# Supplementary material for: Comparative analysis of the MYB gene family in seven Ipomoea species
Source: Front Plant Sci. 2023 Mar 20;14:1155018. doi: 10.3389/fpls.2023.1155018 (PMC10067929; doi:10.3389/fpls.2023.1155018)
Supplement: Supplementary file 7 [file Table_1.xlsx]

## Sheet: Table S1
Table S1 Primers used in qRT-PCR.
Primer name	Primer sequence (5′-3′)
IbMYB68-F	TCCCGAGAGCTCCCAATACT
IbMYB68-R	GGACTGCTGTTGGCTTGAAC
IbMYB237-F	AAGAAGGATTTGGCCACCCC
IbMYB237-R	TTCCACAGGGAATCTGCCAC
IbMYB39-F	CTTTGTCTGTGCCTGCCAAC
IbMYB39-R	AGTACGGCAAATCCTGGGTG
IbMYB128-F	AGAGTTGTAGGCTTCGCTGG
IbMYB128-R	TGCAATGGCAGACCATCTGT
IbMYB127-F	TCTGCTAGCGTGCCAGAAAT
IbMYB127-R	CCCAGCTTAGCGTAAGCGAT
IbMYB201-F	CGCTCAGATTACGCAGCAAC
IbMYB201-R	CGGCGGCAGCAAATAATCTT
IbMYB82-F	CAGTGCGAAAGGTTTACGGC
IbMYB82-R	TTAAAACCGTCGGGACCCTG
IbMYB187-F	GGTAACAAGTGGGCCACCAT
IbMYB187-R	CTTGACCAAGGTTTTGGCGG
IbMYB4-F	ATGGGCAACTGCATTTCTGC
IbMYB4-R	TTCTATTCGCCTCCACGCT
IbMYB18-F	TCTCCTCCCTTCTCGTTCGT
IbMYB18-R	AGTTCGGCCCACAATAGGTG
Actin-F	AGCAGCATGAAGATTAAGGTTGTAGCAC
Actin-R	TGGAAAATTAGAAGCACTTCCTGTGAAC

## Sheet: Table S2
Table S2 Nomenclature and protein information of MYB TFs in seven Ipomoea species.
Species	Gene_Name	Gene_Code	Number of amino acids	Exon_Number	Chromosome_Name	Chromosome_Original	Strand	Gene-start	Gene-end	Molecular Weight(Da)	Theoretical pI	Grand Average of Hydropathicity	MYB-Domain Type	Paralogs gene names in previous studies
Ipomoea batatas	IbMYB1	g135.t1	1829	34	IbChr1	LG1	-	783149	798381	203626	9.48	0.032	R2R3-MYB	No or not available
	IbMYB2	g152.t1	168	3	IbChr1	LG1	-	871334	872938	19636.1	7.02	-0.876	R2R3-MYB	No or not available
	IbMYB3	g332.t1	687	10	IbChr1	LG1	+	1736648	1742990	75945.4	7.9	-0.24	R2R3-MYB	No or not available
	IbMYB4	g510.t1	520	7	IbChr1	LG1	+	2844680	2848290	57340.3	8.93	-0.53	MYB-relative	No or not available
	IbMYB5	g720.t1	497	2	IbChr1	LG1	-	4214037	4216573	56107.2	6.01	-1.09	R2R3-MYB	No or not available
	IbMYB6	g980.t1	289	4	IbChr1	LG1	-	5711525	5715108	32271.4	6.31	-0.598	R2R3-MYB	No or not available
	IbMYB7	g982.t1	290	3	IbChr1	LG1	-	5718500	5720598	32994.9	6.42	-0.74	R2R3-MYB	No or not available
	IbMYB8	g1015.t1	289	4	IbChr1	LG1	+	5932117	5933633	32654.9	8.58	-0.601	MYB-relative	No or not available
	IbMYB9	g1034.t1	305	7	IbChr1	LG1	+	6073807	6077784	33476.4	7.72	-0.382	MYB-relative	No or not available
	IbMYB10	g1296.t1	363	4	IbChr1	LG1	+	7759670	7762016	39573.2	9.3	-0.655	R2R3-MYB	No or not available
	IbMYB11	g1445.t1	167	6	IbChr1	LG1	-	8809545	8813558	19157.5	5.52	-0.707	MYB-relative	No or not available
	IbMYB12	g1661.t1	258	3	IbChr1	LG1	+	10463273	10465794	29303.7	5.22	-0.892	MYB-relative	No or not available
	IbMYB13	g1867.t1	763	12	IbChr1	LG1	+	12152550	12162005	83779.4	5.61	-0.405	MYB-relative	No or not available
	IbMYB14	g2312.t1	315	7	IbChr1	LG1	-	15962242	15966767	34920.4	7.09	-0.589	MYB-relative	No or not available
	IbMYB15	g2322.t1	325	3	IbChr1	LG1	-	16023908	16025887	36466.5	6.49	-0.765	R2R3-MYB	No or not available
	IbMYB16	g2378.t1	517	3	IbChr1	LG1	-	16457930	16460195	57018.7	6.47	-0.864	R2R3-MYB	No or not available
	IbMYB17	g3436.t1	211	2	IbChr1	LG1	-	24513965	24516315	23590.2	7.03	-0.788	R2R3-MYB	No or not available
	IbMYB18	g3509.t1	683	6	IbChr1	LG1	+	25130347	25133722	78474.1	8.97	-0.694	R2R3-MYB	No or not available
	IbMYB19	g3510.t1	1009	5	IbChr1	LG1	+	25140957	25146089	113018	5.21	-0.933	R2R3-MYB	No or not available
	IbMYB20	g3858.t1	241	5	IbChr1	LG1	-	27902650	27905477	27033	8.78	-0.861	MYB-relative	No or not available
	IbMYB21	g4006.t1	237	3	IbChr1	LG1	-	28881809	28883772	25414.5	9.16	-0.611	MYB-relative	IbMYB4b (GenBank accession number: MT231493) (Deng et al, 2020).
	IbMYB22	g4474.t1	556	5	IbChr2	LG2	-	1920831	1925991	59918.2	4.92	-0.51	MYB-relative	No or not available
	IbMYB23	g4696.t1	355	4	IbChr2	LG2	+	3515630	3517593	39078.5	8.76	-0.721	R2R3-MYB	No or not available
	IbMYB24	g4815.t1	274	3	IbChr2	LG2	-	4217056	4218600	31178.9	7.58	-0.816	R2R3-MYB	No or not available
	IbMYB25	g4984.t1	317	2	IbChr2	LG2	+	5245720	5247809	34960.9	9.43	-0.791	MYB-relative	No or not available
	IbMYB26	g4989.t1	415	3	IbChr2	LG2	-	5270513	5273745	46378.1	5.89	-0.857	MYB-relative	No or not available
	IbMYB27	g5267.t1	482	9	IbChr2	LG2	+	7048033	7052205	52761.8	5.5	-0.652	R2R3-MYB	No or not available
	IbMYB28	g5295.t1	221	3	IbChr2	LG2	-	7248209	7249399	25155	5.79	-0.832	R2R3-MYB	No or not available
	IbMYB29	g5645.t1	278	2	IbChr2	LG2	-	9575389	9577242	30001.8	5.3	-0.818	MYB-relative	No or not available
	IbMYB30	g5886.t1	262	3	IbChr2	LG2	+	11441377	11443329	28729.5	8.57	-0.61	R2R3-MYB	No or not available
	IbMYB31	g5902.t1	286	3	IbChr2	LG2	+	11609733	11611333	32366.9	9.69	-0.699	R2R3-MYB	No or not available
	IbMYB32	g6082.t1	667	8	IbChr2	LG2	-	12974491	12978990	73455.2	5.69	-0.38	MYB-relative	No or not available
	IbMYB33	g8292.t1	233	3	IbChr2	LG2	-	30280525	30282170	26068.1	6.36	-0.75	R2R3-MYB	No or not available
	IbMYB34	g8510.t1	262	3	IbChr2	LG2	+	31811790	31813782	28686.5	8.57	-0.604	R2R3-MYB	IbMYB4c (GenBank accession number: MT231494) (Deng et al, 2020).
	IbMYB35	g8784.t1	275	7	IbChr2	LG2	+	33697951	33702132	30192.8	6.07	-0.555	MYB-relative	No or not available
	IbMYB36	g8940.t1	391	3	IbChr2	LG2	-	34668065	34671046	42399.3	5.89	-0.576	MYB-relative	No or not available
	IbMYB37	g9125.t1	352	3	IbChr2	LG2	+	35788593	35791314	39172.8	5.72	-0.626	R2R3-MYB	No or not available
	IbMYB38	g9289.t1	351	4	IbChr2	LG2	+	36876996	36880133	39395.7	5.97	-0.597	R2R3-MYB	No or not available
	IbMYB39	g9349.t1	318	8	IbChr2	LG2	-	37225006	37228970	35456.1	9.31	-0.629	MYB-relative	No or not available
	IbMYB40	g9402.t1	92	3	IbChr2	LG2	-	37486411	37487576	11015.4	7.87	-1.099	MYB-relative	IbMYBx (GenBank accession number: MT231496) (Deng et al, 2020).
	IbMYB41	g9635.t1	255	3	IbChr3	LG3	+	1493852	1496397	28762.4	6.15	-0.611	R2R3-MYB	No or not available
	IbMYB42	g9925.t1	284	5	IbChr3	LG3	+	3363601	3365858	31540.3	9.3	-0.715	MYB-relative	No or not available
	IbMYB43	g9957.t1	485	3	IbChr3	LG3	+	3595439	3597665	52802.2	7.27	-0.724	MYB-relative	No or not available
	IbMYB44	g9971.t1	302	3	IbChr3	LG3	-	3712064	3714565	33582.5	7.89	-0.707	R2R3-MYB	No or not available
	IbMYB45	g9992.t1	330	1	IbChr3	LG3	-	3844808	3846849	36149.1	6.46	-0.814	MYB-relative	No or not available
	IbMYB46	g10049.t1	272	3	IbChr3	LG3	+	4252715	4254563	30815.4	8.3	-0.891	R2R3-MYB	No or not available
	IbMYB47	g10520.t1	369	3	IbChr3	LG3	-	7984637	7986813	41438.3	6.92	-0.754	R2R3-MYB	No or not available
	IbMYB48	g11082.t1	559	3	IbChr3	LG3	-	12226570	12229223	60981.6	5.18	-0.559	R2R3-MYB	No or not available
	IbMYB49	g11443.t1	347	2	IbChr3	LG3	-	14802735	14807248	37983	6.56	-0.653	MYB-relative	No or not available
	IbMYB50	g11797.t1	348	5	IbChr3	LG3	+	17675453	17681095	38041.6	9.27	-0.627	R2R3-MYB	No or not available
	IbMYB51	g11800.t1	388	6	IbChr3	LG3	+	17704185	17709807	42653.7	9.07	-0.623	R2R3-MYB	No or not available
	IbMYB52	g12242.t1	418	7	IbChr3	LG3	-	20789136	20791561	46611.8	7.65	-0.634	3R-MYB	No or not available
	IbMYB53	g12659.t1	224	5	IbChr3	LG3	-	24072193	24075152	25112.5	8.48	-0.725	MYB-relative	No or not available
	IbMYB54	g12710.t1	304	6	IbChr3	LG3	-	24429123	24431661	33589.7	6.67	-0.678	MYB-relative	No or not available
	IbMYB55	g12834.t1	397	5	IbChr4	LG4	+	417480	420283	43670.9	6.11	-1.002	MYB-relative	No or not available
	IbMYB56	g12903.t1	674	14	IbChr4	LG4	-	851791	856655	75026.1	4.66	-0.986	MYB-relative	No or not available
	IbMYB57	g13062.t1	269	4	IbChr4	LG4	-	2036165	2037573	31090	9.3	-0.875	R2R3-MYB	No or not available
	IbMYB58	g13125.t1	244	5	IbChr4	LG4	-	2425707	2431049	26969.5	6.98	-0.545	R2R3-MYB	No or not available
	IbMYB59	g13408.t1	256	6	IbChr4	LG4	+	4225073	4229146	28146.6	5.99	-0.552	R2R3-MYB	No or not available
	IbMYB60	g13520.t1	336	3	IbChr4	LG4	-	4920537	4922195	37961.5	6.09	-0.852	R2R3-MYB	No or not available
	IbMYB61	g13654.t1	351	3	IbChr4	LG4	-	5922923	5925492	38585.9	5.52	-0.735	MYB-relative	No or not available
	IbMYB62	g13704.t1	320	7	IbChr4	LG4	+	6276171	6279845	34388.9	7.69	-0.425	3R-MYB	No or not available
	IbMYB63	g13997.t1	252	3	IbChr4	LG4	+	8675195	8677996	29164	9.4	-0.769	R2R3-MYB	No or not available
	IbMYB64	g14470.t1	895	19	IbChr4	LG4	-	12446331	12457210	99518.4	8.67	-0.273	MYB-relative	No or not available
	IbMYB65	g14592.t1	319	3	IbChr4	LG4	+	13389295	13391060	37089.4	9.58	-0.941	R2R3-MYB	No or not available
	IbMYB66	g14669.t1	769	12	IbChr4	LG4	+	14042269	14049465	87038	9.01	-0.512	MYB-relative	No or not available
	IbMYB67	g14671.t1	1943	21	IbChr4	LG4	+	14058109	14070529	219264	8.82	-0.348	R2R3-MYB	No or not available
	IbMYB68	g14971.t1	350	4	IbChr4	LG4	+	16532640	16536401	37578.6	6.95	-0.623	MYB-relative	No or not available
	IbMYB69	g15127.t1	182	3	IbChr4	LG4	-	17598184	17599170	20744.3	9	-0.885	R2R3-MYB	No or not available
	IbMYB70	g15212.t1	578	13	IbChr4	LG4	+	18158786	18165741	64588.9	6.61	-0.613	MYB-relative	No or not available
	IbMYB71	g15640.t1	292	2	IbChr4	LG4	+	21481070	21482836	32466.1	4.81	-0.705	R2R3-MYB	No or not available
	IbMYB72	g16141.t1	438	4	IbChr4	LG4	+	25695503	25698897	46646.2	8.42	-0.614	MYB-relative	No or not available
	IbMYB73	g16498.t1	677	7	IbChr4	LG4	+	28531975	28536346	73971.9	6.54	-0.574	MYB-relative	No or not available
	IbMYB74	g16830.t1	322	4	IbChr5	LG5	-	1380377	1382496	36605.9	5.64	-0.66	MYB-relative	No or not available
	IbMYB75	g16868.t1	526	7	IbChr5	LG5	-	1609045	1613204	57294.1	6.17	-0.607	MYB-relative	No or not available
	IbMYB76	g17105.t1	290	4	IbChr5	LG5	-	3047529	3050083	32748.2	8.08	-0.581	R2R3-MYB	IbMYB3 (GenBank accession number: MT231491) (Deng et al, 2020).
	IbMYB77	g17109.t1	254	3	IbChr5	LG5	-	3110129	3112343	29321.1	8.88	-0.689	R2R3-MYB	No or not available
	IbMYB78	g17138.t1	254	3	IbChr5	LG5	+	3295050	3297267	29293.1	8.87	-0.686	R2R3-MYB	IbMYB1 (GenBank accession number: AB258984) (Mano et al, 2007); IbMYB1 (GenBank accession number: MT231489) (Deng et al, 2020);IbMYB2 (GenBank accession number: MT231490) (Deng et al, 2020); IbMYB1-1 (GenBank accession number: AB576765) (Tanaka et al, 2012); IbMYB1-2a (GenBank accession number: AB576766) (Tanaka et al, 2012);IbMYB1-2b (GenBank accession number: AB576767) (Tanaka et al, 2012).
	IbMYB79	g17159.t1	284	3	IbChr5	LG5	+	3462958	3464575	31974.3	8.5	-0.56	R2R3-MYB	No or not available
	IbMYB80	g17250.t1	342	5	IbChr5	LG5	-	4153545	4155746	37801.8	6.77	-0.56	MYB-relative	No or not available
	IbMYB81	g17283.t1	246	3	IbChr5	LG5	+	4393828	4395368	27682.8	6.39	-0.835	R2R3-MYB	No or not available
	IbMYB82	g17351.t1	1636	8	IbChr5	LG5	+	4884243	4890804	187448	9.09	-0.614	MYB-relative	No or not available
	IbMYB83	g17403.t1	282	3	IbChr5	LG5	-	5146940	5148258	31475.4	9.2	-0.621	R2R3-MYB	No or not available
	IbMYB84	g17420.t1	243	3	IbChr5	LG5	-	5282630	5284243	26781.9	6.43	-0.589	MYB-relative	No or not available
	IbMYB85	g17487.t1	199	3	IbChr5	LG5	+	5737521	5740236	22733.3	6.96	-0.94	R2R3-MYB	No or not available
	IbMYB86	g17691.t1	244	3	IbChr5	LG5	+	7350327	7351930	27419.5	7.05	-0.828	R2R3-MYB	No or not available
	IbMYB87	g17868.t1	665	8	IbChr5	LG5	+	8698503	8705021	74081.6	9.59	-0.72	MYB-relative	No or not available
	IbMYB88	g17983.t1	586	6	IbChr5	LG5	-	9538579	9542698	63141.3	6.81	-0.595	R2R3-MYB	No or not available
	IbMYB89	g18115.t1	418	2	IbChr5	LG5	+	10555262	10558743	44877.5	5.1	-0.606	R2R3-MYB	No or not available
	IbMYB90	g19448.t1	277	2	IbChr5	LG5	+	20858178	20860134	31166.5	9.23	-0.676	R2R3-MYB	No or not available
	IbMYB91	g19644.t1	251	3	IbChr5	LG5	+	22352600	22355835	27761.2	5.05	-0.479	MYB-relative	No or not available
	IbMYB92	g20333.t1	324	2	IbChr5	LG5	-	27243239	27244585	35322.5	5.41	-0.467	MYB-relative	No or not available
	IbMYB93	g20334.t1	133	2	IbChr5	LG5	-	27245794	27247415	14398.3	5.51	-0.371	MYB-relative	No or not available
	IbMYB94	g20339.t1	267	3	IbChr5	LG5	+	27266520	27268257	30062	9.44	-0.625	R2R3-MYB	No or not available
	IbMYB95	g20398.t1	261	4	IbChr5	LG5	+	27798213	27801106	29079.8	9.47	-0.913	MYB-relative	No or not available
	IbMYB96	g20400.t1	429	5	IbChr5	LG5	-	27811234	27813698	47604.3	6.11	-0.914	MYB-relative	No or not available
	IbMYB97	g20464.t1	185	3	IbChr5	LG5	+	28170351	28171502	21259	9.57	-0.834	MYB-relative	No or not available
	IbMYB98	g20576.t1	288	3	IbChr5	LG5	+	28864058	28867784	32416	5.8	-0.843	R2R3-MYB	No or not available
	IbMYB99	g20608.t1	267	8	IbChr5	LG5	-	29084797	29087706	29762.8	9.63	-0.71	MYB-relative	No or not available
	IbMYB100	g20734.t1	410	2	IbChr5	LG5	+	29746217	29748112	45350.8	6.42	-0.581	R2R3-MYB	No or not available
	IbMYB101	g20793.t1	521	2	IbChr5	LG5	-	30129899	30132671	59339.3	7.17	-1.058	R2R3-MYB	No or not available
	IbMYB102	g20840.t1	283	3	IbChr5	LG5	-	30382186	30383663	31598.7	8.78	-0.644	R2R3-MYB	No or not available
	IbMYB103	g20841.t1	491	5	IbChr5	LG5	+	30389758	30393125	55161.2	5.79	-0.419	MYB-relative	No or not available
	IbMYB104	g21713.t1	518	7	IbChr6	LG6	-	6567434	6574540	59057.3	9.49	-0.729	MYB-relative	No or not available
	IbMYB105	g21718.t1	790	6	IbChr6	LG6	-	6596971	6603750	90728.6	9.34	-0.89	MYB-relative	No or not available
	IbMYB106	g21719.t1	497	4	IbChr6	LG6	-	6609367	6612530	57218.6	9.35	-0.85	MYB-relative	No or not available
	IbMYB107	g21720.t1	428	4	IbChr6	LG6	-	6619070	6622255	49203.7	9.01	-0.885	MYB-relative	No or not available
	IbMYB108	g21723.t1	395	6	IbChr6	LG6	-	6650363	6655215	45566.8	6.65	-0.576	MYB-relative	No or not available
	IbMYB109	g24292.t1	542	9	IbChr6	LG6	+	25501659	25506305	60619.1	9.19	-0.765	R2R3-MYB	No or not available
	IbMYB110	g24399.t1	241	4	IbChr6	LG6	+	26185444	26187772	26967.8	7.87	-0.823	MYB-relative	No or not available
	IbMYB111	g24435.t1	166	3	IbChr6	LG6	+	26423946	26425684	19223.7	9.38	-1.428	MYB-relative	No or not available
	IbMYB112	g24491.t1	339	8	IbChr6	LG6	-	26768171	26775875	38574.9	6.44	-1.012	MYB-relative	No or not available
	IbMYB113	g24634.t1	311	4	IbChr6	LG6	-	27742676	27744804	34261.8	5.21	-0.828	R2R3-MYB	No or not available
	IbMYB114	g24684.t1	289	5	IbChr6	LG6	+	28063162	28065396	31724.1	9.13	-0.774	R2R3-MYB	No or not available
	IbMYB115	g24969.t1	410	8	IbChr6	LG6	-	29809426	29816691	46285.5	6.37	-0.88	MYB-relative	No or not available
	IbMYB116	g25111.t1	654	12	IbChr6	LG6	+	30708781	30714824	72829.5	9.23	-0.565	R2R3-MYB	No or not available
	IbMYB117	g25146.t1	446	2	IbChr6	LG6	+	30931087	30934335	50308.6	6.21	-1.038	MYB-relative	No or not available
	IbMYB118	g25169.t1	546	7	IbChr6	LG6	-	31061072	31064654	59139.1	6.51	-0.518	MYB-relative	No or not available
	IbMYB119	g25180.t1	573	8	IbChr6	LG6	-	31121117	31124714	62017.4	6.36	-0.489	MYB-relative	No or not available
	IbMYB120	g25226.t1	306	3	IbChr6	LG6	+	31369798	31371340	33689.8	8.47	-0.574	R2R3-MYB	No or not available
	IbMYB121	g25359.t1	271	2	IbChr7	LG7	-	574377	575803	31113.1	5.68	-0.838	R2R3-MYB	No or not available
	IbMYB122	g25407.t1	347	6	IbChr7	LG7	+	841882	843826	37359.3	9.47	-0.669	MYB-relative	No or not available
	IbMYB123	g25412.t1	254	3	IbChr7	LG7	+	868782	871096	28753.6	9.27	-0.594	R2R3-MYB	No or not available
	IbMYB124	g25413.t1	210	3	IbChr7	LG7	+	876102	877409	23691.6	7.76	-0.635	R2R3-MYB	No or not available
	IbMYB125	g25490.t1	347	5	IbChr7	LG7	+	1303763	1305660	38027	5.53	-0.838	MYB-relative	No or not available
	IbMYB126	g25499.t1	251	1	IbChr7	LG7	-	1360546	1361468	27211.4	5.94	-0.731	R2R3-MYB	No or not available
	IbMYB127	g25540.t1	278	3	IbChr7	LG7	-	1639457	1640938	31495.7	8.81	-0.508	MYB-relative	No or not available
	IbMYB128	g25699.t1	207	4	IbChr7	LG7	-	2669267	2671190	23577.5	7.65	-0.739	R2R3-MYB	No or not available
	IbMYB129	g25913.t1	255	4	IbChr7	LG7	-	4080697	4082672	27629.5	8.62	-0.626	MYB-relative	No or not available
	IbMYB130	g25936.t1	281	4	IbChr7	LG7	-	4234148	4235742	31074.6	6.65	-0.619	MYB-relative	No or not available
	IbMYB131	g26021.t1	355	2	IbChr7	LG7	-	4840782	4843106	41074	4.61	-1.239	MYB-relative	No or not available
	IbMYB132	g26176.t1	220	3	IbChr7	LG7	+	6097004	6098441	25327.1	8.72	-0.666	R2R3-MYB	No or not available
	IbMYB133	g26505.t1	664	6	IbChr7	LG7	+	8751049	8755090	72751.2	5.55	-0.54	MYB-relative	No or not available
	IbMYB134	g26870.t1	876	23	IbChr7	LG7	+	11830483	11843239	98040.4	9.63	-0.404	MYB-relative	No or not available
	IbMYB135	g27049.t1	352	3	IbChr7	LG7	-	13485262	13487285	39296.4	5.45	-0.483	R2R3-MYB	No or not available
	IbMYB136	g28924.t1	387	1	IbChr7	LG7	+	26720524	26722040	42522.1	9.14	-0.655	R2R3-MYB	No or not available
	IbMYB137	g28993.t1	384	1	IbChr7	LG7	+	27257271	27258677	40651.3	9.9	-0.597	R2R3-MYB	No or not available
	IbMYB138	g29760.t1	325	3	IbChr7	LG7	+	32661789	32663411	36684.7	4.59	-0.747	R2R3-MYB	No or not available
	IbMYB139	g29886.t1	355	3	IbChr7	LG7	-	33482007	33483648	38870.6	5.93	-0.551	R2R3-MYB	No or not available
	IbMYB140	g29933.t1	347	5	IbChr7	LG7	-	33797408	33799203	38504.6	6.36	-0.681	MYB-relative	No or not available
	IbMYB141	g30119.t1	337	3	IbChr7	LG7	+	34895921	34897439	37965.6	5.61	-0.708	R2R3-MYB	No or not available
	IbMYB142	g30889.t1	305	4	IbChr8	LG8	+	3448908	3450629	34304.8	5.74	-0.521	R2R3-MYB	No or not available
	IbMYB143	g30895.t1	252	3	IbChr8	LG8	+	3477028	3479277	28368.2	4.21	-0.679	MYB-relative	No or not available
	IbMYB144	g30900.t1	259	3	IbChr8	LG8	-	3494072	3495493	29281.5	5.85	-0.774	R2R3-MYB	No or not available
	IbMYB145	g30901.t1	431	7	IbChr8	LG8	-	3495937	3500773	48401	6.07	-0.288	R2R3-MYB	No or not available
	IbMYB146	g30902.t1	187	3	IbChr8	LG8	-	3507504	3508693	21266.7	4.75	-0.56	MYB-relative	No or not available
	IbMYB147	g30903.t1	267	3	IbChr8	LG8	-	3511236	3512533	30211.9	5.09	-0.6	R2R3-MYB	No or not available
	IbMYB148	g30904.t1	289	3	IbChr8	LG8	-	3521154	3522673	32532.3	8.59	-0.724	R2R3-MYB	No or not available
	IbMYB149	g31090.t1	506	9	IbChr8	LG8	+	4588437	4592966	54987.1	5.24	-0.69	3R-MYB	No or not available
	IbMYB150	g31409.t1	451	5	IbChr8	LG8	-	6892712	6895100	50831.8	5.42	-0.829	MYB-relative	No or not available
	IbMYB151	g31690.t1	226	4	IbChr8	LG8	+	8890149	8893961	25725.5	7.1	-0.897	MYB-relative	No or not available
	IbMYB152	g32142.t1	348	4	IbChr8	LG8	-	12589860	12591570	38469.2	8.49	-0.616	R2R3-MYB	No or not available
	IbMYB153	g32158.t1	273	4	IbChr8	LG8	+	12741582	12743926	29793.3	9.11	-0.715	MYB-relative	No or not available
	IbMYB154	g32296.t1	324	3	IbChr8	LG8	+	13932167	13933846	35777	6.66	-0.669	R2R3-MYB	No or not available
	IbMYB155	g32956.t1	237	5	IbChr8	LG8	+	18939883	18943246	25203	9.57	-0.078	MYB-relative	No or not available
	IbMYB156	g33619.t1	337	4	IbChr8	LG8	-	24216909	24219898	38589.2	5.63	-0.84	MYB-relative	No or not available
	IbMYB157	g33626.t1	343	5	IbChr8	LG8	+	24324365	24326706	39108.8	5.37	-0.759	R2R3-MYB	No or not available
	IbMYB158	g33699.t1	358	4	IbChr8	LG8	-	24904154	24908119	40465.6	9.05	-0.924	MYB-relative	No or not available
	IbMYB159	g33863.t1	315	3	IbChr8	LG8	+	26126441	26129228	34001.8	8.33	-0.559	MYB-relative	No or not available
	IbMYB160	g34109.t1	348	5	IbChr9	LG9	+	892516	894970	39003	6.53	-0.698	MYB-relative	No or not available
	IbMYB161	g34152.t1	278	1	IbChr9	LG9	+	1100952	1102060	30595.3	8.8	-0.691	MYB-relative	No or not available
	IbMYB162	g34645.t1	331	4	IbChr9	LG9	-	3950352	3952768	36870.8	8.97	-0.547	R2R3-MYB	No or not available
	IbMYB163	g34994.t1	325	2	IbChr9	LG9	+	6585410	6586829	36393.8	6.09	-0.629	R2R3-MYB	No or not available
	IbMYB164	g35048.t1	239	3	IbChr9	LG9	+	7032463	7034000	27206.9	9.12	-0.958	R2R3-MYB	No or not available
	IbMYB165	g35053.t1	285	2	IbChr9	LG9	+	7056893	7058417	32306.5	9.08	-0.855	R2R3-MYB	No or not available
	IbMYB166	g35056.t1	189	4	IbChr9	LG9	+	7078423	7079452	21060	10.12	-0.792	R2R3-MYB	No or not available
	IbMYB167	g35179.t1	245	4	IbChr9	LG9	+	7978551	7981596	27620	6.36	-0.718	R2R3-MYB	No or not available
	IbMYB168	g35476.t1	434	4	IbChr9	LG9	+	10214771	10217003	48780.8	7.25	-0.588	R2R3-MYB	No or not available
	IbMYB169	g36329.t1	353	5	IbChr9	LG9	-	16700813	16703452	39319.1	6.04	-1.037	MYB-relative	No or not available
	IbMYB170	g36720.t1	240	1	IbChr9	LG9	+	19632801	19633979	26929	7.7	-0.772	MYB-relative	No or not available
	IbMYB171	g36835.t1	351	3	IbChr9	LG9	-	20505403	20508392	37688.8	6.95	-0.609	MYB-relative	No or not available
	IbMYB172	g37934.t1	262	3	IbChr9	LG9	+	29658582	29660182	30168.6	8.07	-0.944	R2R3-MYB	No or not available
	IbMYB173	g37936.t1	198	3	IbChr9	LG9	+	29679292	29680818	22454	5.79	-0.715	R2R3-MYB	No or not available
	IbMYB174	g38048.t1	340	2	IbChr9	LG9	-	30573867	30576130	38879.5	6.95	-1.077	MYB-relative	No or not available
	IbMYB175	g38332.t1	1741	15	IbChr10	LG10	+	1157844	1167740	194738	6.82	-0.401	MYB-relative	No or not available
	IbMYB176	g38712.t1	331	1	IbChr10	LG10	+	3720775	3722044	35967.6	8.9	-0.622	R2R3-MYB	No or not available
	IbMYB177	g38942.t1	314	4	IbChr10	LG10	-	5363233	5365116	34978.6	8.64	-0.581	R2R3-MYB	No or not available
	IbMYB178	g39202.t1	296	3	IbChr10	LG10	+	7307905	7315330	33262.4	8.89	-0.818	R2R3-MYB	No or not available
	IbMYB179	g39254.t1	309	2	IbChr10	LG10	+	7758760	7760323	34574.1	8.74	-0.858	R2R3-MYB	No or not available
	IbMYB180	g39379.t1	209	2	IbChr10	LG10	+	8790141	8793466	23286.5	8.45	-0.604	R2R3-MYB	No or not available
	IbMYB181	g40034.t1	629	11	IbChr10	LG10	-	13722050	13729333	70533.3	8.89	-0.716	MYB-relative	No or not available
	IbMYB182	g40604.t1	474	7	IbChr10	LG10	+	17772921	17777440	53307.4	6.45	-0.832	MYB-relative	No or not available
	IbMYB183	g41108.t1	280	3	IbChr10	LG10	+	21925937	21928325	29984	10	-0.517	MYB-relative	No or not available
	IbMYB184	g41253.t1	469	12	IbChr10	LG10	-	22961738	22966455	52202.5	6.25	-0.672	MYB-relative	No or not available
	IbMYB185	g41839.t1	291	6	IbChr11	LG11	-	2928384	2932233	31873.7	9.57	-0.609	MYB-relative	No or not available
	IbMYB186	g41863.t1	260	1	IbChr11	LG11	-	3087026	3088020	28934	8.66	-0.787	MYB-relative	No or not available
	IbMYB187	g41923.t1	298	1	IbChr11	LG11	+	3484613	3485753	32348.9	9.42	-0.393	R2R3-MYB	No or not available
	IbMYB188	g41977.t1	370	5	IbChr11	LG11	-	3788623	3799484	41104.6	7.04	-0.609	R2R3-MYB	No or not available
	IbMYB189	g42274.t1	311	3	IbChr11	LG11	+	5854901	5858089	35559.3	9.76	-1.097	MYB-relative	No or not available
	IbMYB190	g42408.t1	309	3	IbChr11	LG11	+	6920204	6921979	35635.3	9.78	-1.197	MYB-relative	No or not available
	IbMYB191	g42689.t1	190	2	IbChr11	LG11	+	8920140	8924460	20826.5	10.18	-0.758	MYB-relative	No or not available
	IbMYB192	g42799.t1	325	5	IbChr11	LG11	+	9671208	9673053	36694.7	5.07	-0.84	MYB-relative	No or not available
	IbMYB193	g42847.t1	255	2	IbChr11	LG11	+	9996862	9998237	28204.7	7.54	-0.793	R2R3-MYB	IbMYB4a (GenBank accession number: MT231492) (Deng et al, 2020).
	IbMYB194	g42865.t1	298	3	IbChr11	LG11	+	10125207	10126673	33406	9.59	-0.912	R2R3-MYB	No or not available
	IbMYB195	g43219.t1	341	5	IbChr11	LG11	-	12624709	12627052	38166	6.34	-0.743	MYB-relative	No or not available
	IbMYB196	g43958.t1	401	2	IbChr11	LG11	-	18077549	18080350	44802.7	5.15	-0.609	MYB-relative	No or not available
	IbMYB197	g44150.t1	1008	18	IbChr11	LG11	-	19530021	19537792	114426	9.34	-0.425	R2R3-MYB	No or not available
	IbMYB198	g44355.t1	1001	12	IbChr11	LG11	-	21515184	21522463	112666	9.37	-0.696	4R-MYB	No or not available
	IbMYB199	g46134.t1	581	7	IbChr11	LG11	-	35319072	35326676	65389.1	9.7	-0.551	MYB-relative	No or not available
	IbMYB200	g46143.t1	412	7	IbChr11	LG11	-	35387497	35393206	46308.9	9.25	-0.882	MYB-relative	No or not available
	IbMYB201	g46362.t1	413	6	IbChr11	LG11	+	36931789	36937794	46776.1	5.75	-0.332	R2R3-MYB	No or not available
	IbMYB202	g47075.t1	456	6	IbChr12	LG12	+	1243609	1246556	50654.8	5.45	-0.486	MYB-relative	No or not available
	IbMYB203	g47091.t1	656	6	IbChr12	LG12	+	1349609	1353255	71828.4	5.9	-0.485	MYB-relative	No or not available
	IbMYB204	g47242.t1	477	12	IbChr12	LG12	-	2500912	2504353	53097.8	5.61	-0.778	MYB-relative	No or not available
	IbMYB205	g47274.t1	273	6	IbChr12	LG12	-	2737472	2740454	30832.8	6.76	-0.744	R2R3-MYB	No or not available
	IbMYB206	g47276.t1	468	4	IbChr12	LG12	-	2747725	2750374	51509.3	6.59	-0.827	R2R3-MYB	No or not available
	IbMYB207	g47289.t1	354	4	IbChr12	LG12	+	2839454	2841922	39110.2	9.94	-0.478	MYB-relative	No or not available
	IbMYB208	g47290.t1	331	4	IbChr12	LG12	-	2847945	2855219	36907.8	8.68	-0.564	R2R3-MYB	No or not available
	IbMYB209	g47294.t1	332	7	IbChr12	LG12	-	2872161	2875729	37609.8	9.26	-0.611	MYB-relative	No or not available
	IbMYB210	g47296.t1	248	4	IbChr12	LG12	-	2896625	2898279	28358.9	10.07	-0.596	R2R3-MYB	No or not available
	IbMYB211	g47299.t1	337	3	IbChr12	LG12	-	2923226	2927849	38019.2	8.98	-0.679	R2R3-MYB	No or not available
	IbMYB212	g47304.t1	228	3	IbChr12	LG12	-	2940787	2942929	25781.6	10.01	-0.742	R2R3-MYB	No or not available
	IbMYB213	g47308.t1	206	3	IbChr12	LG12	-	2969336	2971410	23522.2	9.8	-0.754	R2R3-MYB	No or not available
	IbMYB214	g47310.t1	317	5	IbChr12	LG12	-	2986698	2994130	35982	9.23	-0.634	R2R3-MYB	No or not available
	IbMYB215	g47311.t1	334	3	IbChr12	LG12	-	2994646	2996360	37370.2	8.64	-0.556	R2R3-MYB	No or not available
	IbMYB216	g47312.t1	283	4	IbChr12	LG12	-	3019150	3021030	31929.2	9.04	-0.677	R2R3-MYB	No or not available
	IbMYB217	g47316.t1	271	5	IbChr12	LG12	-	3046029	3048340	30593.9	9.72	-0.629	R2R3-MYB	No or not available
	IbMYB218	g47319.t1	322	4	IbChr12	LG12	-	3076890	3080300	35894.4	8.47	-0.596	R2R3-MYB	No or not available
	IbMYB219	g47480.t1	360	5	IbChr12	LG12	+	4169383	4171931	39995.8	5.69	-1.025	MYB-relative	No or not available
	IbMYB220	g47799.t1	347	3	IbChr12	LG12	+	6626566	6628530	38870.8	6.69	-0.784	R2R3-MYB	No or not available
	IbMYB221	g47810.t1	348	3	IbChr12	LG12	+	6747106	6749085	39007	6.69	-0.81	R2R3-MYB	No or not available
	IbMYB222	g47914.t1	332	2	IbChr12	LG12	+	7699845	7702131	37102.8	5.85	-0.664	MYB-relative	No or not available
	IbMYB223	g48266.t1	272	3	IbChr12	LG12	+	10405280	10407162	31605.2	8.47	-1.076	R2R3-MYB	No or not available
	IbMYB224	g48735.t1	407	4	IbChr12	LG12	-	13733451	13737063	45035.6	7.06	-0.913	MYB-relative	No or not available
	IbMYB225	g48795.t1	293	2	IbChr12	LG12	+	14225053	14226683	33117.3	9.18	-0.731	R2R3-MYB	No or not available
	IbMYB226	g48798.t1	292	2	IbChr12	LG12	+	14248453	14250054	33163.8	9	-0.601	R2R3-MYB	No or not available
	IbMYB227	g48820.t1	435	3	IbChr12	LG12	+	14397983	14401421	48375.3	7.04	-0.94	MYB-relative	No or not available
	IbMYB228	g48878.t1	491	9	IbChr12	LG12	-	14802531	14808220	54924.1	6	-0.491	MYB-relative	No or not available
	IbMYB229	g48892.t1	293	2	IbChr12	LG12	-	14943705	14945422	33099.3	9.07	-0.728	R2R3-MYB	No or not available
	IbMYB230	g49482.t1	488	9	IbChr12	LG12	+	19310629	19316250	54021.1	5.14	-0.585	3R-MYB	No or not available
	IbMYB231	g49489.t1	535	2	IbChr12	LG12	+	19358359	19361736	61140.3	8.9	-0.939	MYB-relative	No or not available
	IbMYB232	g49840.t1	930	14	IbChr12	LG12	+	21899398	21908229	104556	9.51	-0.208	MYB-relative	No or not available
	IbMYB233	g49846.t1	364	3	IbChr12	LG12	+	21953698	21957958	41063.7	6.12	-0.752	R2R3-MYB	No or not available
	IbMYB234	g49847.t1	285	5	IbChr12	LG12	+	21970238	21974521	32498.7	9.12	-0.7	R2R3-MYB	No or not available
	IbMYB235	g49849.t1	338	4	IbChr12	LG12	+	21992698	21996775	38583.3	6.42	-0.729	R2R3-MYB	No or not available
	IbMYB236	g49916.t1	341	3	IbChr12	LG12	+	22711093	22713165	38567.3	5.9	-0.799	R2R3-MYB	No or not available
	IbMYB237	g49997.t1	297	3	IbChr12	LG12	+	23349671	23351107	34236.4	5.52	-0.75	R2R3-MYB	No or not available
	IbMYB238	g50106.t1	171	4	IbChr12	LG12	+	24203781	24212870	19409.8	9.34	-1.016	R2R3-MYB	IbMYB27 (GenBank accession number: MT231495)(Deng et al, 2020).
	IbMYB239	g50246.t1	618	8	IbChr12	LG12	+	25274625	25279846	67489.4	5.62	-0.348	MYB-relative	No or not available
	IbMYB240	g50506.t1	572	6	IbChr12	LG12	+	27049611	27053377	63707.6	6.11	-0.43	MYB-relative	No or not available
	IbMYB241	g50509.t1	240	3	IbChr12	LG12	-	27060816	27062746	27671.4	6.09	-0.788	R2R3-MYB	No or not available
	IbMYB242	g51043.t1	354	2	IbChr12	LG12	+	30904529	30907794	40455.4	7.17	-0.671	MYB-relative	No or not available
	IbMYB243	g51726.t1	976	5	IbChr13	LG13	+	4050294	4055532	109200	5.19	-0.926	3R-MYB	No or not available
	IbMYB244	g52884.t1	282	3	IbChr13	LG13	+	12621065	12623025	31934	6.79	-0.635	R2R3-MYB	No or not available
	IbMYB245	g52942.t1	322	3	IbChr13	LG13	-	12985940	12987848	34503.9	8.8	-0.472	MYB-relative	No or not available
	IbMYB246	g52971.t1	281	3	IbChr13	LG13	-	13198183	13200021	31667.5	7.72	-0.71	R2R3-MYB	No or not available
	IbMYB247	g53401.t1	281	2	IbChr13	LG13	-	16471132	16472539	30326.9	7.09	-0.526	MYB-relative	No or not available
	IbMYB248	g53402.t1	330	3	IbChr13	LG13	-	16474974	16477339	36037.5	8.16	-0.571	R2R3-MYB	No or not available
	IbMYB249	g53602.t1	324	3	IbChr13	LG13	+	18086934	18089351	35213.6	9.01	-0.498	MYB-relative	No or not available
	IbMYB250	g54394.t1	319	4	IbChr13	LG13	-	23629037	23630834	35800.4	6.71	-0.476	R2R3-MYB	No or not available
	IbMYB251	g54469.t1	444	6	IbChr13	LG13	-	24060143	24063474	47244.8	5.18	-0.514	MYB-relative	No or not available
	IbMYB252	g54709.t1	417	6	IbChr13	LG13	-	25466701	25471016	44527.5	6.12	-0.629	R2R3-MYB	No or not available
	IbMYB253	g54789.t1	571	13	IbChr13	LG13	+	25930224	25937322	64081.9	5.91	-0.73	MYB-relative	No or not available
	IbMYB254	g54937.t1	385	8	IbChr13	LG13	+	26902959	26906979	42971.1	5.1	-0.737	R2R3-MYB	No or not available
	IbMYB255	g55216.t1	364	3	IbChr13	LG13	+	28619239	28621573	39632.7	6.38	-0.303	R2R3-MYB	No or not available
	IbMYB256	g55338.t1	448	7	IbChr13	LG13	+	29247100	29250182	49662.1	5.86	-0.769	MYB-relative	No or not available
	IbMYB257	g55361.t1	926	18	IbChr13	LG13	+	29417119	29427486	102639	8.4	-0.215	MYB-relative	No or not available
	IbMYB258	g55678.t1	427	1	IbChr14	LG14	-	2166557	2168611	48104.6	8.73	-0.695	MYB-relative	No or not available
	IbMYB259	g55769.t1	332	2	IbChr14	LG14	+	2962889	2965124	36961.6	5.57	-0.557	R2R3-MYB	No or not available
	IbMYB260	g55803.t1	332	2	IbChr14	LG14	+	3310032	3312268	36891.5	5.56	-0.572	R2R3-MYB	No or not available
	IbMYB261	g55975.t1	495	2	IbChr14	LG14	-	4549896	4552129	57232	9.29	-1.017	MYB-relative	No or not available
	IbMYB262	g55991.t1	456	2	IbChr14	LG14	-	4635717	4639029	52838.6	9.03	-1.061	MYB-relative	No or not available
	IbMYB263	g55999.t1	550	4	IbChr14	LG14	-	4699986	4704419	63101.7	9.04	-0.836	MYB-relative	No or not available
	IbMYB264	g56359.t1	592	2	IbChr14	LG14	+	6802459	6805333	67420.9	8.51	-1.141	R2R3-MYB	No or not available
	IbMYB265	g56495.t1	352	1	IbChr14	LG14	+	7895069	7897252	39179.4	8.76	-0.759	MYB-relative	No or not available
	IbMYB266	g56500.t1	341	4	IbChr14	LG14	+	7920569	7922561	38499.2	5.23	-0.612	MYB-relative	No or not available
	IbMYB267	g56635.t1	222	4	IbChr14	LG14	+	8941135	8942434	25427.1	7.08	-0.532	MYB-relative	No or not available
	IbMYB268	g56637.t1	227	5	IbChr14	LG14	+	8949705	8952159	25900.7	6.46	-0.489	MYB-relative	No or not available
	IbMYB269	g57206.t1	318	4	IbChr14	LG14	+	13163310	13166538	35174.4	6.62	-0.706	R2R3-MYB	No or not available
	IbMYB270	g58140.t1	492	2	IbChr14	LG14	-	20102023	20104447	55950.3	8.07	-1.014	R2R3-MYB	No or not available
	IbMYB271	g58178.t1	409	7	IbChr14	LG14	-	20436702	20439177	45421.8	6.52	-0.812	R2R3-MYB	No or not available
	IbMYB272	g58648.t1	289	1	IbChr14	LG14	+	23728921	23730675	31304.1	6.48	-0.534	MYB-relative	No or not available
	IbMYB273	g58865.t1	551	11	IbChr14	LG14	-	25118485	25124794	62282.9	6.23	-0.516	MYB-relative	No or not available
	IbMYB274	g58953.t1	359	2	IbChr14	LG14	+	25745076	25747821	41189.2	9.24	-0.902	MYB-relative	No or not available
	IbMYB275	g58956.t1	450	9	IbChr14	LG14	-	25767223	25772531	49463.7	8.68	-0.715	3R-MYB	No or not available
	IbMYB276	g59241.t1	372	4	IbChr14	LG14	+	27502139	27504484	42054.1	5.31	-0.619	R2R3-MYB	No or not available
	IbMYB277	g59707.t1	387	5	IbChr14	LG14	-	29983881	29986301	43598.1	8.17	-0.756	MYB-relative	No or not available
	IbMYB278	g59810.t1	279	2	IbChr14	LG14	-	30522204	30523550	31457.8	8.48	-0.646	R2R3-MYB	No or not available
	IbMYB279	g59936.t1	277	3	IbChr15	LG15	+	482209	483926	30279.3	6.17	-0.276	MYB-relative	No or not available
	IbMYB280	g59939.t1	661	6	IbChr15	LG15	-	489115	493674	72727.9	8.9	-0.532	MYB-relative	No or not available
	IbMYB281	g60377.t1	304	1	IbChr15	LG15	-	3146387	3147632	34054.9	9.58	-0.573	R2R3-MYB	No or not available
	IbMYB282	g60431.t1	237	1	IbChr15	LG15	+	3480271	3481260	26140.9	7.76	-0.733	MYB-relative	No or not available
	IbMYB283	g60542.t1	276	4	IbChr15	LG15	+	4166149	4169037	31198.2	5.27	-0.598	MYB-relative	No or not available
	IbMYB284	g60821.t1	1757	6	IbChr15	LG15	+	6004896	6013771	191606	5.7	-0.674	R2R3-MYB	No or not available
	IbMYB285	g60906.t1	926	24	IbChr15	LG15	-	6542147	6551794	101634	6.51	-0.48	R2R3-MYB	No or not available
	IbMYB286	g60983.t1	298	5	IbChr15	LG15	+	7041050	7045145	33430.2	8.14	-0.353	R2R3-MYB	No or not available
	IbMYB287	g61376.t1	321	5	IbChr15	LG15	+	9929725	9942705	36150.9	5.37	-1.007	R2R3-MYB	No or not available
	IbMYB288	g61382.t1	357	8	IbChr15	LG15	+	9992255	10000536	39371.4	7.72	-0.63	R2R3-MYB	No or not available
	IbMYB289	g61530.t1	552	5	IbChr15	LG15	-	11250420	11255842	60143.5	7.22	-0.43	MYB-relative	No or not available
	IbMYB290	g61540.t1	208	5	IbChr15	LG15	+	11322047	11324823	23973.4	6.52	-0.366	MYB-relative	No or not available
	IbMYB291	g61550.t1	1789	19	IbChr15	LG15	-	11402926	11415172	201153	8.95	-0.396	5R-MYB	No or not available
	IbMYB292	g61750.t1	541	13	IbChr15	LG15	-	12986818	12991708	61453.2	6.29	-0.81	MYB-relative	No or not available
	IbMYB293	g62674.t1	293	3	IbChr15	LG15	+	20396972	20400140	31275.4	9.8	-0.353	MYB-relative	No or not available
	IbMYB294	g63073.t1	850	12	IbChr15	LG15	-	23310169	23318221	92687.9	5.22	-0.578	MYB-relative	No or not available
	IbMYB295	g63778.t1	230	4	IbChr15	LG15	-	28362605	28364018	26872.9	6.03	-0.938	R2R3-MYB	No or not available
	IbMYB296	g63810.t1	297	4	IbChr15	LG15	+	28619459	28626168	33260.8	8.41	-0.914	R2R3-MYB	No or not available
Ipomoea trifida	ItfMYB1	itf01g04400.t1	309	3	ItfChr1	Chr01	-	2814648	2815863	35058.3	5.58	-0.613	R2R3-MYB	No or not available
	ItfMYB2	itf01g05730.t1	427	7	ItfChr1	Chr01	+	3908737	3914380	47844.7	9.23	-0.864	MYB-relative	No or not available
	ItfMYB3	itf01g05790.t1	312	2	ItfChr1	Chr01	+	3974593	3977368	34967.4	5.64	-0.829	MYB-relative	No or not available
	ItfMYB4	itf01g17530.t1	287	3	ItfChr1	Chr01	+	18847788	18849496	32210.2	8.91	-0.755	R2R3-MYB	No or not available
	ItfMYB5	itf01g18520.t1	402	2	ItfChr1	Chr01	+	19679151	19681648	44820.8	5.15	-0.615	MYB-relative	No or not available
	ItfMYB6	itf01g18740.t1	322	6	ItfChr1	Chr01	+	19899846	19904412	34828.2	6.26	-0.511	R2R3-MYB	No or not available
	ItfMYB7	itf01g22570.t1	381	5	ItfChr1	Chr01	+	23212709	23215301	42410	6.19	-0.607	MYB-relative	No or not available
	ItfMYB8	itf01g22570.t2	326	4	ItfChr1	Chr01	+	23212767	23215301	36316.7	7.97	-0.41	MYB-relative	No or not available
	ItfMYB9	itf01g25060.t1	298	3	ItfChr1	Chr01	-	25055493	25057223	33260.9	9.7	-0.908	R2R3-MYB	No or not available
	ItfMYB10	itf01g25830.t1	329	6	ItfChr1	Chr01	-	25579000	25580990	37080.4	6.03	-0.905	R2R3-MYB	No or not available
	ItfMYB11	itf01g26870.t1	186	1	ItfChr1	Chr01	-	26302515	26303072	20863.7	10.12	-0.763	MYB-relative	No or not available
	ItfMYB12	itf01g29650.t1	313	2	ItfChr1	Chr01	-	28155286	28156667	35937.6	9.78	-1.203	MYB-relative	No or not available
	ItfMYB13	itf01g30150.t1	651	2	ItfChr1	Chr01	+	28531189	28534691	71356.7	6.25	-0.888	R2R3-MYB	No or not available
	ItfMYB14	itf01g32860.t1	361	3	ItfChr1	Chr01	+	30379418	30381140	40084.5	7	-0.601	R2R3-MYB	No or not available
	ItfMYB15	itf01g33350.t1	299	1	ItfChr1	Chr01	-	30664730	30666269	32359.9	9.42	-0.436	R2R3-MYB	No or not available
	ItfMYB16	itf01g33950.t1	261	1	ItfChr1	Chr01	+	31017416	31018551	28934	8.66	-0.787	MYB-relative	No or not available
	ItfMYB17	itf01g34250.t1	300	6	ItfChr1	Chr01	+	31184526	31188772	32536.5	9.43	-0.553	MYB-relative	No or not available
	ItfMYB18	itf01g36410.t1	371	3	ItfChr1	Chr01	-	32245023	32246723	41044.4	7.04	-0.619	R2R3-MYB	No or not available
	ItfMYB19	itf02g01210.t1	284	3	ItfChr2	Chr02	+	1754628	1756640	32037.2	6.79	-0.614	R2R3-MYB	No or not available
	ItfMYB20	itf02g01450.t1	299	2	ItfChr2	Chr02	-	2146973	2148775	31961.8	7.98	-0.524	R2R3-MYB	No or not available
	ItfMYB21	itf02g04020.t1	331	3	ItfChr2	Chr02	-	5050588	5053108	35967.4	8.46	-0.562	R2R3-MYB	No or not available
	ItfMYB22	itf02g04360.t1	331	3	ItfChr2	Chr02	-	5381005	5383449	35624	9.08	-0.528	MYB-relative	No or not available
	ItfMYB23	itf02g04700.t1	880	17	ItfChr2	Chr02	-	5880296	5890250	97631.2	8.63	-0.309	MYB-relative	No or not available
	ItfMYB24	itf02g04700.t2	819	17	ItfChr2	Chr02	-	5880296	5889612	90737	6.7	-0.297	MYB-relative	No or not available
	ItfMYB25	itf02g04700.t3	888	17	ItfChr2	Chr02	-	5880296	5890250	98476	8.36	-0.31	MYB-relative	No or not available
	ItfMYB26	itf02g04960.t1	464	6	ItfChr2	Chr02	-	6078159	6081311	51178.7	5.69	-0.8	MYB-relative	No or not available
	ItfMYB27	itf02g05760.t1	369	3	ItfChr2	Chr02	-	6429480	6432370	39693.4	5.68	-0.511	MYB-relative	No or not available
	ItfMYB28	itf02g05760.t2	264	2	ItfChr2	Chr02	-	6429486	6431359	29128.8	4.8	-0.373	MYB-relative	No or not available
	ItfMYB29	itf02g06360.t1	332	3	ItfChr2	Chr02	-	6719872	6721385	35862.5	6.24	-0.209	MYB-relative	No or not available
	ItfMYB30	itf02g09040.t1	398	8	ItfChr2	Chr02	-	8293324	8297310	44195.3	4.98	-0.735	R2R3-MYB	No or not available
	ItfMYB31	itf02g10130.t1	236	5	ItfChr2	Chr02	-	8893529	8895854	26912.7	6.41	-0.984	MYB-relative	No or not available
	ItfMYB32	itf02g10530.t1	572	14	ItfChr2	Chr02	-	9168162	9176166	64081.9	5.91	-0.73	MYB-relative	No or not available
	ItfMYB33	itf02g10530.t2	572	13	ItfChr2	Chr02	-	9168163	9176085	64081.9	5.91	-0.73	MYB-relative	No or not available
	ItfMYB34	itf02g11180.t1	482	3	ItfChr2	Chr02	+	9572023	9574585	51430.6	7.28	-0.593	R2R3-MYB	No or not available
	ItfMYB35	itf02g11360.t1	80	3	ItfChr2	Chr02	-	9691046	9692374	8766.67	4.35	-0.367	MYB-relative	No or not available
	ItfMYB36	itf02g11830.t1	316	3	ItfChr2	Chr02	-	9916499	9917848	34992.1	5.89	-0.58	MYB-relative	No or not available
	ItfMYB37	itf02g12640.t1	455	6	ItfChr2	Chr02	-	10396179	10399475	48759.8	5.93	-0.546	MYB-relative	No or not available
	ItfMYB38	itf02g12640.t2	372	5	ItfChr2	Chr02	-	10396179	10399475	40238.8	6	-0.636	MYB-relative	No or not available
	ItfMYB39	itf02g18260.t1	202	3	ItfChr2	Chr02	-	14323736	14327971	23011.7	9.25	-0.463	R2R3-MYB	No or not available
	ItfMYB40	itf02g24810.t1	429	4	ItfChr2	Chr02	+	22810792	22813081	48694.4	9.36	-1.053	R2R3-MYB	No or not available
	ItfMYB41	itf02g24830.t1	991	6	ItfChr2	Chr02	+	22815706	22823180	111563	5.22	-0.954	R2R3-MYB	No or not available
	ItfMYB42	itf03g01180.t1	338	3	ItfChr3	Chr03	-	526215	527403	37964.6	5.61	-0.71	R2R3-MYB	No or not available
	ItfMYB43	itf03g04470.t1	331	3	ItfChr3	Chr03	-	2556112	2557794	37193.2	4.64	-0.76	R2R3-MYB	No or not available
	ItfMYB44	itf03g13220.t1	269	2	ItfChr3	Chr03	-	11357316	11358636	30856.8	5.74	-0.834	R2R3-MYB	No or not available
	ItfMYB45	itf03g13690.t1	341	6	ItfChr3	Chr03	+	11628703	11630385	36472.4	9.44	-0.656	MYB-relative	No or not available
	ItfMYB46	itf03g13750.t1	257	3	ItfChr3	Chr03	+	11656318	11658343	28742.4	9.12	-0.566	R2R3-MYB	No or not available
	ItfMYB47	itf03g13760.t1	210	3	ItfChr3	Chr03	+	11664476	11665433	23539.3	7.06	-0.663	R2R3-MYB	No or not available
	ItfMYB48	itf03g14560.t1	353	5	ItfChr3	Chr03	+	12102568	12104266	38471.5	5.64	-0.829	MYB-relative	No or not available
	ItfMYB49	itf03g14640.t1	254	1	ItfChr3	Chr03	-	12153195	12153956	27333.5	6.12	-0.694	MYB-relative	No or not available
	ItfMYB50	itf03g15060.t1	271	2	ItfChr3	Chr03	-	12435364	12437139	30581.7	9.19	-0.496	R2R3-MYB	No or not available
	ItfMYB51	itf03g16500.t1	240	3	ItfChr3	Chr03	-	13275665	13277686	27056.5	8.19	-0.643	R2R3-MYB	No or not available
	ItfMYB52	itf03g18010.t1	267	2	ItfChr3	Chr03	-	14239580	14241151	28754.7	8.91	-0.636	MYB-relative	No or not available
	ItfMYB53	itf03g18250.t1	282	3	ItfChr3	Chr03	-	14388973	14390065	31138.5	6.37	-0.644	R2R3-MYB	No or not available
	ItfMYB54	itf03g19180.t1	356	3	ItfChr3	Chr03	-	15032062	15034412	41074	4.61	-1.239	MYB-relative	No or not available
	ItfMYB55	itf03g19180.t2	356	2	ItfChr3	Chr03	-	15032062	15034412	41074	4.61	-1.239	MYB-relative	No or not available
	ItfMYB56	itf03g19180.t3	356	2	ItfChr3	Chr03	-	15032975	15034412	41074	4.61	-1.239	MYB-relative	No or not available
	ItfMYB57	itf03g19180.t4	356	1	ItfChr3	Chr03	-	15032975	15034412	41074	4.61	-1.239	MYB-relative	No or not available
	ItfMYB58	itf03g20840.t1	240	3	ItfChr3	Chr03	+	16467750	16469169	27479.5	6.97	-0.66	R2R3-MYB	No or not available
	ItfMYB59	itf03g22130.t1	664	6	ItfChr3	Chr03	+	17570552	17574207	72555	5.55	-0.545	MYB-relative	No or not available
	ItfMYB60	itf03g24500.t1	307	8	ItfChr3	Chr03	+	20093838	20100729	33596.8	8.94	-0.588	MYB-relative	No or not available
	ItfMYB61	itf03g24500.t2	249	7	ItfChr3	Chr03	+	20093838	20100729	27669.2	9.14	-0.729	MYB-relative	No or not available
	ItfMYB62	itf03g24500.t3	288	7	ItfChr3	Chr03	+	20093838	20099917	31588.8	9.15	-0.502	MYB-relative	No or not available
	ItfMYB63	itf03g27860.t1	234	3	ItfChr3	Chr03	+	24270024	24273356	25821.3	8.97	-0.598	R2R3-MYB	No or not available
	ItfMYB64	itf03g27860.t2	196	2	ItfChr3	Chr03	+	24270932	24273356	21446.4	8.88	-0.394	MYB-relative	No or not available
	ItfMYB65	itf03g30290.t1	394	1	ItfChr3	Chr03	+	27580462	27582516	43144.8	9.14	-0.675	R2R3-MYB	No or not available
	ItfMYB66	itf04g00060.t1	393	2	ItfChr4	Chr04	-	36096	37712	42641.9	9.51	-0.843	MYB-relative	No or not available
	ItfMYB67	itf04g00470.t1	93	3	ItfChr4	Chr04	+	242254	243332	11015.4	7.87	-1.099	MYB-relative	No or not available
	ItfMYB68	itf04g00970.t1	319	8	ItfChr4	Chr04	+	453393	457511	35456.1	9.31	-0.629	MYB-relative	No or not available
	ItfMYB69	itf04g00970.t3	287	6	ItfChr4	Chr04	+	453393	456572	31895	9.3	-0.676	MYB-relative	No or not available
	ItfMYB70	itf04g01450.t1	310	3	ItfChr4	Chr04	-	724028	727027	34702.2	6.56	-0.727	R2R3-MYB	No or not available
	ItfMYB71	itf04g02760.t1	407	5	ItfChr4	Chr04	-	1544561	1548891	45004.7	6.32	-0.56	R2R3-MYB	No or not available
	ItfMYB72	itf04g06100.t1	342	10	ItfChr4	Chr04	-	3541709	3551175	36937.6	6.84	-0.434	MYB-relative	No or not available
	ItfMYB73	itf04g06100.t2	342	10	ItfChr4	Chr04	-	3541709	3551175	36937.6	6.84	-0.434	MYB-relative	No or not available
	ItfMYB74	itf04g06100.t3	282	10	ItfChr4	Chr04	-	3541709	3555343	30831.9	6.66	-0.485	MYB-relative	No or not available
	ItfMYB75	itf04g06100.t4	342	9	ItfChr4	Chr04	-	3541709	3551175	36937.6	6.84	-0.434	MYB-relative	No or not available
	ItfMYB76	itf04g06100.t5	318	8	ItfChr4	Chr04	-	3541709	3551175	34494.9	6.6	-0.4	MYB-relative	No or not available
	ItfMYB77	itf04g08050.t1	251	3	ItfChr4	Chr04	+	5047461	5048954	28138.5	5.81	-0.67	R2R3-MYB	No or not available
	ItfMYB78	itf04g16470.t1	663	7	ItfChr4	Chr04	+	15187238	15191631	72650	5.66	-0.456	MYB-relative	No or not available
	ItfMYB79	itf04g16470.t2	663	6	ItfChr4	Chr04	+	15187411	15191558	72650	5.66	-0.456	MYB-relative	No or not available
	ItfMYB80	itf04g16470.t3	609	5	ItfChr4	Chr04	+	15187874	15191631	66587	5.67	-0.496	MYB-relative	No or not available
	ItfMYB81	itf04g17720.t1	356	3	ItfChr4	Chr04	-	17513739	17515250	39918.1	6.47	-0.768	R2R3-MYB	No or not available
	ItfMYB82	itf04g21510.t1	263	3	ItfChr4	Chr04	-	23146569	23148957	28688.4	8.42	-0.598	R2R3-MYB	No or not available
	ItfMYB83	itf04g21700.t1	316	8	ItfChr4	Chr04	-	23367596	23371558	34186.4	8.98	-0.653	R2R3-MYB	No or not available
	ItfMYB84	itf04g21700.t2	377	8	ItfChr4	Chr04	-	23367596	23373998	40516.4	5.91	-0.517	R2R3-MYB	No or not available
	ItfMYB85	itf04g23250.t1	328	2	ItfChr4	Chr04	+	25087591	25088872	35817.8	6.36	-0.766	R2R3-MYB	No or not available
	ItfMYB86	itf04g26200.t1	220	3	ItfChr4	Chr04	+	26964453	26965426	24902.7	5.97	-0.823	R2R3-MYB	No or not available
	ItfMYB87	itf04g26460.t1	473	8	ItfChr4	Chr04	-	27113888	27118266	51683.5	5.3	-0.687	R2R3-MYB	No or not available
	ItfMYB88	itf04g26460.t2	473	8	ItfChr4	Chr04	-	27113888	27118018	51683.5	5.3	-0.687	R2R3-MYB	No or not available
	ItfMYB89	itf04g26460.t3	473	7	ItfChr4	Chr04	-	27113975	27116943	51683.5	5.3	-0.687	R2R3-MYB	No or not available
	ItfMYB90	itf04g26490.t1	248	7	ItfChr4	Chr04	-	27133475	27136398	27077.4	5.97	-0.503	R2R3-MYB	No or not available
	ItfMYB91	itf04g26490.t4	218	6	ItfChr4	Chr04	-	27133475	27136398	23763.5	6.06	-0.577	MYB-relative	No or not available
	ItfMYB92	itf04g26490.t5	245	7	ItfChr4	Chr04	-	27133475	27136398	26752	6.16	-0.52	R2R3-MYB	No or not available
	ItfMYB93	itf04g26490.t2	245	6	ItfChr4	Chr04	-	27134442	27136398	26752	6.16	-0.52	R2R3-MYB	No or not available
	ItfMYB94	itf04g26490.t3	195	5	ItfChr4	Chr04	-	27134442	27136398	21162.8	5.82	-0.36	MYB-relative	No or not available
	ItfMYB95	itf04g28920.t1	424	3	ItfChr4	Chr04	+	28735895	28738668	47231.1	5.99	-0.806	MYB-relative	No or not available
	ItfMYB96	itf04g28970.t1	316	2	ItfChr4	Chr04	-	28764102	28766399	34911.6	8.6	-0.793	R2R3-MYB	No or not available
	ItfMYB97	itf04g30040.t1	209	3	ItfChr4	Chr04	+	29373704	29375113	23273.6	5.16	-0.877	MYB-relative	No or not available
	ItfMYB98	itf04g30040.t2	209	2	ItfChr4	Chr04	+	29373704	29375113	23273.6	5.16	-0.877	MYB-relative	No or not available
	ItfMYB99	itf04g31050.t1	405	3	ItfChr4	Chr04	-	30051766	30053763	44732.5	8.09	-0.746	R2R3-MYB	No or not available
	ItfMYB100	itf04g32790.t1	569	4	ItfChr4	Chr04	+	31338085	31342107	61450.9	5.17	-0.584	R2R3-MYB	No or not available
	ItfMYB101	itf04g32790.t2	549	4	ItfChr4	Chr04	+	31338085	31342107	59067.4	5.2	-0.55	R2R3-MYB	No or not available
	ItfMYB102	itf04g32790.t3	589	3	ItfChr4	Chr04	+	31339218	31342331	63812.4	5.06	-0.615	R2R3-MYB	No or not available
	ItfMYB103	itf05g01560.t1	270	3	ItfChr5	Chr05	+	1264307	1266137	29237.9	9.03	-0.622	R2R3-MYB	No or not available
	ItfMYB104	itf05g01610.t1	324	7	ItfChr5	Chr05	+	1342094	1346728	35126.1	6.01	-0.745	R2R3-MYB	No or not available
	ItfMYB105	itf05g02840.t1	349	5	ItfChr5	Chr05	+	2248070	2251596	39341.7	8.96	-0.929	MYB-relative	No or not available
	ItfMYB106	itf05g05030.t1	995	4	ItfChr5	Chr05	-	4729793	4734811	111530	5.26	-0.974	R2R3-MYB	No or not available
	ItfMYB107	itf05g05050.t1	367	3	ItfChr5	Chr05	-	4743302	4745055	41732	9.73	-0.934	MYB-relative	No or not available
	ItfMYB108	itf05g05070.t1	380	4	ItfChr5	Chr05	-	4760051	4766037	44076.4	9.37	-0.903	MYB-relative	No or not available
	ItfMYB109	itf05g05070.t3	324	3	ItfChr5	Chr05	-	4761095	4766037	37733.9	9.49	-1.087	MYB-relative	No or not available
	ItfMYB110	itf05g05070.t4	324	2	ItfChr5	Chr05	-	4764278	4766037	37733.9	9.49	-1.087	MYB-relative	No or not available
	ItfMYB111	itf05g05070.t2	267	3	ItfChr5	Chr05	-	4764547	4766030	31194.5	9.38	-1.165	MYB-relative	No or not available
	ItfMYB112	itf05g05600.t1	221	2	ItfChr5	Chr05	+	5312527	5314720	24768.6	7.07	-0.783	MYB-relative	No or not available
	ItfMYB113	itf05g07360.t1	284	6	ItfChr5	Chr05	+	7720043	7724774	31492.7	7.67	-0.603	MYB-relative	No or not available
	ItfMYB114	itf05g07360.t2	304	5	ItfChr5	Chr05	+	7720074	7724070	33925.5	8.16	-0.595	MYB-relative	No or not available
	ItfMYB115	itf05g10740.t1	325	3	ItfChr5	Chr05	-	12808120	12809998	36435.5	6.22	-0.765	R2R3-MYB	No or not available
	ItfMYB116	itf05g11500.t1	557	2	ItfChr5	Chr05	+	13931090	13933692	61651.9	7.12	-0.899	R2R3-MYB	No or not available
	ItfMYB117	itf05g11720.t1	113	1	ItfChr5	Chr05	-	14400033	14400371	12889.3	5.16	-0.837	MYB-relative	No or not available
	ItfMYB118	itf05g11730.t1	113	1	ItfChr5	Chr05	-	14405668	14406006	12889.3	5.16	-0.837	MYB-relative	No or not available
	ItfMYB119	itf05g13180.t1	781	9	ItfChr5	Chr05	-	16305744	16315354	85403.8	5.58	-0.474	MYB-relative	No or not available
	ItfMYB120	itf05g13180.t2	684	8	ItfChr5	Chr05	-	16305744	16315199	74465.9	5.95	-0.369	MYB-relative	No or not available
	ItfMYB121	itf05g13180.t3	564	7	ItfChr5	Chr05	-	16305758	16313695	61617.5	5.72	-0.362	MYB-relative	No or not available
	ItfMYB122	itf05g14440.t1	279	3	ItfChr5	Chr05	+	17690109	17692271	31494.4	7.74	-0.797	R2R3-MYB	No or not available
	ItfMYB123	itf05g14680.t1	220	5	ItfChr5	Chr05	+	17982290	17985005	25526.8	6.6	-0.757	MYB-relative	No or not available
	ItfMYB124	itf05g16100.t1	385	3	ItfChr5	Chr05	-	19009933	19012398	41131.9	7.67	-0.519	R2R3-MYB	No or not available
	ItfMYB125	itf05g18400.t1	306	7	ItfChr5	Chr05	-	20608074	20611822	33476.4	7.72	-0.382	MYB-relative	No or not available
	ItfMYB126	itf05g18400.t3	306	7	ItfChr5	Chr05	-	20608093	20611795	33476.4	7.72	-0.382	MYB-relative	No or not available
	ItfMYB127	itf05g18400.t2	306	7	ItfChr5	Chr05	-	20608097	20611822	33476.4	7.72	-0.382	MYB-relative	No or not available
	ItfMYB128	itf05g18600.t1	282	2	ItfChr5	Chr05	-	20745071	20746301	31747.9	6.82	-0.475	R2R3-MYB	No or not available
	ItfMYB129	itf05g18890.t1	291	3	ItfChr5	Chr05	+	20943997	20945940	33015.9	6.01	-0.74	R2R3-MYB	No or not available
	ItfMYB130	itf05g18910.t1	290	3	ItfChr5	Chr05	+	20951311	20952788	32281.2	5.95	-0.582	R2R3-MYB	No or not available
	ItfMYB131	itf05g21360.t1	501	2	ItfChr5	Chr05	+	22353358	22356328	56376.4	5.82	-1.078	R2R3-MYB	No or not available
	ItfMYB132	itf05g22980.t1	472	6	ItfChr5	Chr05	-	23340768	23344137	51627.4	8.86	-0.625	MYB-relative	No or not available
	ItfMYB133	itf05g24770.t1	213	3	ItfChr5	Chr05	-	24399214	24401820	24054.9	6.75	-0.73	R2R3-MYB	No or not available
	ItfMYB134	itf05g26670.t1	169	2	ItfChr5	Chr05	+	25254796	25255444	19618.1	7.02	-0.865	R2R3-MYB	No or not available
	ItfMYB135	itf05g26880.t1	335	3	ItfChr5	Chr05	+	25343811	25345429	36887.5	6.57	-0.704	R2R3-MYB	No or not available
	ItfMYB136	itf06g01850.t1	1030	12	ItfChr6	Chr06	-	2790440	2798504	113285	5.13	-0.641	3R-MYB	No or not available
	ItfMYB137	itf06g01850.t2	921	12	ItfChr6	Chr06	-	2790550	2798504	101585	5.16	-0.649	3R-MYB	No or not available
	ItfMYB138	itf06g05360.t1	148	1	ItfChr6	Chr06	-	7452362	7452805	16781.7	10.06	-0.345	MYB-relative	No or not available
	ItfMYB139	itf06g06520.t1	231	4	ItfChr6	Chr06	-	8963128	8964548	26907	6.26	-0.952	R2R3-MYB	No or not available
	ItfMYB140	itf06g06520.t4	180	4	ItfChr6	Chr06	-	8963158	8964523	20961.2	6.21	-0.954	MYB-relative	No or not available
	ItfMYB141	itf06g06520.t2	180	5	ItfChr6	Chr06	-	8963186	8964523	20961.2	6.21	-0.954	MYB-relative	No or not available
	ItfMYB142	itf06g06660.t1	304	3	ItfChr6	Chr06	+	9105390	9107801	33862.5	8.41	-0.887	R2R3-MYB	No or not available
	ItfMYB143	itf06g09750.t1	287	3	ItfChr6	Chr06	+	11957033	11960200	30604.6	9.84	-0.375	MYB-relative	No or not available
	ItfMYB144	itf06g12910.t1	540	13	ItfChr6	Chr06	+	15982780	15987887	61488.4	6.63	-0.788	MYB-relative	No or not available
	ItfMYB145	itf06g12910.t2	446	11	ItfChr6	Chr06	+	15983820	15987887	51040.8	6.14	-0.76	MYB-relative	No or not available
	ItfMYB146	itf06g13690.t1	1027	9	ItfChr6	Chr06	+	16804934	16812575	115453	8.1	-0.798	5R-MYB	No or not available
	ItfMYB147	itf06g13690.t2	808	10	ItfChr6	Chr06	+	16805064	16812575	91778.7	9.47	-0.845	5R-MYB	No or not available
	ItfMYB148	itf06g13800.t1	954	7	ItfChr6	Chr06	+	16945977	16955278	102877	8.93	-0.373	R2R3-MYB	No or not available
	ItfMYB149	itf06g14960.t1	396	6	ItfChr6	Chr06	-	18157256	18161331	43165.4	7.35	-0.721	R2R3-MYB	No or not available
	ItfMYB150	itf06g14960.t2	386	6	ItfChr6	Chr06	-	18157256	18161375	42040.2	7.06	-0.726	R2R3-MYB	No or not available
	ItfMYB151	itf06g14960.t3	395	6	ItfChr6	Chr06	-	18157256	18161331	43078.3	7.35	-0.721	R2R3-MYB	No or not available
	ItfMYB152	itf06g14960.t4	372	7	ItfChr6	Chr06	-	18157550	18161907	40577.6	6.79	-0.673	R2R3-MYB	No or not available
	ItfMYB153	itf06g15040.t1	303	3	ItfChr6	Chr06	-	18236101	18239776	33896.3	5.08	-1.089	R2R3-MYB	No or not available
	ItfMYB154	itf06g17650.t1	368	3	ItfChr6	Chr06	-	20292454	20295806	39427.2	6.27	-0.505	MYB-relative	No or not available
	ItfMYB155	itf06g18050.t1	332	3	ItfChr6	Chr06	-	20652754	20653982	37030.2	7.7	-0.368	R2R3-MYB	No or not available
	ItfMYB156	itf06g18840.t1	468	8	ItfChr6	Chr06	+	21121962	21125758	51486.7	5.34	-0.624	R2R3-MYB	No or not available
	ItfMYB157	itf06g19630.t1	1694	4	ItfChr6	Chr06	-	21650996	21660139	184470	5.57	-0.687	R2R3-MYB	No or not available
	ItfMYB158	itf06g20550.t1	274	6	ItfChr6	Chr06	+	22303797	22306072	29588.2	7.66	-0.621	R2R3-MYB	No or not available
	ItfMYB159	itf06g21530.t1	308	3	ItfChr6	Chr06	-	22922599	22925367	34672.9	5.15	-0.662	MYB-relative	No or not available
	ItfMYB160	itf06g22630.t1	236	1	ItfChr6	Chr06	-	23630512	23631609	25921.7	8.43	-0.696	MYB-relative	No or not available
	ItfMYB161	itf06g23140.t1	290	1	ItfChr6	Chr06	+	23939531	23940773	31640.9	8.66	-0.44	R2R3-MYB	No or not available
	ItfMYB162	itf06g26610.t1	352	2	ItfChr6	Chr06	+	25774165	25775321	38572.4	5.59	-0.693	MYB-relative	No or not available
	ItfMYB163	itf06g26650.t1	281	3	ItfChr6	Chr06	-	25782902	25784651	30578.6	6.66	-0.304	MYB-relative	No or not available
	ItfMYB164	itf07g01150.t1	494	4	ItfChr7	Chr07	+	611410	616244	54174	5	-0.623	R2R3-MYB	No or not available
	ItfMYB165	itf07g01150.t2	494	3	ItfChr7	Chr07	+	613428	616244	54174	5	-0.623	R2R3-MYB	No or not available
	ItfMYB166	itf07g04010.t1	240	3	ItfChr7	Chr07	+	2622299	2623955	27558.3	6.09	-0.767	R2R3-MYB	No or not available
	ItfMYB167	itf07g04040.t1	206	3	ItfChr7	Chr07	-	2630248	2631898	23738.8	4.97	-0.747	MYB-relative	No or not available
	ItfMYB168	itf07g04050.t1	550	6	ItfChr7	Chr07	-	2633681	2637648	61413.8	5.7	-0.446	MYB-relative	No or not available
	ItfMYB169	itf07g04050.t2	442	5	ItfChr7	Chr07	-	2633681	2637612	49419.7	6.29	-0.612	MYB-relative	No or not available
	ItfMYB170	itf07g04050.t3	550	5	ItfChr7	Chr07	-	2633681	2637612	61413.8	5.7	-0.446	MYB-relative	No or not available
	ItfMYB171	itf07g04050.t4	475	4	ItfChr7	Chr07	-	2633681	2636978	53071	5.83	-0.542	MYB-relative	No or not available
	ItfMYB172	itf07g06370.t1	631	7	ItfChr7	Chr07	-	4284965	4290457	68869.2	6.2	-0.348	MYB-relative	No or not available
	ItfMYB173	itf07g06370.t2	658	6	ItfChr7	Chr07	-	4284965	4290454	71696.4	6.2	-0.355	MYB-relative	No or not available
	ItfMYB174	itf07g07090.t1	172	3	ItfChr7	Chr07	-	4941120	4943580	19395.8	9.21	-1.011	R2R3-MYB	No or not available
	ItfMYB175	itf07g07660.t1	299	3	ItfChr7	Chr07	-	5473375	5475069	34250.4	5.65	-0.792	R2R3-MYB	No or not available
	ItfMYB176	itf07g08380.t1	340	3	ItfChr7	Chr07	-	6136676	6138618	38388.1	5.82	-0.806	R2R3-MYB	No or not available
	ItfMYB177	itf07g08620.t1	327	2	ItfChr7	Chr07	+	6399232	6402598	35889.9	5.69	-0.72	MYB-relative	No or not available
	ItfMYB178	itf07g08620.t2	321	2	ItfChr7	Chr07	+	6399232	6402598	35207.1	5.57	-0.713	MYB-relative	No or not available
	ItfMYB179	itf07g08620.t3	327	1	ItfChr7	Chr07	+	6399232	6400541	35889.9	5.69	-0.72	MYB-relative	No or not available
	ItfMYB180	itf07g08720.t1	352	2	ItfChr7	Chr07	+	6618106	6620151	39166.5	6.68	-0.61	MYB-relative	No or not available
	ItfMYB181	itf07g09970.t1	233	2	ItfChr7	Chr07	+	7965640	7967894	26632.5	8.86	-1.116	MYB-relative	No or not available
	ItfMYB182	itf07g15310.t1	433	3	ItfChr7	Chr07	-	15122405	15125318	48179	7.06	-0.994	MYB-relative	No or not available
	ItfMYB183	itf07g15400.t1	322	2	ItfChr7	Chr07	-	15240550	15242266	36217.6	8.38	-0.708	R2R3-MYB	No or not available
	ItfMYB184	itf07g15470.t1	154	3	ItfChr7	Chr07	+	15356204	15356866	17798.3	8.97	-0.829	R2R3-MYB	No or not available
	ItfMYB185	itf07g17090.t1	458	8	ItfChr7	Chr07	+	17253331	17260053	50229	5.12	-0.563	R2R3-MYB	No or not available
	ItfMYB186	itf07g17090.t2	325	7	ItfChr7	Chr07	+	17253331	17260053	35512.5	5.52	-0.442	MYB-relative	No or not available
	ItfMYB187	itf07g17200.t1	536	3	ItfChr7	Chr07	+	17318884	17324623	61085.2	8.96	-0.947	MYB-relative	No or not available
	ItfMYB188	itf07g17200.t2	536	3	ItfChr7	Chr07	+	17318884	17324614	61085.2	8.96	-0.947	MYB-relative	No or not available
	ItfMYB189	itf07g17200.t3	536	2	ItfChr7	Chr07	+	17321277	17324614	61085.2	8.96	-0.947	MYB-relative	No or not available
	ItfMYB190	itf07g19070.t1	429	6	ItfChr7	Chr07	+	18942149	18944832	47571.4	8.88	-0.55	MYB-relative	No or not available
	ItfMYB191	itf07g19140.t1	229	5	ItfChr7	Chr07	+	19009300	19014671	25915.6	9.91	-0.589	R2R3-MYB	No or not available
	ItfMYB192	itf07g19150.t1	294	1	ItfChr7	Chr07	+	19017770	19018651	33138.4	4.83	-0.777	MYB-relative	No or not available
	ItfMYB193	itf07g19170.t1	377	3	ItfChr7	Chr07	+	19033195	19037395	42665.5	5.88	-0.743	R2R3-MYB	No or not available
	ItfMYB194	itf07g20250.t1	349	3	ItfChr7	Chr07	-	20631607	20633090	39027	6.69	-0.809	R2R3-MYB	No or not available
	ItfMYB195	itf07g21830.t1	331	3	ItfChr7	Chr07	+	22189658	22192237	36734.4	8.82	-0.659	R2R3-MYB	No or not available
	ItfMYB196	itf07g21860.t1	317	3	ItfChr7	Chr07	+	22209745	22211567	35727.8	9.2	-0.502	R2R3-MYB	No or not available
	ItfMYB197	itf07g21880.t1	325	3	ItfChr7	Chr07	+	22240416	22242114	36348.4	8.76	-0.548	R2R3-MYB	No or not available
	ItfMYB198	itf07g21890.t1	344	3	ItfChr7	Chr07	+	22261725	22263244	38268.2	8.49	-0.606	R2R3-MYB	No or not available
	ItfMYB199	itf07g21900.t1	310	3	ItfChr7	Chr07	+	22268939	22271443	34972.3	6.86	-0.789	R2R3-MYB	No or not available
	ItfMYB200	itf07g21930.t1	324	3	ItfChr7	Chr07	+	22295937	22300291	36433.5	8.64	-0.591	R2R3-MYB	No or not available
	ItfMYB201	itf07g21940.t1	341	3	ItfChr7	Chr07	+	22324590	22326057	37935.8	8.65	-0.621	R2R3-MYB	No or not available
	ItfMYB202	itf07g21950.t1	332	3	ItfChr7	Chr07	+	22346247	22347870	36778.7	8.98	-0.537	R2R3-MYB	No or not available
	ItfMYB203	itf07g21960.t1	251	1	ItfChr7	Chr07	-	22353869	22354621	27426.8	5.81	-0.476	MYB-relative	No or not available
	ItfMYB204	itf07g22060.t1	516	3	ItfChr7	Chr07	+	22429032	22431267	55623.3	6.75	-0.859	R2R3-MYB	No or not available
	ItfMYB205	itf07g22080.t1	281	6	ItfChr7	Chr07	+	22443285	22444697	31850.9	6.43	-0.79	R2R3-MYB	No or not available
	ItfMYB206	itf07g22080.t2	278	6	ItfChr7	Chr07	+	22443314	22444697	31608.6	6.28	-0.789	R2R3-MYB	No or not available
	ItfMYB207	itf07g22360.t2	479	13	ItfChr7	Chr07	+	22642165	22646060	53221.2	5.92	-0.756	MYB-relative	No or not available
	ItfMYB208	itf07g22360.t1	479	13	ItfChr7	Chr07	+	22642377	22646060	53221.2	5.92	-0.756	MYB-relative	No or not available
	ItfMYB209	itf07g23710.t1	634	7	ItfChr7	Chr07	-	23683865	23687116	69256.4	5.71	-0.485	MYB-relative	No or not available
	ItfMYB210	itf07g23710.t2	657	6	ItfChr7	Chr07	-	23683865	23687116	71860.4	5.91	-0.496	MYB-relative	No or not available
	ItfMYB211	itf07g23890.t1	457	6	ItfChr7	Chr07	-	23792321	23795154	50676.8	5.45	-0.48	MYB-relative	No or not available
	ItfMYB212	itf08g01660.t1	487	13	ItfChr8	Chr08	+	1137968	1143704	54091.8	7.22	-0.654	MYB-relative	No or not available
	ItfMYB213	itf08g01660.t2	556	12	ItfChr8	Chr08	+	1137968	1143704	61697.2	6.27	-0.662	MYB-relative	No or not available
	ItfMYB214	itf08g04610.t1	321	1	ItfChr8	Chr08	+	3110761	3112799	34750.4	9.08	-0.579	R2R3-MYB	No or not available
	ItfMYB215	itf08g05570.t1	286	3	ItfChr8	Chr08	-	3789541	3790862	31666.8	6.23	-0.554	R2R3-MYB	No or not available
	ItfMYB216	itf08g07320.t1	335	2	ItfChr8	Chr08	+	5272598	5273998	37669.1	7.98	-0.784	R2R3-MYB	No or not available
	ItfMYB217	itf08g07790.t1	311	2	ItfChr8	Chr08	+	5721231	5723096	34613.1	8.85	-0.844	R2R3-MYB	No or not available
	ItfMYB218	itf08g08640.t1	273	2	ItfChr8	Chr08	+	6636050	6638739	30398.3	5.3	-0.588	R2R3-MYB	No or not available
	ItfMYB219	itf08g12640.t1	277	3	ItfChr8	Chr08	+	11587760	11590315	29771.8	10	-0.494	MYB-relative	No or not available
	ItfMYB220	itf08g15810.t1	483	12	ItfChr8	Chr08	+	15275573	15280955	53367.7	6.49	-0.663	MYB-relative	No or not available
	ItfMYB221	itf08g15810.t2	482	12	ItfChr8	Chr08	+	15276000	15280595	53296.7	6.49	-0.668	MYB-relative	No or not available
	ItfMYB222	itf08g15810.t3	484	12	ItfChr8	Chr08	+	15276000	15280325	53438.8	6.49	-0.658	MYB-relative	No or not available
	ItfMYB223	itf08g17940.t1	401	5	ItfChr8	Chr08	+	18221866	18226540	45252.4	6.11	-0.855	MYB-relative	No or not available
	ItfMYB224	itf08g17940.t2	389	5	ItfChr8	Chr08	+	18221866	18226540	43931.8	6.2	-0.9	MYB-relative	No or not available
	ItfMYB225	itf09g00480.t1	278	2	ItfChr9	Chr09	+	245630	247079	31255.6	8.48	-0.646	R2R3-MYB	No or not available
	ItfMYB226	itf09g01560.t1	389	5	ItfChr9	Chr09	+	753648	756163	43681.2	8.17	-0.736	MYB-relative	No or not available
	ItfMYB227	itf09g01560.t2	359	4	ItfChr9	Chr09	+	753648	756163	40768.7	8.38	-0.565	MYB-relative	No or not available
	ItfMYB228	itf09g01560.t3	358	5	ItfChr9	Chr09	+	753648	756096	40162.4	8.54	-0.71	MYB-relative	No or not available
	ItfMYB229	itf09g04920.t1	309	6	ItfChr9	Chr09	-	2476230	2477830	33584.4	7.04	-0.205	MYB-relative	No or not available
	ItfMYB230	itf09g05960.t1	375	3	ItfChr9	Chr09	-	3050813	3052299	42381.3	5.21	-0.626	R2R3-MYB	No or not available
	ItfMYB231	itf09g08520.t1	524	9	ItfChr9	Chr09	+	4627464	4633219	57885	7.85	-0.694	3R-MYB	No or not available
	ItfMYB232	itf09g08520.t2	524	9	ItfChr9	Chr09	+	4627464	4633219	57885	7.85	-0.694	3R-MYB	No or not available
	ItfMYB233	itf09g08520.t4	524	9	ItfChr9	Chr09	+	4627464	4633214	57885	7.85	-0.694	3R-MYB	No or not available
	ItfMYB234	itf09g08520.t5	524	9	ItfChr9	Chr09	+	4627464	4633219	57885	7.85	-0.694	3R-MYB	No or not available
	ItfMYB235	itf09g08520.t6	524	9	ItfChr9	Chr09	+	4627464	4633214	57885	7.85	-0.694	3R-MYB	No or not available
	ItfMYB236	itf09g08520.t8	524	9	ItfChr9	Chr09	+	4627464	4633214	57885	7.85	-0.694	3R-MYB	No or not available
	ItfMYB237	itf09g08520.t7	524	9	ItfChr9	Chr09	+	4627471	4633214	57885	7.85	-0.694	3R-MYB	No or not available
	ItfMYB238	itf09g08520.t3	524	9	ItfChr9	Chr09	+	4627487	4633219	57885	7.85	-0.694	3R-MYB	No or not available
	ItfMYB239	itf09g08520.t10	524	8	ItfChr9	Chr09	+	4627829	4633214	57885	7.85	-0.694	3R-MYB	No or not available
	ItfMYB240	itf09g08520.t9	524	8	ItfChr9	Chr09	+	4627829	4633214	57885	7.85	-0.694	3R-MYB	No or not available
	ItfMYB241	itf09g08550.t1	360	2	ItfChr9	Chr09	-	4652868	4656287	41199.2	9.24	-0.904	MYB-relative	No or not available
	ItfMYB242	itf09g08550.t2	360	2	ItfChr9	Chr09	-	4652868	4656287	41199.2	9.24	-0.904	MYB-relative	No or not available
	ItfMYB243	itf09g08550.t3	360	2	ItfChr9	Chr09	-	4652868	4655357	41199.2	9.24	-0.904	MYB-relative	No or not available
	ItfMYB244	itf09g08550.t4	360	2	ItfChr9	Chr09	-	4652868	4656191	41199.2	9.24	-0.904	MYB-relative	No or not available
	ItfMYB245	itf09g08550.t5	360	1	ItfChr9	Chr09	-	4652868	4654335	41199.2	9.24	-0.904	MYB-relative	No or not available
	ItfMYB246	itf09g09310.t1	272	6	ItfChr9	Chr09	+	5157022	5158553	30754.3	8.65	-0.595	R2R3-MYB	No or not available
	ItfMYB247	itf09g11020.t1	292	2	ItfChr9	Chr09	-	6244195	6246176	31415.2	6.59	-0.531	MYB-relative	No or not available
	ItfMYB248	itf09g13540.t1	413	7	ItfChr9	Chr09	+	8275499	8278002	45874.3	6.61	-0.841	R2R3-MYB	No or not available
	ItfMYB249	itf09g13540.t2	419	7	ItfChr9	Chr09	+	8275499	8278002	46636.2	6.79	-0.845	R2R3-MYB	No or not available
	ItfMYB250	itf09g13920.t1	497	2	ItfChr9	Chr09	+	8597950	8600091	56370.9	8.28	-1.014	R2R3-MYB	No or not available
	ItfMYB251	itf09g20450.t1	319	3	ItfChr9	Chr09	+	16811744	16814366	35169.4	6.62	-0.715	R2R3-MYB	No or not available
	ItfMYB252	itf09g21410.t1	484	5	ItfChr9	Chr09	-	18193041	18197569	54201.9	5.99	-0.563	MYB-relative	No or not available
	ItfMYB253	itf09g21430.t1	223	4	ItfChr9	Chr09	-	18206793	18207793	25326	6.46	-0.45	MYB-relative	No or not available
	ItfMYB254	itf09g22120.t1	309	3	ItfChr9	Chr09	-	18844292	18846260	34603.6	5.06	-0.677	MYB-relative	No or not available
	ItfMYB255	itf09g22160.t1	353	1	ItfChr9	Chr09	-	18868173	18869992	39179.4	8.76	-0.759	MYB-relative	No or not available
	ItfMYB256	itf09g22310.t1	124	3	ItfChr9	Chr09	-	19073920	19075281	13902.6	6.83	-0.667	MYB-relative	No or not available
	ItfMYB257	itf09g22710.t1	588	2	ItfChr9	Chr09	-	19486961	19489822	66953	7.77	-1.201	R2R3-MYB	No or not available
	ItfMYB258	itf09g24470.t1	494	1	ItfChr9	Chr09	+	20890365	20891846	57186.8	9.1	-1.028	MYB-relative	No or not available
	ItfMYB259	itf09g25050.t1	333	2	ItfChr9	Chr09	-	21603262	21605127	36933.5	5.82	-0.598	R2R3-MYB	No or not available
	ItfMYB260	itf09g25700.t1	428	1	ItfChr9	Chr09	+	22332228	22334212	48118.6	8.73	-0.694	MYB-relative	No or not available
	ItfMYB261	itf10g00860.t1	340	2	ItfChr10	Chr10	+	752799	755003	38750.2	6.95	-1.1	MYB-relative	No or not available
	ItfMYB262	itf10g01480.t1	222	3	ItfChr10	Chr10	-	1192914	1194077	24946.6	5.5	-0.815	R2R3-MYB	No or not available
	ItfMYB263	itf10g01490.t1	264	3	ItfChr10	Chr10	-	1209005	1210573	30317.7	7.6	-0.96	R2R3-MYB	No or not available
	ItfMYB264	itf10g02560.t1	313	2	ItfChr10	Chr10	-	2096367	2099435	35107.9	6.88	-0.692	MYB-relative	No or not available
	ItfMYB265	itf10g06630.t1	329	2	ItfChr10	Chr10	+	6802909	6808863	36766.1	5.89	-0.569	MYB-relative	No or not available
	ItfMYB266	itf10g06630.t2	314	1	ItfChr10	Chr10	+	6807869	6808863	35071.9	5.67	-0.702	MYB-relative	No or not available
	ItfMYB267	itf10g08890.t1	340	2	ItfChr10	Chr10	-	10320197	10326128	38155.7	7.2	-0.724	R2R3-MYB	No or not available
	ItfMYB268	itf10g09900.t1	361	5	ItfChr10	Chr10	+	11788910	11791472	39943.7	5.8	-1.032	MYB-relative	No or not available
	ItfMYB269	itf10g09900.t2	262	4	ItfChr10	Chr10	+	11788965	11790533	29942.9	5.15	-1.112	MYB-relative	No or not available
	ItfMYB270	itf10g11200.t1	536	2	ItfChr10	Chr10	+	13631809	13636063	61328.3	8.96	-1.013	MYB-relative	No or not available
	ItfMYB271	itf10g13450.t1	363	3	ItfChr10	Chr10	+	16097630	16099234	40735.5	7.2	-0.803	R2R3-MYB	No or not available
	ItfMYB272	itf10g15400.t1	329	3	ItfChr10	Chr10	-	17824714	17827734	36976.3	5.77	-0.667	R2R3-MYB	No or not available
	ItfMYB273	itf10g16340.t1	281	2	ItfChr10	Chr10	-	18677936	18679264	31733.8	8.87	-0.859	R2R3-MYB	No or not available
	ItfMYB274	itf10g16350.t1	284	2	ItfChr10	Chr10	-	18693258	18695169	31941.2	9.15	-0.876	R2R3-MYB	No or not available
	ItfMYB275	itf10g16860.t1	348	2	ItfChr10	Chr10	-	19144667	19145942	38798.5	6.1	-0.583	R2R3-MYB	No or not available
	ItfMYB276	itf10g24010.t1	361	1	ItfChr10	Chr10	-	23856603	23857885	39691.8	9.59	-0.572	R2R3-MYB	No or not available
	ItfMYB277	itf10g24440.t1	350	5	ItfChr10	Chr10	-	24038799	24041334	39055	6.65	-0.695	MYB-relative	No or not available
	ItfMYB278	itf11g00310.t1	326	8	ItfChr11	Chr11	+	170122	174628	35739.1	9.1	-0.677	MYB-relative	No or not available
	ItfMYB279	itf11g00310.t2	319	8	ItfChr11	Chr11	+	170122	174628	35046.3	9.1	-0.691	MYB-relative	No or not available
	ItfMYB280	itf11g05010.t1	354	3	ItfChr11	Chr11	+	2617603	2618911	39335.4	5.26	-0.458	R2R3-MYB	No or not available
	ItfMYB281	itf11g05040.t1	260	3	ItfChr11	Chr11	-	2635817	2636959	29415.6	5.45	-0.774	R2R3-MYB	No or not available
	ItfMYB282	itf11g05050.t1	263	3	ItfChr11	Chr11	-	2642110	2643446	29951.3	5.12	-0.699	R2R3-MYB	No or not available
	ItfMYB283	itf11g05060.t1	92	2	ItfChr11	Chr11	+	2651457	2651822	10558	9.69	-1.044	MYB-relative	No or not available
	ItfMYB284	itf11g05420.t2	81	4	ItfChr11	Chr11	+	2797857	2799111	9091.07	4.34	-0.469	MYB-relative	No or not available
	ItfMYB285	itf11g05420.t6	93	3	ItfChr11	Chr11	+	2797857	2799111	10808.6	4.94	0.064	MYB-relative	No or not available
	ItfMYB286	itf11g05420.t4	81	3	ItfChr11	Chr11	+	2797898	2799296	9091.07	4.34	-0.469	MYB-relative	No or not available
	ItfMYB287	itf11g05420.t3	82	3	ItfChr11	Chr11	+	2797957	2799296	9162.15	4.34	-0.441	MYB-relative	No or not available
	ItfMYB288	itf11g06760.t1	471	8	ItfChr11	Chr11	+	3583719	3587800	51533.4	5.19	-0.797	R2R3-MYB	No or not available
	ItfMYB289	itf11g06760.t2	323	7	ItfChr11	Chr11	+	3583719	3587800	34975.1	5.88	-0.574	MYB-relative	No or not available
	ItfMYB290	itf11g06760.t4	317	8	ItfChr11	Chr11	+	3583803	3587800	34206.2	5.56	-0.536	MYB-relative	No or not available
	ItfMYB291	itf11g06760.t5	379	7	ItfChr11	Chr11	+	3583891	3587800	41145.2	5.18	-0.458	R2R3-MYB	No or not available
	ItfMYB292	itf11g06760.t3	471	8	ItfChr11	Chr11	+	3584731	3587767	51533.4	5.19	-0.797	R2R3-MYB	No or not available
	ItfMYB293	itf11g09530.t1	375	2	ItfChr11	Chr11	-	5567635	5569662	42335.4	4.97	-1.223	MYB-relative	No or not available
	ItfMYB294	itf11g11530.t1	256	3	ItfChr11	Chr11	+	7231141	7234718	29126.6	9.08	-0.842	MYB-relative	No or not available
	ItfMYB295	itf11g13530.t1	325	3	ItfChr11	Chr11	-	9326189	9327763	35816.1	6.71	-0.676	R2R3-MYB	No or not available
	ItfMYB296	itf11g13530.t2	249	2	ItfChr11	Chr11	-	9326189	9327495	27148.1	5.59	-0.632	MYB-relative	No or not available
	ItfMYB297	itf11g14620.t1	257	2	ItfChr11	Chr11	-	10758214	10759599	29468.8	5.7	-0.729	R2R3-MYB	No or not available
	ItfMYB298	itf11g15410.t1	174	2	ItfChr11	Chr11	+	11877252	11878319	17965.5	10.06	-0.118	MYB-relative	No or not available
	ItfMYB299	itf11g20090.t1	316	3	ItfChr11	Chr11	-	17415378	17417277	35953.4	5.37	-0.742	R2R3-MYB	No or not available
	ItfMYB300	itf11g20390.t1	439	4	ItfChr11	Chr11	-	17727049	17730910	49450.4	7.32	-0.866	MYB-relative	No or not available
	ItfMYB301	itf11g21150.t1	316	3	ItfChr11	Chr11	+	18433813	18436431	33987.8	8.33	-0.56	MYB-relative	No or not available
	ItfMYB302	itf11g21650.t1	136	6	ItfChr11	Chr11	+	18912266	18914671	16417	9.48	-0.36	MYB-relative	No or not available
	ItfMYB303	itf11g21650.t2	136	6	ItfChr11	Chr11	+	18912266	18914671	16417	9.48	-0.36	MYB-relative	No or not available
	ItfMYB304	itf11g21650.t3	136	5	ItfChr11	Chr11	+	18912266	18914671	16417	9.48	-0.36	MYB-relative	No or not available
	ItfMYB305	itf12g01500.t1	287	3	ItfChr12	Chr12	-	884819	886239	32624.3	5.16	-0.771	R2R3-MYB	No or not available
	ItfMYB306	itf12g01770.t1	495	6	ItfChr12	Chr12	-	1053425	1057274	54027.3	5.91	-0.677	MYB-relative	No or not available
	ItfMYB307	itf12g04070.t1	261	3	ItfChr12	Chr12	-	2426327	2428210	29345.3	6.96	-0.638	R2R3-MYB	No or not available
	ItfMYB308	itf12g04080.t1	263	3	ItfChr12	Chr12	-	2441211	2443037	30041.2	9.03	-0.606	R2R3-MYB	No or not available
	ItfMYB309	itf12g04100.t1	235	3	ItfChr12	Chr12	-	2455971	2457557	27052.8	9.28	-0.653	R2R3-MYB	No or not available
	ItfMYB310	itf12g05820.t1	240	3	ItfChr12	Chr12	-	3596460	3597765	26908	7.71	-0.803	R2R3-MYB	No or not available
	ItfMYB311	itf12g06040.t1	534	2	ItfChr12	Chr12	+	3746328	3748622	61232.3	6.34	-0.822	MYB-relative	No or not available
	ItfMYB312	itf12g06520.t1	283	3	ItfChr12	Chr12	-	3988718	3989898	31414.2	9.12	-0.677	R2R3-MYB	No or not available
	ItfMYB313	itf12g06640.t1	287	3	ItfChr12	Chr12	-	4097295	4098997	31640.4	7.61	-0.619	R2R3-MYB	No or not available
	ItfMYB314	itf12g06640.t2	211	2	ItfChr12	Chr12	-	4097295	4098997	22871.3	5.05	-0.496	MYB-relative	No or not available
	ItfMYB315	itf12g07320.t1	201	3	ItfChr12	Chr12	+	4558556	4561627	22859.5	6.96	-0.959	R2R3-MYB	No or not available
	ItfMYB316	itf12g07320.t2	248	2	ItfChr12	Chr12	+	4558556	4561627	28442	8.15	-0.644	R2R3-MYB	No or not available
	ItfMYB317	itf12g08350.t1	158	3	ItfChr12	Chr12	-	5335011	5335744	18321.1	9.67	-0.84	MYB-relative	No or not available
	ItfMYB318	itf12g10240.t1	419	2	ItfChr12	Chr12	-	6867164	6870436	44907.5	5.1	-0.611	R2R3-MYB	No or not available
	ItfMYB319	itf12g15000.t1	330	7	ItfChr12	Chr12	+	13288431	13290452	35579.3	7.06	-0.362	R2R3-MYB	No or not available
	ItfMYB320	itf12g17000.t1	327	2	ItfChr12	Chr12	+	16680242	16681703	36680.1	9.3	-0.494	R2R3-MYB	No or not available
	ItfMYB321	itf12g18870.t1	335	3	ItfChr12	Chr12	+	18237972	18240451	37503.9	5.8	-0.62	R2R3-MYB	No or not available
	ItfMYB322	itf12g23070.t1	408	2	ItfChr12	Chr12	-	21376822	21380893	43918	5.51	-0.527	MYB-relative	No or not available
	ItfMYB323	itf12g23130.t1	272	3	ItfChr12	Chr12	+	21401283	21403066	30395.4	9.44	-0.614	R2R3-MYB	No or not available
	ItfMYB324	itf12g23130.t2	272	3	ItfChr12	Chr12	+	21401283	21403041	30395.4	9.44	-0.614	R2R3-MYB	No or not available
	ItfMYB325	itf12g23130.t3	272	2	ItfChr12	Chr12	+	21401633	21403066	30395.4	9.44	-0.614	R2R3-MYB	No or not available
	ItfMYB326	itf12g23560.t1	268	2	ItfChr12	Chr12	+	21742151	21745358	29643.3	9.31	-0.895	MYB-relative	No or not available
	ItfMYB327	itf12g23580.t1	436	5	ItfChr12	Chr12	-	21755900	21758458	47980.7	6.17	-0.892	MYB-relative	No or not available
	ItfMYB328	itf12g24940.t1	254	2	ItfChr12	Chr12	+	22532195	22533059	27407.3	5.9	-0.453	MYB-relative	No or not available
	ItfMYB329	itf12g25070.t1	465	6	ItfChr12	Chr12	-	22639740	22650128	52393.2	5.03	-0.527	MYB-relative	No or not available
	ItfMYB330	itf12g25300.t1	289	3	ItfChr12	Chr12	+	22767336	22770770	32331.9	5.72	-0.832	R2R3-MYB	No or not available
	ItfMYB331	itf12g25650.t1	274	8	ItfChr12	Chr12	-	23004582	23007530	30365.4	9.48	-0.713	MYB-relative	No or not available
	ItfMYB332	itf12g25650.t2	253	6	ItfChr12	Chr12	-	23005192	23007436	27817.5	9.47	-0.638	MYB-relative	No or not available
	ItfMYB333	itf12g26980.t1	418	2	ItfChr12	Chr12	+	23658069	23659640	46051.6	6.42	-0.553	R2R3-MYB	No or not available
	ItfMYB334	itf12g27250.t1	507	5	ItfChr12	Chr12	-	23784236	23787426	56923.4	5.77	-0.369	MYB-relative	No or not available
	ItfMYB335	itf12g27260.t1	283	3	ItfChr12	Chr12	+	23793651	23795251	31608.7	8.65	-0.647	R2R3-MYB	No or not available
	ItfMYB336	itf12g27260.t2	246	2	ItfChr12	Chr12	+	23794102	23795251	27229.8	8.12	-0.458	MYB-relative	No or not available
	ItfMYB337	itf12g27750.t1	512	2	ItfChr12	Chr12	+	24030234	24032771	58264.2	7.99	-1.077	R2R3-MYB	No or not available
	ItfMYB338	itf12g27990.t1	580	7	ItfChr12	Chr12	-	24165609	24175196	63979.7	9.65	0.177	R2R3-MYB	No or not available
	ItfMYB339	itf12g27990.t2	580	6	ItfChr12	Chr12	-	24165609	24175196	63979.7	9.65	0.177	R2R3-MYB	No or not available
	ItfMYB340	itf13g00740.t1	639	6	ItfChr13	Chr13	-	515043	518203	69206.2	6	-0.572	MYB-relative	No or not available
	ItfMYB341	itf13g02530.t1	484	4	ItfChr13	Chr13	-	2013895	2016689	51934.7	6.47	-0.728	MYB-relative	No or not available
	ItfMYB342	itf13g04620.t1	298	2	ItfChr13	Chr13	-	4260022	4261499	33207.1	4.99	-0.688	R2R3-MYB	No or not available
	ItfMYB343	itf13g06280.t1	508	12	ItfChr13	Chr13	-	7019677	7025581	57084.2	6.32	-0.645	MYB-relative	No or not available
	ItfMYB344	itf13g06280.t3	556	12	ItfChr13	Chr13	-	7019715	7025447	62224	6.24	-0.643	MYB-relative	No or not available
	ItfMYB345	itf13g06280.t2	556	12	ItfChr13	Chr13	-	7019728	7025632	62224	6.24	-0.643	MYB-relative	No or not available
	ItfMYB346	itf13g08560.t1	184	3	ItfChr13	Chr13	-	10250598	10251585	20873.4	8.78	-0.899	R2R3-MYB	No or not available
	ItfMYB347	itf13g08560.t2	185	3	ItfChr13	Chr13	-	10250598	10251585	20960.5	8.78	-0.898	R2R3-MYB	No or not available
	ItfMYB348	itf13g08610.t1	351	3	ItfChr13	Chr13	-	10323953	10326818	37574.6	6.95	-0.625	MYB-relative	No or not available
	ItfMYB349	itf13g09830.t1	151	1	ItfChr13	Chr13	+	12214690	12215142	16822.9	9.79	-0.901	MYB-relative	No or not available
	ItfMYB350	itf13g09930.t1	294	2	ItfChr13	Chr13	-	12282232	12284304	33613.7	6	-0.785	R2R3-MYB	No or not available
	ItfMYB351	itf13g10530.t1	295	2	ItfChr13	Chr13	-	12925461	12926675	34780.8	9.73	-1.075	MYB-relative	No or not available
	ItfMYB352	itf13g14040.t1	251	3	ItfChr13	Chr13	-	16338225	16340615	28907.7	9.4	-0.748	R2R3-MYB	No or not available
	ItfMYB353	itf13g16250.t1	291	7	ItfChr13	Chr13	-	18583281	18587286	31263.1	6.72	-0.586	R2R3-MYB	No or not available
	ItfMYB354	itf13g16250.t2	291	7	ItfChr13	Chr13	-	18583281	18585812	31263.1	6.72	-0.586	R2R3-MYB	No or not available
	ItfMYB355	itf13g16250.t3	291	6	ItfChr13	Chr13	-	18583345	18585704	31263.1	6.72	-0.586	R2R3-MYB	No or not available
	ItfMYB356	itf13g16770.t1	352	3	ItfChr13	Chr13	+	18914111	18917079	38521.9	5.52	-0.725	MYB-relative	No or not available
	ItfMYB357	itf13g16770.t2	267	3	ItfChr13	Chr13	+	18914111	18917079	28921.3	4.95	-0.537	MYB-relative	No or not available
	ItfMYB358	itf13g16770.t3	267	2	ItfChr13	Chr13	+	18914111	18915793	28930.3	5.07	-0.501	MYB-relative	No or not available
	ItfMYB359	itf13g16770.t4	260	2	ItfChr13	Chr13	+	18914111	18917079	28056.7	5.65	-0.367	MYB-relative	No or not available
	ItfMYB360	itf13g17740.t1	330	3	ItfChr13	Chr13	+	19662090	19663922	37265.9	6.04	-0.839	R2R3-MYB	No or not available
	ItfMYB361	itf13g18210.t1	324	3	ItfChr13	Chr13	+	20019291	20021824	35768	5.38	-0.831	R2R3-MYB	No or not available
	ItfMYB362	itf13g18290.t1	679	6	ItfChr13	Chr13	-	20066767	20071511	73684.7	5.96	-0.51	MYB-relative	No or not available
	ItfMYB363	itf13g18290.t3	696	7	ItfChr13	Chr13	-	20066767	20071511	75587	6.07	-0.497	MYB-relative	No or not available
	ItfMYB364	itf13g18290.t2	697	7	ItfChr13	Chr13	-	20066918	20071511	75715.1	6.07	-0.502	MYB-relative	No or not available
	ItfMYB365	itf13g18820.t1	291	6	ItfChr13	Chr13	-	20364554	20368912	31766.9	6.67	-0.54	R2R3-MYB	No or not available
	ItfMYB366	itf13g18820.t2	230	7	ItfChr13	Chr13	-	20364566	20368912	25116.2	6.67	-0.604	R2R3-MYB	No or not available
	ItfMYB367	itf13g21080.t1	274	3	ItfChr13	Chr13	+	21670832	21672892	30321.9	4.97	-0.583	R2R3-MYB	No or not available
	ItfMYB368	itf13g21600.t1	243	3	ItfChr13	Chr13	+	21997042	21998322	28267.9	9.11	-0.925	R2R3-MYB	No or not available
	ItfMYB369	itf13g22130.t1	1532	24	ItfChr13	Chr13	-	22396063	22405342	173265	5.05	-1.028	MYB-relative	No or not available
	ItfMYB370	itf13g22130.t2	1535	24	ItfChr13	Chr13	-	22396063	22405342	173621	5.04	-1.028	MYB-relative	No or not available
	ItfMYB371	itf13g22130.t3	1534	24	ItfChr13	Chr13	-	22396063	22405342	173493	5.04	-1.026	MYB-relative	No or not available
	ItfMYB372	itf13g22610.t1	398	5	ItfChr13	Chr13	+	22726979	22729675	43613.9	6.11	-0.997	MYB-relative	No or not available
	ItfMYB373	itf14g00080.t1	305	6	ItfChr14	Chr14	+	86916	88984	33539.7	6.56	-0.64	MYB-relative	No or not available
	ItfMYB374	itf14g00510.t1	110	1	ItfChr14	Chr14	+	389643	389972	12663.1	5.17	-0.806	MYB-relative	No or not available
	ItfMYB375	itf14g02990.t2	354	6	ItfChr14	Chr14	+	2582918	2585399	39606.6	7.66	-0.839	R2R3-MYB	No or not available
	ItfMYB376	itf14g06200.t1	273	4	ItfChr14	Chr14	-	4899090	4904333	29292.5	8.55	-0.666	R2R3-MYB	No or not available
	ItfMYB377	itf14g06200.t3	277	3	ItfChr14	Chr14	-	4899518	4904497	29807.1	8.53	-0.711	R2R3-MYB	No or not available
	ItfMYB378	itf14g06200.t4	277	3	ItfChr14	Chr14	-	4899518	4904532	29807.1	8.53	-0.711	R2R3-MYB	No or not available
	ItfMYB379	itf14g06200.t2	277	3	ItfChr14	Chr14	-	4899630	4904333	29807.1	8.53	-0.711	R2R3-MYB	No or not available
	ItfMYB380	itf14g08800.t1	363	2	ItfChr14	Chr14	+	7455037	7460880	39552.7	6.27	-0.625	R2R3-MYB	No or not available
	ItfMYB381	itf14g10520.t1	562	4	ItfChr14	Chr14	-	9547666	9552419	61244	5.18	-0.555	R2R3-MYB	No or not available
	ItfMYB382	itf14g10520.t2	562	3	ItfChr14	Chr14	-	9547826	9550860	61244	5.18	-0.555	R2R3-MYB	No or not available
	ItfMYB383	itf14g13790.t1	397	3	ItfChr14	Chr14	-	14558776	14560700	43989	6.59	-0.71	R2R3-MYB	No or not available
	ItfMYB384	itf14g15080.t1	209	3	ItfChr14	Chr14	-	15810158	15811783	23070.4	5.6	-0.922	MYB-relative	No or not available
	ItfMYB385	itf14g15080.t2	209	3	ItfChr14	Chr14	-	15810158	15811783	23070.4	5.6	-0.922	MYB-relative	No or not available
	ItfMYB386	itf14g15550.t1	331	2	ItfChr14	Chr14	+	16181168	16184727	36136	6.27	-0.812	MYB-relative	No or not available
	ItfMYB387	itf14g15550.t2	331	1	ItfChr14	Chr14	+	16181168	16182656	36136	6.27	-0.812	MYB-relative	No or not available
	ItfMYB388	itf14g15790.t1	300	2	ItfChr14	Chr14	+	16313203	16315802	33314.4	7.2	-0.696	R2R3-MYB	No or not available
	ItfMYB389	itf14g15890.t1	485	3	ItfChr14	Chr14	-	16405956	16407874	52560.9	7.75	-0.732	MYB-relative	No or not available
	ItfMYB390	itf14g16220.t1	330	5	ItfChr14	Chr14	-	16646294	16648044	36328.5	8.56	-0.698	MYB-relative	No or not available
	ItfMYB391	itf14g17420.t1	306	2	ItfChr14	Chr14	-	17382825	17384660	35096.4	6	-0.944	MYB-relative	No or not available
	ItfMYB392	itf14g18060.t1	256	3	ItfChr14	Chr14	-	17789688	17792418	28762.4	6.15	-0.611	R2R3-MYB	No or not available
	ItfMYB393	itf15g00400.t1	308	3	ItfChr15	Chr15	-	199451	201069	33846	8.47	-0.576	R2R3-MYB	No or not available
	ItfMYB394	itf15g00880.t2	547	7	ItfChr15	Chr15	+	441042	444788	59139.1	6.51	-0.518	MYB-relative	No or not available
	ItfMYB395	itf15g00880.t1	547	8	ItfChr15	Chr15	+	441131	445751	59139.1	6.51	-0.518	MYB-relative	No or not available
	ItfMYB396	itf15g01100.t1	446	2	ItfChr15	Chr15	-	570050	573024	50223.5	6.21	-1.065	MYB-relative	No or not available
	ItfMYB397	itf15g01410.t1	415	7	ItfChr15	Chr15	-	785825	788601	46354.9	7.71	-0.808	R2R3-MYB	No or not available
	ItfMYB398	itf15g01410.t2	409	7	ItfChr15	Chr15	-	785867	788458	45593	7.27	-0.804	R2R3-MYB	No or not available
	ItfMYB399	itf15g02870.t1	416	7	ItfChr15	Chr15	+	1708447	1711412	46756	6.37	-0.888	MYB-relative	No or not available
	ItfMYB400	itf15g04700.t1	302	1	ItfChr15	Chr15	+	2795406	2796311	32439.2	6.33	-0.526	MYB-relative	No or not available
	ItfMYB401	itf15g05030.t1	371	5	ItfChr15	Chr15	-	3003207	3005374	40542.9	8.99	-0.694	R2R3-MYB	No or not available
	ItfMYB402	itf15g05540.t1	305	4	ItfChr15	Chr15	+	3326994	3329679	33501	5.28	-0.791	R2R3-MYB	No or not available
	ItfMYB403	itf15g06760.t1	393	5	ItfChr15	Chr15	+	4250388	4252637	44427.5	7.76	-1.036	MYB-relative	No or not available
	ItfMYB404	itf15g07040.t1	290	2	ItfChr15	Chr15	-	4490493	4492571	33543.9	8.64	-1.081	MYB-relative	No or not available
	ItfMYB405	itf15g07350.t1	300	2	ItfChr15	Chr15	-	4676875	4679422	33601.1	6.46	-0.779	R2R3-MYB	No or not available
	ItfMYB406	itf15g08270.t1	548	9	ItfChr15	Chr15	-	5298360	5303473	61122.6	9.21	-0.822	3R-MYB	No or not available
	ItfMYB407	itf15g14770.t1	372	3	ItfChr15	Chr15	+	12018609	12020342	41738.7	6.92	-0.741	R2R3-MYB	No or not available
	ItfMYB408	itf15g17550.t1	539	7	ItfChr15	Chr15	+	16370322	16375199	59696.3	5.91	-0.556	MYB-relative	No or not available
	ItfMYB409	itf15g17550.t2	500	8	ItfChr15	Chr15	+	16370322	16375199	55502.5	5.95	-0.584	MYB-relative	No or not available
	ItfMYB410	itf15g17550.t3	585	7	ItfChr15	Chr15	+	16371060	16375199	64699.2	5.92	-0.482	MYB-relative	No or not available
	ItfMYB411	itf15g19350.t1	544	3	ItfChr15	Chr15	+	18338457	18341684	62201.7	9.08	-0.9	MYB-relative	No or not available
	ItfMYB412	itf15g19350.t2	544	3	ItfChr15	Chr15	+	18338457	18341684	62201.7	9.08	-0.9	MYB-relative	No or not available
	ItfMYB413	itf15g20720.t1	271	3	ItfChr15	Chr15	-	19815469	19818309	29523.8	9.35	-0.588	MYB-relative	No or not available
	ItfMYB414	itf15g24190.t1	339	6	ItfChr15	Chr15	-	23295122	23298182	38783.5	9.7	-0.461	4R-MYB	No or not available
	ItfMYB415	itf00g02390.t1	260	3	Chr00	Chr00	-	3620688	3621847	29730.4	8.76	-0.787	R2R3-MYB	No or not available
	ItfMYB416	itf00g02500.t1	281	3	Chr00	Chr00	+	3820251	3825370	30604.4	8.78	-0.582	MYB-relative	No or not available
	ItfMYB417	itf00g03500.t1	312	2	Chr00	Chr00	+	5295050	5296411	35559.3	9.76	-1.097	MYB-relative	No or not available
	ItfMYB418	itf00g03770.t1	105	2	Chr00	Chr00	+	5588126	5588870	11598.6	10.26	-0.511	MYB-relative	No or not available
	ItfMYB419	itf00g13900.t1	463	7	Chr00	Chr00	-	23237634	23240706	50783.5	5.27	-0.78	R2R3-MYB	No or not available
	ItfMYB420	itf00g13900.t2	338	5	Chr00	Chr00	-	23238617	23240706	36554.8	5.46	-0.572	MYB-relative	No or not available
	ItfMYB421	itf00g20620.t1	275	3	Chr00	Chr00	+	34262501	34263830	30608.9	8.4	-0.836	R2R3-MYB	No or not available
	ItfMYB422	itf00g25230.t1	314	3	Chr00	Chr00	-	41518970	41520177	34918.3	4.81	-0.376	MYB-relative	No or not available
	ItfMYB423	itf00g26330.t1	298	3	Chr00	Chr00	+	42995094	42998736	33364.7	5.21	-1.057	R2R3-MYB	No or not available
	ItfMYB424	itf00g29120.t1	543	1	Chr00	Chr00	+	46974616	46976429	62086.6	9.25	-0.891	MYB-relative	No or not available
	ItfMYB425	itf00g29130.t1	544	1	Chr00	Chr00	+	46980696	46982537	62147.6	9.08	-0.885	MYB-relative	No or not available
	ItfMYB426	itf00g35180.t1	89	2	Chr00	Chr00	+	52849569	52849985	10307.8	9.33	-0.834	MYB-relative	No or not available
	ItfMYB427	itf00g37560.t1	191	2	Chr00	Chr00	+	54844746	54846366	21434.3	5.22	-0.751	MYB-relative	No or not available
	ItfMYB428	itf00g38920.t1	94	3	Chr00	Chr00	+	56160291	56161123	11067.4	7.06	-1.116	MYB-relative	No or not available
	ItfMYB429	itf00g57540.t1	267	3	Chr00	Chr00	-	80297412	80298528	29984.7	5.01	-0.532	R2R3-MYB	No or not available
	ItfMYB430	itf00g71450.t1	89	1	Chr00	Chr00	+	101580757	101581023	10093.9	9.69	-0.557	MYB-relative	No or not available
Ipomoea triloba	ItbMYB1	itb01g03160.t1	170	6	ItbChr1	Chr01	+	2078991	2082472	19424	8.05	-0.776	MYB-relative	No or not available
	ItbMYB2	itb01g03170.t1	217	6	ItbChr1	Chr01	+	2089185	2092250	24400.4	6.24	-0.585	MYB-relative	No or not available
	ItbMYB3	itb01g04810.t1	325	4	ItbChr1	Chr01	-	3284433	3289267	36762.2	6.25	-0.619	R2R3-MYB	No or not available
	ItbMYB4	itb01g04810.t2	268	2	ItbChr1	Chr01	-	3284433	3285490	30237.8	5.46	-0.531	MYB-relative	No or not available
	ItbMYB5	itb01g06200.t1	430	7	ItbChr1	Chr01	+	4394165	4400107	48109	9.22	-0.865	MYB-relative	No or not available
	ItbMYB6	itb01g06260.t1	312	2	ItbChr1	Chr01	+	4457746	4460419	34981.4	5.64	-0.829	MYB-relative	No or not available
	ItbMYB7	itb01g09840.t1	321	6	ItbChr1	Chr01	-	8157082	8161809	34787.1	6.26	-0.526	R2R3-MYB	No or not available
	ItbMYB8	itb01g10120.t1	402	2	ItbChr1	Chr01	-	8416716	8419418	44808.6	5.1	-0.647	MYB-relative	No or not available
	ItbMYB9	itb01g10930.t1	287	3	ItbChr1	Chr01	-	9577744	9579323	32229.2	8.91	-0.741	R2R3-MYB	No or not available
	ItbMYB10	itb01g22100.t1	381	5	ItbChr1	Chr01	+	28047008	28049254	42376	6.19	-0.605	MYB-relative	No or not available
	ItbMYB11	itb01g22100.t3	326	4	ItbChr1	Chr01	+	28047008	28049254	36316.7	7.97	-0.41	MYB-relative	No or not available
	ItbMYB12	itb01g22100.t5	330	6	ItbChr1	Chr01	+	28047008	28049254	36647.4	7.61	-0.742	MYB-relative	No or not available
	ItbMYB13	itb01g22100.t6	257	4	ItbChr1	Chr01	+	28047533	28049249	28318.7	7.72	-0.789	MYB-relative	No or not available
	ItbMYB14	itb01g24820.t1	295	3	ItbChr1	Chr01	-	30345503	30347281	32859.5	9.62	-0.866	R2R3-MYB	No or not available
	ItbMYB15	itb01g24960.t1	254	2	ItbChr1	Chr01	-	30486292	30487769	28025.6	6.99	-0.787	R2R3-MYB	No or not available
	ItbMYB16	itb01g25460.t1	329	6	ItbChr1	Chr01	-	30863787	30865852	37148.4	5.72	-0.912	R2R3-MYB	No or not available
	ItbMYB17	itb01g29370.t1	316	2	ItbChr1	Chr01	-	33609462	33611243	36038.7	9.78	-1.169	MYB-relative	No or not available
	ItbMYB18	itb01g29970.t1	655	2	ItbChr1	Chr01	+	34039744	34043336	71708	6.42	-0.876	R2R3-MYB	No or not available
	ItbMYB19	itb01g32650.t1	373	3	ItbChr1	Chr01	+	36073457	36075144	41362.8	7.04	-0.632	R2R3-MYB	No or not available
	ItbMYB20	itb01g33150.t1	298	1	ItbChr1	Chr01	-	36376082	36377718	32263.8	9.42	-0.435	R2R3-MYB	No or not available
	ItbMYB21	itb01g33770.t1	261	1	ItbChr1	Chr01	+	36759244	36760439	28934	8.66	-0.787	MYB-relative	No or not available
	ItbMYB22	itb01g34070.t1	299	6	ItbChr1	Chr01	+	36944479	36948778	32479.4	9.43	-0.563	MYB-relative	No or not available
	ItbMYB23	itb01g34070.t2	233	4	ItbChr1	Chr01	+	36944479	36946559	25188.5	10.47	-0.482	MYB-relative	No or not available
	ItbMYB24	itb02g00030.t1	877	17	ItbChr2	Chr02	-	24167	35267	97396.9	8.56	-0.321	MYB-relative	No or not available
	ItbMYB25	itb02g00290.t1	467	6	ItbChr2	Chr02	-	223251	226597	51505.1	5.81	-0.791	MYB-relative	No or not available
	ItbMYB26	itb02g00290.t3	445	5	ItbChr2	Chr02	-	223251	225739	49268.7	6.12	-0.806	MYB-relative	No or not available
	ItbMYB27	itb02g01010.t1	376	3	ItbChr2	Chr02	-	581718	584647	40443.3	5.83	-0.52	MYB-relative	No or not available
	ItbMYB28	itb02g01010.t2	271	2	ItbChr2	Chr02	-	581719	583900	29946.8	4.91	-0.411	MYB-relative	No or not available
	ItbMYB29	itb02g01580.t1	364	3	ItbChr2	Chr02	-	883473	885362	39404.5	6.52	-0.285	R2R3-MYB	No or not available
	ItbMYB30	itb02g04390.t1	396	8	ItbChr2	Chr02	-	2606274	2610363	44102.3	5.02	-0.742	R2R3-MYB	No or not available
	ItbMYB31	itb02g05530.t1	237	5	ItbChr2	Chr02	-	3345285	3348362	27071	6.41	-0.955	MYB-relative	No or not available
	ItbMYB32	itb02g05940.t1	572	14	ItbChr2	Chr02	-	3691104	3698550	64063.9	5.91	-0.732	MYB-relative	No or not available
	ItbMYB33	itb02g05940.t2	572	13	ItbChr2	Chr02	-	3691104	3698518	64063.9	5.91	-0.732	MYB-relative	No or not available
	ItbMYB34	itb02g06650.t1	482	3	ItbChr2	Chr02	+	4154411	4157249	51390.5	7.76	-0.598	R2R3-MYB	No or not available
	ItbMYB35	itb02g06830.t1	80	3	ItbChr2	Chr02	-	4281891	4283097	8766.67	4.35	-0.367	MYB-relative	No or not available
	ItbMYB36	itb02g07310.t1	316	2	ItbChr2	Chr02	-	4527484	4528837	35184.3	5.73	-0.57	R2R3-MYB	No or not available
	ItbMYB37	itb02g08060.t1	457	6	ItbChr2	Chr02	-	5027649	5031024	48902.9	5.85	-0.55	MYB-relative	No or not available
	ItbMYB38	itb02g12150.t1	328	3	ItbChr2	Chr02	+	8270338	8272789	35357.6	8.68	-0.539	MYB-relative	No or not available
	ItbMYB39	itb02g13830.t1	289	3	ItbChr2	Chr02	+	10098179	10103290	32855.1	6.25	-0.575	R2R3-MYB	No or not available
	ItbMYB40	itb02g16320.t1	331	3	ItbChr2	Chr02	+	12178433	12181066	36040.5	8.16	-0.553	R2R3-MYB	No or not available
	ItbMYB41	itb02g18650.t1	86	2	ItbChr2	Chr02	-	15049314	15051529	9736.27	9.94	-0.52	MYB-relative	No or not available
	ItbMYB42	itb02g18760.t1	299	2	ItbChr2	Chr02	+	15292182	15293972	32050	7.98	-0.527	R2R3-MYB	No or not available
	ItbMYB43	itb02g18990.t1	285	4	ItbChr2	Chr02	-	15717202	15720379	32128.2	6.79	-0.668	R2R3-MYB	No or not available
	ItbMYB44	itb02g23830.t1	528	3	ItbChr2	Chr02	-	24095212	24097515	59661.6	7.03	-0.985	MYB-relative	No or not available
	ItbMYB45	itb03g01100.t1	341	3	ItbChr3	Chr03	-	581384	582590	38251.9	5.76	-0.709	R2R3-MYB	No or not available
	ItbMYB46	itb03g03050.t1	351	5	ItbChr3	Chr03	+	1717277	1719224	38641.8	6.36	-0.675	MYB-relative	No or not available
	ItbMYB47	itb03g03510.t1	357	3	ItbChr3	Chr03	+	2060017	2061393	39004.6	5.86	-0.575	R2R3-MYB	No or not available
	ItbMYB48	itb03g04490.t1	330	3	ItbChr3	Chr03	-	2839879	2841651	37098.2	4.64	-0.73	R2R3-MYB	No or not available
	ItbMYB49	itb03g09890.t1	389	1	ItbChr3	Chr03	-	7674249	7676240	42693.3	9.14	-0.657	R2R3-MYB	No or not available
	ItbMYB50	itb03g13850.t1	271	2	ItbChr3	Chr03	-	13817504	13818896	30958.8	5.26	-0.856	R2R3-MYB	No or not available
	ItbMYB51	itb03g14330.t1	341	6	ItbChr3	Chr03	+	14103722	14105413	36533.5	9.55	-0.664	MYB-relative	No or not available
	ItbMYB52	itb03g14390.t1	254	3	ItbChr3	Chr03	+	14131414	14133481	28461.2	8.46	-0.564	R2R3-MYB	No or not available
	ItbMYB53	itb03g14400.t1	210	3	ItbChr3	Chr03	+	14139069	14140093	23479.3	7.73	-0.63	R2R3-MYB	No or not available
	ItbMYB54	itb03g15180.t1	349	5	ItbChr3	Chr03	+	14595696	14597646	38080.1	5.96	-0.847	MYB-relative	No or not available
	ItbMYB55	itb03g15280.t1	255	1	ItbChr3	Chr03	-	14651334	14652098	27488.7	6.12	-0.667	R2R3-MYB	No or not available
	ItbMYB56	itb03g15700.t1	270	2	ItbChr3	Chr03	-	14968243	14970314	30538.7	9.17	-0.509	R2R3-MYB	No or not available
	ItbMYB57	itb03g17300.t1	240	3	ItbChr3	Chr03	-	15948737	15950421	27085.6	8.52	-0.628	R2R3-MYB	No or not available
	ItbMYB58	itb03g18770.t1	262	2	ItbChr3	Chr03	-	16989344	16991029	28141	8.91	-0.615	MYB-relative	No or not available
	ItbMYB59	itb03g19020.t1	278	3	ItbChr3	Chr03	-	17155929	17157212	30779.2	7.6	-0.66	R2R3-MYB	No or not available
	ItbMYB60	itb03g19920.t1	356	2	ItbChr3	Chr03	-	17851397	17854415	41088	4.61	-1.238	MYB-relative	No or not available
	ItbMYB61	itb03g19920.t2	356	2	ItbChr3	Chr03	-	17851836	17854430	41088	4.61	-1.238	MYB-relative	No or not available
	ItbMYB62	itb03g19920.t3	356	1	ItbChr3	Chr03	-	17853036	17854408	41088	4.61	-1.238	MYB-relative	No or not available
	ItbMYB63	itb03g20110.t1	511	4	ItbChr3	Chr03	+	18016748	18019870	54558.6	7.14	-0.678	MYB-relative	No or not available
	ItbMYB64	itb03g21480.t1	177	2	ItbChr3	Chr03	+	19352989	19354692	20411.4	6.91	-0.634	MYB-relative	No or not available
	ItbMYB65	itb03g21480.t2	221	3	ItbChr3	Chr03	+	19352989	19354692	25327.1	8.72	-0.666	R2R3-MYB	No or not available
	ItbMYB66	itb03g22710.t1	659	6	ItbChr3	Chr03	+	20781137	20784730	71941.4	5.76	-0.545	MYB-relative	No or not available
	ItbMYB67	itb03g26650.t1	234	3	ItbChr3	Chr03	+	26248370	26251169	25649.1	8.85	-0.558	R2R3-MYB	No or not available
	ItbMYB68	itb03g26650.t2	202	2	ItbChr3	Chr03	+	26248941	26251169	21983	8.69	-0.285	MYB-relative	No or not available
	ItbMYB69	itb03g29810.t1	307	8	ItbChr3	Chr03	+	31056894	31063757	33607.9	9.28	-0.606	MYB-relative	No or not available
	ItbMYB70	itb03g29810.t2	249	7	ItbChr3	Chr03	+	31056904	31063738	27709.2	9.26	-0.74	MYB-relative	No or not available
	ItbMYB71	itb04g00820.t1	322	8	ItbChr4	Chr04	+	445029	449296	35866.5	9.52	-0.646	MYB-relative	No or not available
	ItbMYB72	itb04g01400.t1	310	3	ItbChr4	Chr04	-	789835	792625	34784.3	6.56	-0.742	R2R3-MYB	No or not available
	ItbMYB73	itb04g02840.t1	396	5	ItbChr4	Chr04	-	1759950	1764650	43477.8	5.98	-0.563	R2R3-MYB	No or not available
	ItbMYB74	itb04g04850.t1	381	2	ItbChr4	Chr04	+	2999667	3002823	41415.2	6.06	-0.584	R2R3-MYB	No or not available
	ItbMYB75	itb04g05960.t1	388	2	ItbChr4	Chr04	-	3871766	3873357	42243.5	9.51	-0.875	MYB-relative	No or not available
	ItbMYB76	itb04g06350.t1	292	9	ItbChr4	Chr04	-	4106713	4111179	31800.9	6.66	-0.496	MYB-relative	No or not available
	ItbMYB77	itb04g09090.t1	255	3	ItbChr4	Chr04	+	8405439	8406995	28633.1	5.7	-0.673	R2R3-MYB	No or not available
	ItbMYB78	itb04g16870.t1	335	3	ItbChr4	Chr04	-	18913889	18915294	37739.7	6.4	-0.818	MYB-relative	No or not available
	ItbMYB79	itb04g20180.t1	663	7	ItbChr4	Chr04	+	24716019	24720557	72652.9	5.64	-0.461	MYB-relative	No or not available
	ItbMYB80	itb04g20180.t2	663	6	ItbChr4	Chr04	+	24716019	24720557	72652.9	5.64	-0.461	MYB-relative	No or not available
	ItbMYB81	itb04g20890.t1	247	3	ItbChr4	Chr04	-	25917383	25919364	26963.5	8.51	-0.657	R2R3-MYB	No or not available
	ItbMYB82	itb04g21170.t1	312	7	ItbChr4	Chr04	-	26260445	26265039	33799	8.78	-0.646	R2R3-MYB	No or not available
	ItbMYB83	itb04g21170.t3	315	7	ItbChr4	Chr04	-	26260445	26265032	34112.4	8.96	-0.665	R2R3-MYB	No or not available
	ItbMYB84	itb04g21170.t2	312	8	ItbChr4	Chr04	-	26260470	26264742	33799	8.78	-0.646	R2R3-MYB	No or not available
	ItbMYB85	itb04g22700.t1	333	2	ItbChr4	Chr04	+	27948735	27950013	36402.5	6.79	-0.777	R2R3-MYB	No or not available
	ItbMYB86	itb04g25560.t1	218	3	ItbChr4	Chr04	+	30122214	30123998	24583.4	5.87	-0.772	R2R3-MYB	No or not available
	ItbMYB87	itb04g25830.t1	473	8	ItbChr4	Chr04	-	30293900	30298183	51771.6	5.3	-0.714	R2R3-MYB	No or not available
	ItbMYB88	itb04g28360.t1	430	3	ItbChr4	Chr04	+	32132641	32135409	47797.8	5.99	-0.779	MYB-relative	No or not available
	ItbMYB89	itb04g28410.t1	313	2	ItbChr4	Chr04	-	32159608	32161867	34616.4	8.59	-0.778	R2R3-MYB	No or not available
	ItbMYB90	itb04g29500.t1	210	2	ItbChr4	Chr04	+	32850650	32851632	23345.7	5.16	-0.888	MYB-relative	No or not available
	ItbMYB91	itb04g30540.t1	401	3	ItbChr4	Chr04	-	33646705	33648680	44518.2	7.73	-0.79	R2R3-MYB	No or not available
	ItbMYB92	itb04g32410.t1	549	4	ItbChr4	Chr04	+	34983809	34988577	59127.6	5.25	-0.554	R2R3-MYB	No or not available
	ItbMYB93	itb04g32410.t2	609	2	ItbChr4	Chr04	+	34985257	34988577	66404.5	5.14	-0.555	R2R3-MYB	No or not available
	ItbMYB94	itb05g01190.t1	333	3	ItbChr5	Chr05	+	997625	999590	36979.8	9.28	-0.74	R2R3-MYB	No or not available
	ItbMYB95	itb05g01210.t1	324	7	ItbChr5	Chr05	+	1062483	1067711	35167.2	6.12	-0.737	R2R3-MYB	No or not available
	ItbMYB96	itb05g02570.t1	344	5	ItbChr5	Chr05	+	2055648	2058634	38518.9	9.06	-0.855	MYB-relative	No or not available
	ItbMYB97	itb05g04480.t1	998	4	ItbChr5	Chr05	-	4039956	4044768	112119	5.13	-0.968	R2R3-MYB	No or not available
	ItbMYB98	itb05g05030.t1	220	2	ItbChr5	Chr05	+	4777010	4779019	24711.6	7.07	-0.784	MYB-relative	No or not available
	ItbMYB99	itb05g08230.t1	264	3	ItbChr5	Chr05	+	11301669	11303631	30221	8.76	-0.819	R2R3-MYB	No or not available
	ItbMYB100	itb05g08920.t1	552	11	ItbChr5	Chr05	-	12730833	12737786	61549.9	8.12	-0.544	MYB-relative	No or not available
	ItbMYB101	itb05g10930.t1	327	3	ItbChr5	Chr05	-	16849817	16851691	36690.7	6.05	-0.765	R2R3-MYB	No or not available
	ItbMYB102	itb05g11960.t1	560	2	ItbChr5	Chr05	+	18277346	18280037	61879.2	7.12	-0.894	R2R3-MYB	No or not available
	ItbMYB103	itb05g13550.t1	781	9	ItbChr5	Chr05	-	20547578	20557226	85439	5.58	-0.469	MYB-relative	No or not available
	ItbMYB104	itb05g13550.t3	684	8	ItbChr5	Chr05	-	20547578	20557095	74501	5.95	-0.364	MYB-relative	No or not available
	ItbMYB105	itb05g13550.t4	772	9	ItbChr5	Chr05	-	20547578	20557226	84545.9	5.57	-0.472	MYB-relative	No or not available
	ItbMYB106	itb05g13550.t2	564	9	ItbChr5	Chr05	-	20547608	20557226	61624.6	5.73	-0.359	MYB-relative	No or not available
	ItbMYB107	itb05g15100.t1	287	3	ItbChr5	Chr05	+	22463412	22465207	32678.8	7.76	-0.645	R2R3-MYB	No or not available
	ItbMYB108	itb05g16520.t1	384	3	ItbChr5	Chr05	-	23710215	23712594	41118.9	7.17	-0.539	R2R3-MYB	No or not available
	ItbMYB109	itb05g16520.t2	309	2	ItbChr5	Chr05	-	23710215	23712585	32504	5.52	-0.392	MYB-relative	No or not available
	ItbMYB110	itb05g18960.t5	306	7	ItbChr5	Chr05	-	25605170	25608978	33476.4	7.72	-0.382	MYB-relative	No or not available
	ItbMYB111	itb05g18960.t7	306	6	ItbChr5	Chr05	-	25605170	25608978	33476.4	7.72	-0.382	MYB-relative	No or not available
	ItbMYB112	itb05g18960.t4	306	7	ItbChr5	Chr05	-	25605353	25608993	33476.4	7.72	-0.382	MYB-relative	No or not available
	ItbMYB113	itb05g18960.t6	306	6	ItbChr5	Chr05	-	25605353	25608993	33476.4	7.72	-0.382	MYB-relative	No or not available
	ItbMYB114	itb05g19140.t1	253	3	ItbChr5	Chr05	-	25727575	25728798	28583.1	7.15	-0.682	R2R3-MYB	No or not available
	ItbMYB115	itb05g19470.t1	295	3	ItbChr5	Chr05	+	25969540	25971707	33463.5	6.27	-0.748	R2R3-MYB	No or not available
	ItbMYB116	itb05g19490.t1	289	4	ItbChr5	Chr05	+	25976321	25978674	32205.2	6.31	-0.605	R2R3-MYB	No or not available
	ItbMYB117	itb05g19490.t2	289	3	ItbChr5	Chr05	+	25976321	25978674	32205.2	6.31	-0.605	R2R3-MYB	No or not available
	ItbMYB118	itb05g19490.t3	279	4	ItbChr5	Chr05	+	25976321	25978674	31081.9	6.06	-0.605	R2R3-MYB	No or not available
	ItbMYB119	itb05g22020.t1	496	2	ItbChr5	Chr05	+	27576712	27579628	55853.9	6.1	-1.071	R2R3-MYB	No or not available
	ItbMYB120	itb05g23680.t1	470	6	ItbChr5	Chr05	-	28738423	28742040	51553.4	8.86	-0.603	MYB-relative	No or not available
	ItbMYB121	itb05g25510.t1	213	3	ItbChr5	Chr05	-	29874945	29877009	24030.8	6.79	-0.752	R2R3-MYB	No or not available
	ItbMYB122	itb05g27370.t1	169	2	ItbChr5	Chr05	+	30779243	30779891	19617.1	7.83	-0.865	R2R3-MYB	No or not available
	ItbMYB123	itb05g27570.t1	988	14	ItbChr5	Chr05	+	30877163	30885441	109574	8.86	0.114	MYB-relative	No or not available
	ItbMYB124	itb06g00650.t2	1030	13	ItbChr6	Chr06	+	1511402	1519171	113153	5.08	-0.632	3R-MYB	No or not available
	ItbMYB125	itb06g00650.t1	1030	12	ItbChr6	Chr06	+	1511518	1519171	113153	5.08	-0.632	3R-MYB	No or not available
	ItbMYB126	itb06g03890.t1	231	4	ItbChr6	Chr06	-	6370650	6371652	26850.9	6.25	-0.953	R2R3-MYB	No or not available
	ItbMYB127	itb06g04040.t1	295	3	ItbChr6	Chr06	+	6551276	6553768	32890.4	8.41	-0.892	R2R3-MYB	No or not available
	ItbMYB128	itb06g08000.t1	298	3	ItbChr6	Chr06	+	11904706	11907596	31654.8	9.73	-0.381	MYB-relative	No or not available
	ItbMYB129	itb06g10800.t1	540	13	ItbChr6	Chr06	+	15291653	15296462	61535.4	6.79	-0.803	MYB-relative	No or not available
	ItbMYB130	itb06g11690.t1	994	11	ItbChr6	Chr06	+	16218790	16225261	112425	8.63	-0.795	4R-MYB	No or not available
	ItbMYB131	itb06g11690.t2	987	10	ItbChr6	Chr06	+	16218790	16225261	111338	8.57	-0.805	5R-MYB	No or not available
	ItbMYB132	itb06g11820.t1	525	5	ItbChr6	Chr06	+	16372730	16377656	57007.9	7.2	-0.452	MYB-relative	No or not available
	ItbMYB133	itb06g13140.t1	380	6	ItbChr6	Chr06	-	17762915	17767399	41639.8	7.06	-0.74	R2R3-MYB	No or not available
	ItbMYB134	itb06g13140.t2	390	6	ItbChr6	Chr06	-	17762915	17767399	42765	7.35	-0.734	R2R3-MYB	No or not available
	ItbMYB135	itb06g13210.t1	304	3	ItbChr6	Chr06	-	17853722	17858664	33820.2	5.02	-1.033	R2R3-MYB	No or not available
	ItbMYB136	itb06g16040.t1	368	3	ItbChr6	Chr06	-	20254120	20257527	39494.3	6.47	-0.538	MYB-relative	No or not available
	ItbMYB137	itb06g16480.t1	334	3	ItbChr6	Chr06	-	20653652	20654961	37418.6	7.25	-0.402	R2R3-MYB	No or not available
	ItbMYB138	itb06g17280.t1	468	8	ItbChr6	Chr06	+	21163945	21167851	51320.4	5.23	-0.604	R2R3-MYB	No or not available
	ItbMYB139	itb06g18040.t1	1714	5	ItbChr6	Chr06	-	21750598	21759486	186800	5.54	-0.694	R2R3-MYB	No or not available
	ItbMYB140	itb06g18940.t1	274	6	ItbChr6	Chr06	+	22450690	22452798	29581.2	6.6	-0.622	R2R3-MYB	No or not available
	ItbMYB141	itb06g20090.t1	308	3	ItbChr6	Chr06	-	23175720	23178618	34829.1	4.96	-0.673	MYB-relative	No or not available
	ItbMYB142	itb06g21280.t1	236	1	ItbChr6	Chr06	-	23919083	23920132	25937.8	8.34	-0.682	MYB-relative	No or not available
	ItbMYB143	itb06g21830.t1	290	1	ItbChr6	Chr06	+	24355256	24356595	31734	7.71	-0.46	R2R3-MYB	No or not available
	ItbMYB144	itb06g25410.t1	352	2	ItbChr6	Chr06	+	26486361	26487530	38523.5	5.54	-0.631	MYB-relative	No or not available
	ItbMYB145	itb06g25450.t1	281	3	ItbChr6	Chr06	-	26494775	26496723	30604.7	6.66	-0.288	MYB-relative	No or not available
	ItbMYB146	itb07g01170.t1	494	4	ItbChr7	Chr07	+	716027	721171	54174	5	-0.623	R2R3-MYB	No or not available
	ItbMYB147	itb07g01170.t3	465	3	ItbChr7	Chr07	+	716027	720959	50973.6	5.06	-0.547	R2R3-MYB	No or not available
	ItbMYB148	itb07g01170.t2	494	3	ItbChr7	Chr07	+	718469	721171	54174	5	-0.623	R2R3-MYB	No or not available
	ItbMYB149	itb07g01170.t4	465	2	ItbChr7	Chr07	+	718469	720959	50973.6	5.06	-0.547	R2R3-MYB	No or not available
	ItbMYB150	itb07g04150.t1	242	3	ItbChr7	Chr07	+	2786377	2788185	27803.6	6.09	-0.767	R2R3-MYB	No or not available
	ItbMYB151	itb07g04180.t1	550	6	ItbChr7	Chr07	-	2796441	2800496	61405.9	6.01	-0.463	MYB-relative	No or not available
	ItbMYB152	itb07g04180.t3	442	5	ItbChr7	Chr07	-	2796441	2800151	49411.8	6.92	-0.634	MYB-relative	No or not available
	ItbMYB153	itb07g04180.t2	550	5	ItbChr7	Chr07	-	2796443	2800151	61405.9	6.01	-0.463	MYB-relative	No or not available
	ItbMYB154	itb07g06400.t1	631	7	ItbChr7	Chr07	-	4551976	4557628	68953.4	6.2	-0.333	MYB-relative	No or not available
	ItbMYB155	itb07g06400.t2	533	6	ItbChr7	Chr07	-	4551976	4557628	58041.4	6.57	-0.484	MYB-relative	No or not available
	ItbMYB156	itb07g06400.t3	638	7	ItbChr7	Chr07	-	4551988	4557624	69757.4	6.2	-0.298	MYB-relative	No or not available
	ItbMYB157	itb07g06400.t4	665	6	ItbChr7	Chr07	-	4551988	4557624	72549.6	6.39	-0.306	MYB-relative	No or not available
	ItbMYB158	itb07g06400.t5	658	6	ItbChr7	Chr07	-	4551988	4557624	71745.6	6.39	-0.34	MYB-relative	No or not available
	ItbMYB159	itb07g06400.t6	560	4	ItbChr7	Chr07	-	4551988	4556284	60833.5	6.94	-0.484	MYB-relative	No or not available
	ItbMYB160	itb07g07100.t1	178	3	ItbChr7	Chr07	-	5383240	5385728	20213.7	9.43	-1.035	R2R3-MYB	No or not available
	ItbMYB161	itb07g07790.t1	297	3	ItbChr7	Chr07	-	6030299	6031912	34044.2	5.87	-0.767	R2R3-MYB	No or not available
	ItbMYB162	itb07g08560.t1	346	3	ItbChr7	Chr07	-	6773158	6775083	39044.6	5.69	-0.86	R2R3-MYB	No or not available
	ItbMYB163	itb07g09770.t1	766	2	ItbChr7	Chr07	-	9425169	9427563	87703.7	8.62	-1.047	R2R3-MYB	No or not available
	ItbMYB164	itb07g10560.t1	325	2	ItbChr7	Chr07	+	11644641	11648075	35617.6	5.57	-0.714	MYB-relative	No or not available
	ItbMYB165	itb07g10560.t2	319	2	ItbChr7	Chr07	+	11644641	11648050	34934.8	5.43	-0.707	MYB-relative	No or not available
	ItbMYB166	itb07g10560.t3	325	1	ItbChr7	Chr07	+	11644641	11646064	35617.6	5.57	-0.714	MYB-relative	No or not available
	ItbMYB167	itb07g10690.t1	347	2	ItbChr7	Chr07	+	11825145	11827163	38719.9	7.08	-0.67	MYB-relative	No or not available
	ItbMYB168	itb07g11860.t1	257	2	ItbChr7	Chr07	+	13389471	13391481	29490	8.54	-0.873	MYB-relative	No or not available
	ItbMYB169	itb07g11860.t2	273	3	ItbChr7	Chr07	+	13389471	13391481	31165.5	9.36	-1.094	MYB-relative	No or not available
	ItbMYB170	itb07g13710.t1	344	3	ItbChr7	Chr07	-	16050057	16051466	38349.3	6.59	-0.762	R2R3-MYB	No or not available
	ItbMYB171	itb07g17430.t1	432	4	ItbChr7	Chr07	-	21568216	21571332	48198.7	9	-0.87	3R-MYB	No or not available
	ItbMYB172	itb07g17530.t1	319	2	ItbChr7	Chr07	-	21734305	21736575	35770.1	8.37	-0.746	R2R3-MYB	No or not available
	ItbMYB173	itb07g19180.t1	456	8	ItbChr7	Chr07	+	23624128	23630004	50059.7	5.16	-0.583	R2R3-MYB	No or not available
	ItbMYB174	itb07g19180.t3	325	7	ItbChr7	Chr07	+	23624128	23629774	35488.4	5.52	-0.441	MYB-relative	No or not available
	ItbMYB175	itb07g19180.t4	325	6	ItbChr7	Chr07	+	23624128	23628100	35488.4	5.52	-0.441	MYB-relative	No or not available
	ItbMYB176	itb07g19180.t2	456	7	ItbChr7	Chr07	+	23625120	23629765	50059.7	5.16	-0.583	R2R3-MYB	No or not available
	ItbMYB177	itb07g19260.t1	535	1	ItbChr7	Chr07	+	23689307	23690911	61027.1	8.85	-0.942	MYB-relative	No or not available
	ItbMYB178	itb07g21330.t1	328	4	ItbChr7	Chr07	+	25726280	25727972	36846.8	9.24	-0.58	MYB-relative	No or not available
	ItbMYB179	itb07g21390.t1	92	2	ItbChr7	Chr07	+	25782222	25782629	10423.1	9.63	-0.627	MYB-relative	No or not available
	ItbMYB180	itb07g21410.t1	374	3	ItbChr7	Chr07	+	25804325	25808237	42675.6	6.13	-0.749	R2R3-MYB	No or not available
	ItbMYB181	itb07g22430.t1	335	3	ItbChr7	Chr07	+	26883722	26886312	37201.9	8.66	-0.589	R2R3-MYB	No or not available
	ItbMYB182	itb07g22460.t1	317	3	ItbChr7	Chr07	+	26910961	26912928	35587.5	9.25	-0.515	R2R3-MYB	No or not available
	ItbMYB183	itb07g22480.t1	325	3	ItbChr7	Chr07	+	26937945	26939599	36407.3	8.46	-0.56	R2R3-MYB	No or not available
	ItbMYB184	itb07g22490.t1	346	3	ItbChr7	Chr07	+	26956963	26958736	38523.7	9.05	-0.529	R2R3-MYB	No or not available
	ItbMYB185	itb07g22500.t1	314	3	ItbChr7	Chr07	+	26965617	26967769	35349.7	6.64	-0.754	R2R3-MYB	No or not available
	ItbMYB186	itb07g22520.t1	336	3	ItbChr7	Chr07	+	27022571	27026940	37710.7	8.77	-0.594	R2R3-MYB	No or not available
	ItbMYB187	itb07g22530.t1	333	3	ItbChr7	Chr07	+	27063320	27064763	37043.7	7.72	-0.636	R2R3-MYB	No or not available
	ItbMYB188	itb07g22540.t1	331	3	ItbChr7	Chr07	+	27073117	27074622	36745.7	8.91	-0.561	R2R3-MYB	No or not available
	ItbMYB189	itb07g22550.t1	332	3	ItbChr7	Chr07	-	27083120	27087815	36211	8.49	-0.472	R2R3-MYB	No or not available
	ItbMYB190	itb07g22840.t1	280	6	ItbChr7	Chr07	-	27343462	27345021	31620.6	6.43	-0.825	R2R3-MYB	No or not available
	ItbMYB191	itb07g22840.t2	277	6	ItbChr7	Chr07	-	27343657	27344986	31378.3	6.27	-0.825	R2R3-MYB	No or not available
	ItbMYB192	itb07g22860.t1	510	3	ItbChr7	Chr07	-	27356349	27358650	54970.6	6.72	-0.839	R2R3-MYB	No or not available
	ItbMYB193	itb07g22860.t2	409	2	ItbChr7	Chr07	-	27356349	27358650	43982.4	6.81	-0.817	R2R3-MYB	No or not available
	ItbMYB194	itb07g23010.t1	480	13	ItbChr7	Chr07	+	27499612	27503735	53338.3	5.92	-0.759	MYB-relative	No or not available
	ItbMYB195	itb07g23040.t1	301	11	ItbChr7	Chr07	+	27521160	27523350	33548.6	8.97	-0.681	MYB-relative	No or not available
	ItbMYB196	itb07g24410.t1	634	7	ItbChr7	Chr07	-	28701598	28705009	69329.7	5.71	-0.455	MYB-relative	No or not available
	ItbMYB197	itb07g24410.t2	657	6	ItbChr7	Chr07	-	28701598	28705009	71914.6	5.88	-0.466	MYB-relative	No or not available
	ItbMYB198	itb07g24570.t1	459	6	ItbChr7	Chr07	-	28812207	28815159	50875.1	5.48	-0.49	MYB-relative	No or not available
	ItbMYB199	itb08g01680.t1	557	12	ItbChr8	Chr08	+	1357893	1363589	61843.3	6.12	-0.668	MYB-relative	No or not available
	ItbMYB200	itb08g01680.t5	553	11	ItbChr8	Chr08	+	1357893	1363498	61895.6	7	-0.65	MYB-relative	No or not available
	ItbMYB201	itb08g01680.t6	484	10	ItbChr8	Chr08	+	1357893	1362697	54004.6	6.26	-0.645	MYB-relative	No or not available
	ItbMYB202	itb08g01680.t4	556	11	ItbChr8	Chr08	+	1357901	1363589	62250	7	-0.638	MYB-relative	No or not available
	ItbMYB203	itb08g01680.t2	488	13	ItbChr8	Chr08	+	1357924	1363344	54237.9	6.74	-0.661	MYB-relative	No or not available
	ItbMYB204	itb08g01680.t3	484	12	ItbChr8	Chr08	+	1357924	1362941	54290.1	8.51	-0.64	MYB-relative	No or not available
	ItbMYB205	itb08g04800.t1	324	1	ItbChr8	Chr08	+	3977903	3979625	35025.6	8.9	-0.559	R2R3-MYB	No or not available
	ItbMYB206	itb08g05880.t1	287	3	ItbChr8	Chr08	-	4834244	4835749	31706.7	6	-0.531	R2R3-MYB	No or not available
	ItbMYB207	itb08g07730.t1	331	2	ItbChr8	Chr08	+	6637907	6639397	37054.5	7.2	-0.711	R2R3-MYB	No or not available
	ItbMYB208	itb08g08240.t1	308	2	ItbChr8	Chr08	+	7161755	7163839	34359.8	8.85	-0.852	R2R3-MYB	No or not available
	ItbMYB209	itb08g09160.t1	269	2	ItbChr8	Chr08	+	8400116	8402357	30026	5.4	-0.544	R2R3-MYB	No or not available
	ItbMYB210	itb08g13280.t1	401	5	ItbChr8	Chr08	+	14021299	14026004	45266.4	6.11	-0.855	MYB-relative	No or not available
	ItbMYB211	itb08g13280.t2	386	4	ItbChr8	Chr08	+	14021299	14026004	43045.1	7.33	-0.838	MYB-relative	No or not available
	ItbMYB212	itb08g13280.t3	389	5	ItbChr8	Chr08	+	14021299	14025999	43945.8	6.2	-0.9	MYB-relative	No or not available
	ItbMYB213	itb08g15570.t1	281	3	ItbChr8	Chr08	+	17741511	17744161	30098.1	9.9	-0.546	MYB-relative	No or not available
	ItbMYB214	itb08g16230.t1	484	12	ItbChr8	Chr08	-	18355550	18360831	53410.8	6.49	-0.663	MYB-relative	No or not available
	ItbMYB215	itb08g16230.t2	482	12	ItbChr8	Chr08	-	18355551	18361158	53268.6	6.49	-0.673	MYB-relative	No or not available
	ItbMYB216	itb08g16230.t3	483	12	ItbChr8	Chr08	-	18356187	18360522	53339.7	6.49	-0.668	MYB-relative	No or not available
	ItbMYB217	itb09g00510.t1	276	2	ItbChr9	Chr09	+	400659	402338	31041.3	8.48	-0.653	R2R3-MYB	No or not available
	ItbMYB218	itb09g01850.t1	388	5	ItbChr9	Chr09	+	1135642	1138175	43571.1	8.17	-0.744	MYB-relative	No or not available
	ItbMYB219	itb09g01850.t2	357	5	ItbChr9	Chr09	+	1135642	1138175	40049.3	8.54	-0.725	MYB-relative	No or not available
	ItbMYB220	itb09g05350.t1	222	6	ItbChr9	Chr09	-	3051697	3053027	24163.5	5.55	-0.461	MYB-relative	No or not available
	ItbMYB221	itb09g06510.t1	375	3	ItbChr9	Chr09	-	3735740	3737280	42322.3	5.21	-0.612	R2R3-MYB	No or not available
	ItbMYB222	itb09g09310.t1	524	9	ItbChr9	Chr09	+	5603564	5609126	57915	7.85	-0.699	3R-MYB	No or not available
	ItbMYB223	itb09g09310.t2	524	9	ItbChr9	Chr09	+	5603564	5609126	57915	7.85	-0.699	3R-MYB	No or not available
	ItbMYB224	itb09g09310.t4	524	9	ItbChr9	Chr09	+	5603564	5609126	57915	7.85	-0.699	3R-MYB	No or not available
	ItbMYB225	itb09g09310.t7	524	8	ItbChr9	Chr09	+	5603564	5609043	57915	7.85	-0.699	3R-MYB	No or not available
	ItbMYB226	itb09g09310.t8	524	8	ItbChr9	Chr09	+	5603564	5609126	57915	7.85	-0.699	3R-MYB	No or not available
	ItbMYB227	itb09g09310.t3	524	9	ItbChr9	Chr09	+	5603577	5609126	57915	7.85	-0.699	3R-MYB	No or not available
	ItbMYB228	itb09g09310.t5	524	8	ItbChr9	Chr09	+	5603952	5609126	57915	7.85	-0.699	3R-MYB	No or not available
	ItbMYB229	itb09g09310.t6	524	8	ItbChr9	Chr09	+	5603952	5609126	57915	7.85	-0.699	3R-MYB	No or not available
	ItbMYB230	itb09g09310.t9	443	5	ItbChr9	Chr09	+	5605352	5609126	49284.5	6.77	-0.647	R2R3-MYB	No or not available
	ItbMYB231	itb09g09360.t1	360	2	ItbChr9	Chr09	-	5643626	5647101	41175.2	9.24	-0.902	MYB-relative	No or not available
	ItbMYB232	itb09g09360.t2	360	2	ItbChr9	Chr09	-	5643626	5646656	41175.2	9.24	-0.902	MYB-relative	No or not available
	ItbMYB233	itb09g10120.t1	272	6	ItbChr9	Chr09	+	6284444	6285962	30773.3	8.32	-0.613	R2R3-MYB	No or not available
	ItbMYB234	itb09g11970.t1	291	2	ItbChr9	Chr09	-	7513278	7515338	31305.1	6.62	-0.495	MYB-relative	No or not available
	ItbMYB235	itb09g14520.t1	419	7	ItbChr9	Chr09	+	9791382	9794039	46613.1	6.77	-0.846	R2R3-MYB	No or not available
	ItbMYB236	itb09g14520.t2	413	7	ItbChr9	Chr09	+	9791382	9794038	45851.2	6.58	-0.842	R2R3-MYB	No or not available
	ItbMYB237	itb09g14520.t4	413	6	ItbChr9	Chr09	+	9791709	9794038	45851.2	6.58	-0.842	R2R3-MYB	No or not available
	ItbMYB238	itb09g14520.t5	419	6	ItbChr9	Chr09	+	9791709	9794039	46613.1	6.77	-0.846	R2R3-MYB	No or not available
	ItbMYB239	itb09g14790.t1	496	2	ItbChr9	Chr09	+	10081747	10084345	56277.7	8.03	-1.023	R2R3-MYB	No or not available
	ItbMYB240	itb09g22530.t1	319	3	ItbChr9	Chr09	-	20920135	20923076	35187.4	6.62	-0.715	R2R3-MYB	No or not available
	ItbMYB241	itb09g23850.t1	180	4	ItbChr9	Chr09	+	23408661	23410078	20228.7	5.25	-0.744	MYB-relative	No or not available
	ItbMYB242	itb09g23880.t1	536	5	ItbChr9	Chr09	+	23494163	23500652	59214.6	4.91	-0.529	MYB-relative	No or not available
	ItbMYB243	itb09g24680.t1	309	3	ItbChr9	Chr09	-	24495490	24497579	34675.7	5.07	-0.677	R2R3-MYB	No or not available
	ItbMYB244	itb09g24740.t1	353	1	ItbChr9	Chr09	-	24532943	24534626	39193.4	8.76	-0.759	MYB-relative	No or not available
	ItbMYB245	itb09g25530.t1	590	2	ItbChr9	Chr09	-	25589594	25592491	67009.1	7.78	-1.178	R2R3-MYB	No or not available
	ItbMYB246	itb09g27930.t1	494	2	ItbChr9	Chr09	+	28541505	28544751	57058.9	9.18	-1.031	MYB-relative	No or not available
	ItbMYB247	itb09g29530.t1	429	2	ItbChr9	Chr09	+	30262872	30265341	48146.6	8.73	-0.682	MYB-relative	No or not available
	ItbMYB248	itb09g29530.t2	429	1	ItbChr9	Chr09	+	30262872	30264895	48146.6	8.73	-0.682	MYB-relative	No or not available
	ItbMYB249	itb10g00730.t1	340	2	ItbChr10	Chr10	+	495240	497542	38843.4	7.6	-1.083	MYB-relative	No or not available
	ItbMYB250	itb10g01380.t1	221	3	ItbChr10	Chr10	-	1002140	1003225	25060.8	5.51	-0.869	R2R3-MYB	No or not available
	ItbMYB251	itb10g01390.t1	264	3	ItbChr10	Chr10	-	1024171	1025832	30242.7	7.6	-0.918	R2R3-MYB	No or not available
	ItbMYB252	itb10g01390.t2	207	2	ItbChr10	Chr10	-	1024197	1025832	23530.8	5.47	-0.946	MYB-relative	No or not available
	ItbMYB253	itb10g02750.t1	313	2	ItbChr10	Chr10	-	2355598	2358886	35121.9	6.88	-0.693	MYB-relative	No or not available
	ItbMYB254	itb10g02750.t2	339	1	ItbChr10	Chr10	-	2357424	2358886	38259.8	8.67	-0.528	MYB-relative	No or not available
	ItbMYB255	itb10g07110.t1	320	1	ItbChr10	Chr10	+	8389195	8390434	35838.6	5.18	-0.733	MYB-relative	No or not available
	ItbMYB256	itb10g09000.t1	362	5	ItbChr10	Chr10	+	11664583	11667728	39986.7	5.8	-1.031	MYB-relative	No or not available
	ItbMYB257	itb10g11740.t1	536	2	ItbChr10	Chr10	+	17388663	17393068	61185.2	8.85	-0.995	MYB-relative	No or not available
	ItbMYB258	itb10g13870.t1	360	3	ItbChr10	Chr10	+	20173402	20175309	40451.2	7.18	-0.81	R2R3-MYB	No or not available
	ItbMYB259	itb10g15670.t1	250	1	ItbChr10	Chr10	-	21883775	21884524	27798.7	4.9	-0.662	MYB-relative	No or not available
	ItbMYB260	itb10g15680.t2	254	2	ItbChr10	Chr10	-	21888227	21889162	28262.3	5.12	-0.638	MYB-relative	No or not available
	ItbMYB261	itb10g15680.t1	330	3	ItbChr10	Chr10	-	21888261	21891179	37085.3	5.99	-0.705	R2R3-MYB	No or not available
	ItbMYB262	itb10g16480.t1	280	2	ItbChr10	Chr10	-	22747683	22749098	31495.7	9.24	-0.8	R2R3-MYB	No or not available
	ItbMYB263	itb10g16490.t1	284	2	ItbChr10	Chr10	-	22778480	22780016	32003.3	9.18	-0.863	R2R3-MYB	No or not available
	ItbMYB264	itb10g16490.t2	227	1	ItbChr10	Chr10	-	22778480	22779660	25623.9	8.62	-0.914	MYB-relative	No or not available
	ItbMYB265	itb10g17050.t1	348	2	ItbChr10	Chr10	-	23301905	23303651	39054.8	6.21	-0.629	R2R3-MYB	No or not available
	ItbMYB266	itb10g24140.t1	374	2	ItbChr10	Chr10	-	28129761	28133010	41461.6	9.41	-0.699	R2R3-MYB	No or not available
	ItbMYB267	itb10g24590.t1	349	5	ItbChr10	Chr10	-	28323346	28325927	38885.8	6.18	-0.688	MYB-relative	No or not available
	ItbMYB268	itb11g00290.t1	319	8	ItbChr11	Chr11	+	127856	132271	35149.3	8.99	-0.733	MYB-relative	No or not available
	ItbMYB269	itb11g00290.t2	326	8	ItbChr11	Chr11	+	127856	132271	35842.1	8.99	-0.718	MYB-relative	No or not available
	ItbMYB270	itb11g00290.t3	363	7	ItbChr11	Chr11	+	127856	132271	40065.1	8.87	-0.588	MYB-relative	No or not available
	ItbMYB271	itb11g05280.t1	352	3	ItbChr11	Chr11	+	3116720	3118042	39088.1	5.35	-0.474	R2R3-MYB	No or not available
	ItbMYB272	itb11g05330.t1	260	3	ItbChr11	Chr11	-	3148957	3150101	29512.6	5.34	-0.819	R2R3-MYB	No or not available
	ItbMYB273	itb11g05340.t1	259	3	ItbChr11	Chr11	-	3155925	3157068	29484	5.39	-0.698	R2R3-MYB	No or not available
	ItbMYB274	itb11g05350.t1	293	3	ItbChr11	Chr11	-	3160743	3162088	33145.3	5.88	-0.694	R2R3-MYB	No or not available
	ItbMYB275	itb11g05360.t1	277	3	ItbChr11	Chr11	-	3171657	3173024	30783.1	8.61	-0.826	R2R3-MYB	No or not available
	ItbMYB276	itb11g05630.t1	82	3	ItbChr11	Chr11	+	3318013	3319649	9162.15	4.34	-0.441	MYB-relative	No or not available
	ItbMYB277	itb11g05630.t2	81	3	ItbChr11	Chr11	+	3318013	3319649	9091.07	4.34	-0.469	MYB-relative	No or not available
	ItbMYB278	itb11g07020.t4	467	8	ItbChr11	Chr11	+	4249752	4255184	50903.7	5.16	-0.719	R2R3-MYB	No or not available
	ItbMYB279	itb11g07020.t1	461	9	ItbChr11	Chr11	+	4249777	4255663	50332	5.11	-0.74	R2R3-MYB	No or not available
	ItbMYB280	itb11g07020.t2	467	9	ItbChr11	Chr11	+	4249777	4255663	50903.7	5.16	-0.719	R2R3-MYB	No or not available
	ItbMYB281	itb11g07020.t3	461	8	ItbChr11	Chr11	+	4249777	4255184	50332	5.11	-0.74	R2R3-MYB	No or not available
	ItbMYB282	itb11g10190.t1	375	2	ItbChr11	Chr11	-	6921647	6923784	42327.3	4.97	-1.234	MYB-relative	No or not available
	ItbMYB283	itb11g12540.t1	255	3	ItbChr11	Chr11	+	9462528	9466292	29075.5	9.08	-0.851	MYB-relative	No or not available
	ItbMYB284	itb11g14770.t1	325	3	ItbChr11	Chr11	-	12059570	12061109	35734.9	6.66	-0.67	R2R3-MYB	No or not available
	ItbMYB285	itb11g16740.t1	289	3	ItbChr11	Chr11	+	15224135	15230306	30597.8	6.51	-0.592	R2R3-MYB	No or not available
	ItbMYB286	itb11g16740.t2	289	2	ItbChr11	Chr11	+	15224135	15230306	30597.8	6.51	-0.592	R2R3-MYB	No or not available
	ItbMYB287	itb11g16740.t3	289	4	ItbChr11	Chr11	+	15224189	15230261	30597.8	6.51	-0.592	R2R3-MYB	No or not available
	ItbMYB288	itb11g16740.t4	289	3	ItbChr11	Chr11	+	15224189	15230261	30597.8	6.51	-0.592	R2R3-MYB	No or not available
	ItbMYB289	itb11g17320.t1	232	2	ItbChr11	Chr11	-	17096593	17097869	26504.8	9.38	-0.741	R2R3-MYB	No or not available
	ItbMYB290	itb11g21760.t1	315	3	ItbChr11	Chr11	-	23471664	23473993	35898.3	5.37	-0.739	R2R3-MYB	No or not available
	ItbMYB291	itb11g22080.t1	433	4	ItbChr11	Chr11	-	23897177	23900775	48829.7	7.06	-0.85	MYB-relative	No or not available
	ItbMYB292	itb11g23060.t1	317	3	ItbChr11	Chr11	+	24927120	24929716	34085.9	8.65	-0.562	MYB-relative	No or not available
	ItbMYB293	itb11g23480.t1	138	6	ItbChr11	Chr11	+	25491387	25493349	16297.9	9.71	-0.288	MYB-relative	No or not available
	ItbMYB294	itb12g01510.t1	287	3	ItbChr12	Chr12	-	1032489	1033981	32508.3	5.42	-0.721	R2R3-MYB	No or not available
	ItbMYB295	itb12g01850.t1	493	6	ItbChr12	Chr12	-	1248736	1252398	53962.3	6.32	-0.7	MYB-relative	No or not available
	ItbMYB296	itb12g04280.t1	253	3	ItbChr12	Chr12	-	2793896	2797081	28566.3	6.14	-0.673	R2R3-MYB	No or not available
	ItbMYB297	itb12g04290.t1	262	3	ItbChr12	Chr12	-	2808187	2809994	29901	8.65	-0.589	R2R3-MYB	No or not available
	ItbMYB298	itb12g04320.t1	204	2	ItbChr12	Chr12	-	2830790	2832351	23071.1	8.22	-0.549	R2R3-MYB	No or not available
	ItbMYB299	itb12g05670.t1	343	5	ItbChr12	Chr12	-	4210436	4212396	37719.8	7.75	-0.544	MYB-relative	No or not available
	ItbMYB300	itb12g06140.t1	244	3	ItbChr12	Chr12	-	4565751	4567059	27357.6	8.29	-0.772	R2R3-MYB	No or not available
	ItbMYB301	itb12g06790.t1	283	3	ItbChr12	Chr12	-	5011028	5012424	31379.2	9.11	-0.669	R2R3-MYB	No or not available
	ItbMYB302	itb12g06910.t1	285	3	ItbChr12	Chr12	-	5142346	5144139	31441.2	7.6	-0.625	R2R3-MYB	No or not available
	ItbMYB303	itb12g06910.t2	209	2	ItbChr12	Chr12	-	5142346	5144139	22672.1	5.03	-0.503	MYB-relative	No or not available
	ItbMYB304	itb12g07640.t1	199	3	ItbChr12	Chr12	+	5864799	5867832	22619.2	6.96	-0.927	R2R3-MYB	No or not available
	ItbMYB305	itb12g07640.t2	250	2	ItbChr12	Chr12	+	5864799	5867832	28732.7	8.11	-0.485	R2R3-MYB	No or not available
	ItbMYB306	itb12g10100.t1	534	2	ItbChr12	Chr12	+	8088932	8091561	61444.7	7.51	-0.843	MYB-relative	No or not available
	ItbMYB307	itb12g10680.t1	420	2	ItbChr12	Chr12	-	8793808	8797300	45014.6	5.15	-0.612	R2R3-MYB	No or not available
	ItbMYB308	itb12g17790.t1	277	2	ItbChr12	Chr12	+	19993792	19995465	31058.5	9.31	-0.65	R2R3-MYB	No or not available
	ItbMYB309	itb12g19220.t1	326	3	ItbChr12	Chr12	+	21591449	21594442	36481.9	6.14	-0.563	R2R3-MYB	No or not available
	ItbMYB310	itb12g23440.t1	314	3	ItbChr12	Chr12	-	25156285	25160613	34076.1	5.52	-0.488	MYB-relative	No or not available
	ItbMYB311	itb12g23440.t2	412	2	ItbChr12	Chr12	-	25156285	25160613	44336.3	5.26	-0.551	MYB-relative	No or not available
	ItbMYB312	itb12g23500.t1	272	3	ItbChr12	Chr12	+	25184537	25186675	30509.5	9.34	-0.616	R2R3-MYB	No or not available
	ItbMYB313	itb12g23920.t1	268	2	ItbChr12	Chr12	+	25560756	25564007	29603.3	9.31	-0.889	MYB-relative	No or not available
	ItbMYB314	itb12g23940.t1	439	5	ItbChr12	Chr12	-	25581782	25584242	48526.2	5.88	-0.924	MYB-relative	No or not available
	ItbMYB315	itb12g24600.t1	195	3	ItbChr12	Chr12	+	26067814	26068919	22424.3	9.6	-0.868	MYB-relative	No or not available
	ItbMYB316	itb12g25690.t1	289	3	ItbChr12	Chr12	+	26856554	26859816	32416	5.8	-0.843	R2R3-MYB	No or not available
	ItbMYB317	itb12g26050.t1	279	8	ItbChr12	Chr12	-	27101325	27104201	30881.8	9.48	-0.752	MYB-relative	No or not available
	ItbMYB318	itb12g26050.t2	278	8	ItbChr12	Chr12	-	27101325	27104201	30794.7	9.48	-0.752	MYB-relative	No or not available
	ItbMYB319	itb12g26050.t3	272	8	ItbChr12	Chr12	-	27101325	27104201	30192.1	9.63	-0.749	MYB-relative	No or not available
	ItbMYB320	itb12g27410.t1	418	2	ItbChr12	Chr12	+	27806659	27808230	45971.5	6.42	-0.553	R2R3-MYB	No or not available
	ItbMYB321	itb12g27680.t1	534	4	ItbChr12	Chr12	-	27934967	27938139	59576.3	5.55	-0.34	MYB-relative	No or not available
	ItbMYB322	itb12g27690.t1	285	3	ItbChr12	Chr12	+	27944271	27945923	31655.7	8.5	-0.654	R2R3-MYB	No or not available
	ItbMYB323	itb12g27690.t2	256	2	ItbChr12	Chr12	+	27944651	27945923	28224.9	7.6	-0.418	MYB-relative	No or not available
	ItbMYB324	itb12g28220.t1	519	2	ItbChr12	Chr12	+	28225546	28228103	59230.1	6.35	-1.098	R2R3-MYB	No or not available
	ItbMYB325	itb13g00930.t1	696	6	ItbChr13	Chr13	-	824969	829120	75520.4	6.11	-0.544	MYB-relative	No or not available
	ItbMYB326	itb13g00930.t4	709	6	ItbChr13	Chr13	-	824969	829120	77030.2	6.19	-0.527	MYB-relative	No or not available
	ItbMYB327	itb13g00930.t2	659	7	ItbChr13	Chr13	-	825005	829082	71431	6.16	-0.527	MYB-relative	No or not available
	ItbMYB328	itb13g00930.t3	675	5	ItbChr13	Chr13	-	825328	829120	73285.1	6.45	-0.549	MYB-relative	No or not available
	ItbMYB329	itb13g03610.t1	489	4	ItbChr13	Chr13	-	3459379	3462562	52235	6.66	-0.708	MYB-relative	No or not available
	ItbMYB330	itb13g06560.t1	295	2	ItbChr13	Chr13	-	7873074	7875009	32780.6	4.97	-0.685	R2R3-MYB	No or not available
	ItbMYB331	itb13g08430.t1	184	3	ItbChr13	Chr13	-	10684180	10685560	20887.4	8.78	-0.898	R2R3-MYB	No or not available
	ItbMYB332	itb13g08500.t1	255	2	ItbChr13	Chr13	-	10785454	10786642	27651	5.98	-0.463	MYB-relative	No or not available
	ItbMYB333	itb13g08510.t1	351	3	ItbChr13	Chr13	-	10789233	10792341	37574.6	6.95	-0.625	MYB-relative	No or not available
	ItbMYB334	itb13g12000.t1	556	12	ItbChr13	Chr13	+	17809043	17815053	62147	6.51	-0.658	MYB-relative	No or not available
	ItbMYB335	itb13g12000.t2	556	12	ItbChr13	Chr13	+	17809318	17814918	62147	6.51	-0.658	MYB-relative	No or not available
	ItbMYB336	itb13g13310.t1	294	2	ItbChr13	Chr13	-	19811211	19813252	33579.7	6	-0.768	R2R3-MYB	No or not available
	ItbMYB337	itb13g13320.t1	228	3	ItbChr13	Chr13	-	19814059	19816252	24977.3	9.08	-0.734	MYB-relative	No or not available
	ItbMYB338	itb13g13970.t1	284	2	ItbChr13	Chr13	-	20544838	20546013	33320	9.28	-1.041	MYB-relative	No or not available
	ItbMYB339	itb13g17780.t1	258	3	ItbChr13	Chr13	-	24691062	24693496	29667.5	9.05	-0.73	R2R3-MYB	No or not available
	ItbMYB340	itb13g19700.t1	291	7	ItbChr13	Chr13	-	26650110	26654085	31271.2	6.72	-0.564	R2R3-MYB	No or not available
	ItbMYB341	itb13g19700.t2	316	7	ItbChr13	Chr13	-	26650110	26652606	34008.6	7.07	-0.433	R2R3-MYB	No or not available
	ItbMYB342	itb13g19700.t3	291	6	ItbChr13	Chr13	-	26650110	26652531	31271.2	6.72	-0.564	R2R3-MYB	No or not available
	ItbMYB343	itb13g20170.t1	267	3	ItbChr13	Chr13	+	26992275	26995476	28977.4	4.95	-0.559	MYB-relative	No or not available
	ItbMYB344	itb13g20170.t2	260	3	ItbChr13	Chr13	+	26992275	26995476	28112.8	5.65	-0.39	MYB-relative	No or not available
	ItbMYB345	itb13g20170.t3	352	3	ItbChr13	Chr13	+	26992275	26995476	38547.9	5.52	-0.735	MYB-relative	No or not available
	ItbMYB346	itb13g20170.t4	260	2	ItbChr13	Chr13	+	26992275	26995476	28112.8	5.65	-0.39	MYB-relative	No or not available
	ItbMYB347	itb13g21290.t1	332	3	ItbChr13	Chr13	+	27906653	27908661	37334	6.04	-0.802	R2R3-MYB	No or not available
	ItbMYB348	itb13g21760.t1	325	3	ItbChr13	Chr13	+	28294632	28298126	35956.3	5.77	-0.836	R2R3-MYB	No or not available
	ItbMYB349	itb13g21840.t1	697	7	ItbChr13	Chr13	-	28346141	28350954	75728.1	6.03	-0.512	MYB-relative	No or not available
	ItbMYB350	itb13g21840.t2	698	7	ItbChr13	Chr13	-	28346141	28350954	75856.2	6.03	-0.517	MYB-relative	No or not available
	ItbMYB351	itb13g21840.t3	680	6	ItbChr13	Chr13	-	28346141	28350954	73802.8	5.89	-0.514	MYB-relative	No or not available
	ItbMYB352	itb13g21840.t4	679	6	ItbChr13	Chr13	-	28346174	28350824	73674.7	5.89	-0.51	MYB-relative	No or not available
	ItbMYB353	itb13g22410.t1	230	7	ItbChr13	Chr13	-	28684312	28687968	25161.3	6.67	-0.627	R2R3-MYB	No or not available
	ItbMYB354	itb13g22410.t2	291	6	ItbChr13	Chr13	-	28684312	28687968	31779.9	6.67	-0.549	R2R3-MYB	No or not available
	ItbMYB355	itb13g24620.t1	337	3	ItbChr13	Chr13	+	30253326	30255531	37131.6	5.21	-0.512	R2R3-MYB	No or not available
	ItbMYB356	itb13g25180.t1	239	3	ItbChr13	Chr13	+	30618024	30619212	27809.5	9.22	-0.876	R2R3-MYB	No or not available
	ItbMYB357	itb13g25970.t1	642	14	ItbChr13	Chr13	-	31335379	31340301	71295.9	4.59	-1.003	MYB-relative	No or not available
	ItbMYB358	itb13g25970.t6	642	13	ItbChr13	Chr13	-	31335379	31340135	71295.9	4.59	-1.003	MYB-relative	No or not available
	ItbMYB359	itb13g25970.t2	644	13	ItbChr13	Chr13	-	31335412	31340064	71524.1	4.58	-0.999	MYB-relative	No or not available
	ItbMYB360	itb13g25970.t3	672	12	ItbChr13	Chr13	-	31335412	31340135	75227.5	5.22	-0.905	MYB-relative	No or not available
	ItbMYB361	itb13g25970.t4	644	14	ItbChr13	Chr13	-	31335412	31340273	71524.1	4.58	-0.999	MYB-relative	No or not available
	ItbMYB362	itb13g25970.t5	672	13	ItbChr13	Chr13	-	31335412	31340301	75227.5	5.22	-0.905	MYB-relative	No or not available
	ItbMYB363	itb13g26590.t1	405	5	ItbChr13	Chr13	+	31818446	31821222	44299.5	6.11	-1.03	MYB-relative	No or not available
	ItbMYB364	itb13g26590.t2	301	4	ItbChr13	Chr13	+	31818612	31821222	33559.9	5.28	-1.067	MYB-relative	No or not available
	ItbMYB365	itb14g00130.t1	309	6	ItbChr14	Chr14	+	104564	107022	34103.2	6.83	-0.731	MYB-relative	No or not available
	ItbMYB366	itb14g00580.t1	110	1	ItbChr14	Chr14	+	410641	410970	12578	5.17	-0.802	MYB-relative	No or not available
	ItbMYB367	itb14g03200.t1	355	6	ItbChr14	Chr14	+	2850383	2852943	39685.6	8.08	-0.829	R2R3-MYB	No or not available
	ItbMYB368	itb14g06300.t1	277	3	ItbChr14	Chr14	-	5561864	5566813	29816.1	8.54	-0.713	R2R3-MYB	No or not available
	ItbMYB369	itb14g06300.t2	277	3	ItbChr14	Chr14	-	5561864	5566813	29816.1	8.54	-0.713	R2R3-MYB	No or not available
	ItbMYB370	itb14g06300.t5	277	3	ItbChr14	Chr14	-	5561864	5566766	29816.1	8.54	-0.713	R2R3-MYB	No or not available
	ItbMYB371	itb14g06300.t3	277	4	ItbChr14	Chr14	-	5562001	5566745	29816.1	8.54	-0.713	R2R3-MYB	No or not available
	ItbMYB372	itb14g06300.t6	277	2	ItbChr14	Chr14	-	5562001	5566398	29816.1	8.54	-0.713	R2R3-MYB	No or not available
	ItbMYB373	itb14g06300.t4	232	4	ItbChr14	Chr14	-	5562199	5566813	24889.7	9.58	-0.709	MYB-relative	No or not available
	ItbMYB374	itb14g12850.t1	135	1	ItbChr14	Chr14	+	14632012	14632416	15083	9.47	-0.683	MYB-relative	No or not available
	ItbMYB375	itb14g12860.t1	365	2	ItbChr14	Chr14	+	14636014	14640356	39804	6.34	-0.646	R2R3-MYB	No or not available
	ItbMYB376	itb14g14460.t1	562	4	ItbChr14	Chr14	-	17077368	17081909	61199.9	5.12	-0.553	R2R3-MYB	No or not available
	ItbMYB377	itb14g14460.t3	562	3	ItbChr14	Chr14	-	17077368	17080793	61199.9	5.12	-0.553	R2R3-MYB	No or not available
	ItbMYB378	itb14g15240.t1	397	3	ItbChr14	Chr14	-	18475753	18477956	44014.1	6.82	-0.724	R2R3-MYB	No or not available
	ItbMYB379	itb14g16650.t1	205	3	ItbChr14	Chr14	-	19977548	19979269	22637.9	5.54	-0.957	MYB-relative	No or not available
	ItbMYB380	itb14g16650.t2	205	3	ItbChr14	Chr14	-	19977548	19979072	22637.9	5.54	-0.957	MYB-relative	No or not available
	ItbMYB381	itb14g16650.t3	270	3	ItbChr14	Chr14	-	19977548	19979269	30367.8	7.77	-0.894	R2R3-MYB	No or not available
	ItbMYB382	itb14g16650.t4	205	2	ItbChr14	Chr14	-	19977548	19978877	22637.9	5.54	-0.957	MYB-relative	No or not available
	ItbMYB383	itb14g17140.t1	331	2	ItbChr14	Chr14	+	20473934	20477672	36124	6.27	-0.802	MYB-relative	No or not available
	ItbMYB384	itb14g17140.t2	331	1	ItbChr14	Chr14	+	20473934	20475414	36124	6.27	-0.802	MYB-relative	No or not available
	ItbMYB385	itb14g17360.t1	300	2	ItbChr14	Chr14	+	20617510	20620222	33301.3	7.2	-0.683	R2R3-MYB	No or not available
	ItbMYB386	itb14g17480.t1	473	3	ItbChr14	Chr14	-	20716628	20718508	51457.6	7.25	-0.759	MYB-relative	No or not available
	ItbMYB387	itb14g17850.t1	326	5	ItbChr14	Chr14	-	21032229	21033968	36000.2	9.08	-0.724	MYB-relative	No or not available
	ItbMYB388	itb14g19120.t1	306	1	ItbChr14	Chr14	-	21872434	21873957	35167.5	6.07	-0.952	MYB-relative	No or not available
	ItbMYB389	itb14g19840.t1	256	3	ItbChr14	Chr14	-	22373621	22376416	28627.1	6.31	-0.653	R2R3-MYB	No or not available
	ItbMYB390	itb14g19840.t2	220	2	ItbChr14	Chr14	-	22373621	22376416	24588.6	5.88	-0.502	MYB-relative	No or not available
	ItbMYB391	itb15g00380.t1	305	3	ItbChr15	Chr15	-	237969	239415	33434.5	8.47	-0.588	R2R3-MYB	No or not available
	ItbMYB392	itb15g00930.t1	547	7	ItbChr15	Chr15	+	529126	532967	59125.1	6.51	-0.522	MYB-relative	No or not available
	ItbMYB393	itb15g01160.t1	445	2	ItbChr15	Chr15	-	665140	668131	49975.3	6.37	-1.007	MYB-relative	No or not available
	ItbMYB394	itb15g01550.t2	415	7	ItbChr15	Chr15	-	924521	927306	46459.1	7.69	-0.801	R2R3-MYB	No or not available
	ItbMYB395	itb15g03150.t2	413	7	ItbChr15	Chr15	+	2002836	2005588	46415.7	6.37	-0.878	MYB-relative	No or not available
	ItbMYB396	itb15g04920.t1	325	2	ItbChr15	Chr15	+	3184158	3186521	35601.8	6.51	-0.581	MYB-relative	No or not available
	ItbMYB397	itb15g05330.t1	318	4	ItbChr15	Chr15	-	3411668	3414166	34491.2	9.12	-0.718	R2R3-MYB	No or not available
	ItbMYB398	itb15g05810.t1	308	4	ItbChr15	Chr15	+	3752772	3755409	33915.5	5.2	-0.773	R2R3-MYB	No or not available
	ItbMYB399	itb15g07040.t1	387	5	ItbChr15	Chr15	+	4738230	4740535	43744.8	7.76	-1.025	MYB-relative	No or not available
	ItbMYB400	itb15g07370.t1	286	2	ItbChr15	Chr15	-	5037124	5038856	33217.6	8.64	-1.086	MYB-relative	No or not available
	ItbMYB401	itb15g07700.t1	300	2	ItbChr15	Chr15	-	5263589	5266088	33600.1	6.46	-0.787	R2R3-MYB	No or not available
	ItbMYB402	itb15g08700.t1	547	9	ItbChr15	Chr15	-	6144686	6149849	60911.3	9.16	-0.824	3R-MYB	No or not available
	ItbMYB403	itb15g15360.t1	374	3	ItbChr15	Chr15	+	14150351	14152120	41985.9	7.18	-0.76	R2R3-MYB	No or not available
	ItbMYB404	itb15g16430.t1	1010	10	ItbChr15	Chr15	+	16001626	16008613	113397	7.22	-0.75	4R-MYB	No or not available
	ItbMYB405	itb15g18490.t1	611	7	ItbChr15	Chr15	+	20161124	20166262	67840.5	5.77	-0.521	MYB-relative	No or not available
	ItbMYB406	itb15g18490.t2	572	8	ItbChr15	Chr15	+	20161127	20166257	63646.7	5.8	-0.542	MYB-relative	No or not available
	ItbMYB407	itb15g19640.t1	482	3	ItbChr15	Chr15	+	22101610	22103893	55741.4	8.37	-0.692	MYB-relative	No or not available
	ItbMYB408	itb15g19650.t1	488	2	ItbChr15	Chr15	+	22109961	22113048	56245.1	9.33	-0.919	MYB-relative	No or not available
	ItbMYB409	itb15g19650.t2	547	2	ItbChr15	Chr15	+	22110021	22113048	62746.7	9.34	-0.88	MYB-relative	No or not available
	ItbMYB410	itb15g21040.t1	271	3	ItbChr15	Chr15	-	23728645	23731375	29505.7	9.01	-0.599	MYB-relative	No or not available
	ItbMYB411	itb00g03140.t1	331	2	Chr00	Chr00	-	13348747	13350643	36921.6	5.67	-0.552	R2R3-MYB	No or not available
Ipomoea nil	InMYB1	INIL01g36685.t1	230	4	InChr1	chr1	-	4750136	4751377	26850	7.59	-0.951	R2R3-MYB	No or not available
	InMYB2	INIL01g36710.t1	273	5	InChr1	chr1	+	5231116	5238495	30657.6	8.1	-0.729	R2R3-MYB	No or not available
	InMYB3	INIL01g00015.t1	310	2	InChr1	chr1	+	7267332	7269516	34473.3	4.76	-0.684	R2R3-MYB	No or not available
	InMYB4	INIL01g20311.t1	1032	12	InChr1	chr1	+	23130612	23138201	113454	5.2	-0.621	3R-MYB	No or not available
	InMYB5	INIL01g04983.t1	539	13	InChr1	chr1	+	29898383	29904391	61490.4	6.79	-0.804	MYB-relative	No or not available
	InMYB6	INIL01g04907.t1	336	5	InChr1	chr1	-	31026197	31029723	37767.5	7.71	-0.736	MYB-relative	No or not available
	InMYB7	INIL01g04903.t1	1018	9	InChr1	chr1	+	31100139	31108093	114324	8.63	-0.81	5R-MYB	No or not available
	InMYB8	INIL01g04888.t1	353	6	InChr1	chr1	+	31338070	31342710	40171.3	9.07	-0.81	MYB-relative	No or not available
	InMYB9	INIL01g19717.t1	137	5	InChr1	chr1	-	32730974	32732968	15591.9	9.23	-0.593	MYB-relative	No or not available
	InMYB10	INIL01g19725.t1	240	5	InChr1	chr1	-	32822520	32831898	27101.8	4.6	-0.922	R2R3-MYB	No or not available
	InMYB11	INIL01g20001.t1	331	3	InChr1	chr1	-	35668066	35670660	35989.5	6.02	-0.524	MYB-relative	No or not available
	InMYB12	INIL01g20042.t1	176	4	InChr1	chr1	-	36140692	36147364	19848	9.75	-0.295	MYB-relative	No or not available
	InMYB13	INIL01g20108.t1	472	8	InChr1	chr1	+	36707765	36711089	52221.4	5.15	-0.587	R2R3-MYB	No or not available
	InMYB14	INIL01g20186.t1	1700	6	InChr1	chr1	-	37412042	37421725	185253	5.65	-0.682	R2R3-MYB	No or not available
	InMYB15	INIL01g25653.t1	245	6	InChr1	chr1	+	38369716	38372281	27165.7	7.01	-0.631	R2R3-MYB	No or not available
	InMYB16	INIL01g25551.t1	297	3	InChr1	chr1	-	39192770	39195124	33735.8	5.34	-0.728	MYB-relative	No or not available
	InMYB17	INIL01g25431.t1	248	1	InChr1	chr1	-	40067944	40068983	27544.4	8.42	-0.832	MYB-relative	No or not available
	InMYB18	INIL01g25379.t1	310	1	InChr1	chr1	+	40455242	40456541	34377.9	7.1	-0.661	R2R3-MYB	No or not available
	InMYB19	INIL01g25060.t1	373	3	InChr1	chr1	+	42584875	42587086	41066.2	5.96	-0.692	MYB-relative	No or not available
	InMYB20	INIL01g25056.t1	263	3	InChr1	chr1	-	42594890	42596506	28743.6	7.76	-0.305	MYB-relative	No or not available
	InMYB21	INIL02g11599.t1	334	3	InChr2	chr2	-	753230	754530	37597.2	5.76	-0.702	R2R3-MYB	No or not available
	InMYB22	INIL02g11786.t1	326	5	InChr2	chr2	+	2012696	2014248	36075.9	6.29	-0.619	MYB-relative	No or not available
	InMYB23	INIL02g11823.t1	317	4	InChr2	chr2	+	2358987	2360659	34973.3	6.25	-0.578	R2R3-MYB	No or not available
	InMYB24	INIL02g11914.t1	296	4	InChr2	chr2	-	3350345	3351718	33100.9	4.83	-0.678	R2R3-MYB	No or not available
	InMYB25	INIL02g39739.t1	201	6	InChr2	chr2	-	4114958	4118700	22077.7	8.64	-0.676	MYB-relative	No or not available
	InMYB26	INIL02g10399.t1	204	4	InChr2	chr2	-	23136031	23137735	23154.3	9.41	-0.724	R2R3-MYB	No or not available
	InMYB27	INIL02g05702.t1	307	8	InChr2	chr2	-	30945641	30950111	33706	9.06	-0.584	MYB-relative	No or not available
	InMYB28	INIL02g20996.t1	640	6	InChr2	chr2	-	34489367	34493189	70415.1	5.51	-0.487	MYB-relative	No or not available
	InMYB29	INIL02g10645.t1	220	3	InChr2	chr2	-	36405994	36407651	25183.9	8.38	-0.666	R2R3-MYB	No or not available
	InMYB30	INIL02g16575.t1	446	5	InChr2	chr2	-	38164485	38167388	47463.5	7.24	-0.716	MYB-relative	No or not available
	InMYB31	INIL02g16681.t1	277	4	InChr2	chr2	+	39162404	39163938	31056.5	7.64	-0.694	R2R3-MYB	No or not available
	InMYB32	INIL02g16705.t1	204	4	InChr2	chr2	+	39339363	39342137	22414.7	8.54	-0.788	MYB-relative	No or not available
	InMYB33	INIL02g16845.t1	530	13	InChr2	chr2	+	40440393	40447357	59379.1	9.3	-0.366	R2R3-MYB	No or not available
	InMYB34	INIL02g16987.t1	262	2	InChr2	chr2	+	41433061	41435098	29952.1	9.4	-0.585	R2R3-MYB	No or not available
	InMYB35	INIL02g17023.t1	490	6	InChr2	chr2	+	41751893	41759347	53488.6	9.33	-0.6	R2R3-MYB	No or not available
	InMYB36	INIL02g17029.t1	347	5	InChr2	chr2	-	41805204	41807024	38022.9	5.78	-0.885	MYB-relative	No or not available
	InMYB37	INIL02g17103.t1	201	3	InChr2	chr2	-	42313284	42314620	22920.6	8.42	-0.766	R2R3-MYB	No or not available
	InMYB38	INIL02g17109.t1	315	6	InChr2	chr2	-	42351718	42353743	34136	9.43	-0.511	MYB-relative	No or not available
	InMYB39	INIL02g17162.t1	269	2	InChr2	chr2	+	42689808	42691054	30691.6	5.1	-0.778	R2R3-MYB	No or not available
	InMYB40	INIL03g25931.t1	291	5	InChr3	chr3	+	16697471	16701796	33549.2	6.27	-0.552	MYB-relative	No or not available
	InMYB41	INIL03g15019.t1	270	3	InChr3	chr3	+	20121738	20123288	30427.3	6.45	-0.601	R2R3-MYB	No or not available
	InMYB42	INIL03g14985.t1	142	2	InChr3	chr3	-	20894529	20895522	15297	6.2	-0.583	MYB-relative	No or not available
	InMYB43	INIL03g21132.t1	321	3	InChr3	chr3	-	24857256	24859767	35345.6	7.66	-0.647	R2R3-MYB	No or not available
	InMYB44	INIL03g20510.t1	318	3	InChr3	chr3	+	26332126	26334254	34623.9	9.3	-0.525	MYB-relative	No or not available
	InMYB45	INIL03g11384.t1	499	6	InChr3	chr3	+	28505899	28520498	56836.5	8.82	-0.508	R2R3-MYB	No or not available
	InMYB46	INIL03g17681.t1	220	2	InChr3	chr3	+	33588113	33589167	23812.3	4.64	-0.59	MYB-relative	No or not available
	InMYB47	INIL03g17749.t1	353	3	InChr3	chr3	+	34071898	34073432	39176.8	5.93	-0.548	R2R3-MYB	No or not available
	InMYB48	INIL03g17789.t1	81	3	InChr3	chr3	+	34343843	34345297	9020.91	4.41	-0.393	MYB-relative	No or not available
	InMYB49	INIL03g17808.t1	488	3	InChr3	chr3	-	34489427	34491554	52346.5	6.98	-0.626	R2R3-MYB	No or not available
	InMYB50	INIL03g17863.t1	572	14	InChr3	chr3	+	34918004	34925675	63979.8	5.94	-0.709	MYB-relative	No or not available
	InMYB51	INIL03g18005.t1	400	8	InChr3	chr3	+	35971832	35975494	44449.8	5.01	-0.716	R2R3-MYB	No or not available
	InMYB52	INIL03g18278.t1	354	4	InChr3	chr3	+	37886710	37892779	38095.2	5.96	-0.158	R2R3-MYB	No or not available
	InMYB53	INIL03g18330.t1	324	3	InChr3	chr3	+	38194252	38196789	35449.6	5.44	-0.546	MYB-relative	No or not available
	InMYB54	INIL03g42088.t2	582	8	InChr3	chr3	+	38585453	38589677	64923.7	7	-0.654	MYB-relative	No or not available
	InMYB55	INIL03g42088.t1	460	6	InChr3	chr3	+	38586683	38589677	50923.5	5.96	-0.804	MYB-relative	No or not available
	InMYB56	INIL03g42107.t1	878	17	InChr3	chr3	+	38796524	38808927	97653.2	8.63	-0.324	MYB-relative	No or not available
	InMYB57	INIL04g34740.t1	286	2	InChr4	chr4	+	337406	338761	32020.2	8.25	-0.66	R2R3-MYB	No or not available
	InMYB58	INIL04g34852.t1	339	4	InChr4	chr4	+	968368	970641	37514	8.93	-0.706	MYB-relative	No or not available
	InMYB59	INIL04g32440.t1	378	3	InChr4	chr4	-	3676755	3678276	42576.7	5.06	-0.585	R2R3-MYB	No or not available
	InMYB60	INIL04g32675.t1	204	6	InChr4	chr4	+	5547188	5553087	22970.7	9.51	-0.852	MYB-relative	No or not available
	InMYB61	INIL04g32675.t2	203	6	InChr4	chr4	+	5547188	5553087	22883.6	9.51	-0.852	MYB-relative	No or not available
	InMYB62	INIL04g32699.t1	523	9	InChr4	chr4	+	5708478	5713698	57909.9	8.29	-0.738	3R-MYB	No or not available
	InMYB63	INIL04g32702.t1	359	2	InChr4	chr4	-	5726191	5729159	41155.2	9.24	-0.897	MYB-relative	No or not available
	InMYB64	INIL04g32779.t1	249	6	InChr4	chr4	+	6441525	6443214	28586.4	6.38	-0.776	MYB-relative	No or not available
	InMYB65	INIL04g32968.t1	275	3	InChr4	chr4	-	7923434	7928029	29685.3	9.01	-0.527	MYB-relative	No or not available
	InMYB66	INIL04g02552.t1	418	7	InChr4	chr4	+	11444864	11447277	46847.4	6.5	-0.839	R2R3-MYB	No or not available
	InMYB67	INIL04g02552.t2	412	7	InChr4	chr4	+	11444864	11447277	46085.5	6.36	-0.835	R2R3-MYB	No or not available
	InMYB68	INIL04g02529.t1	490	2	InChr4	chr4	+	11842158	11844178	55984.3	7.35	-1.022	R2R3-MYB	No or not available
	InMYB69	INIL04g04429.t1	318	4	InChr4	chr4	-	20917488	20922002	35224.5	6.35	-0.674	R2R3-MYB	No or not available
	InMYB70	INIL04g31722.t1	316	3	InChr4	chr4	-	25016832	25018832	35738.9	5.01	-0.688	R2R3-MYB	No or not available
	InMYB71	INIL04g12072.t1	311	2	InChr4	chr4	-	28097695	28100600	35415.3	8.66	-1.212	MYB-relative	No or not available
	InMYB72	INIL04g09009.t1	331	2	InChr4	chr4	-	41087133	41089320	37009.8	6.18	-0.524	R2R3-MYB	No or not available
	InMYB73	INIL05g09388.t1	283	3	InChr5	chr5	-	1193059	1194487	32146	5.3	-0.723	R2R3-MYB	No or not available
	InMYB74	INIL05g09412.t1	487	6	InChr5	chr5	-	1374931	1378542	53375.3	5.92	-0.746	MYB-relative	No or not available
	InMYB75	INIL05g09649.t1	264	3	InChr5	chr5	-	3227339	3229379	29936.1	6.01	-0.657	R2R3-MYB	No or not available
	InMYB76	INIL05g09649.t2	268	3	InChr5	chr5	-	3227339	3229379	30372.7	6.01	-0.615	R2R3-MYB	No or not available
	InMYB77	INIL05g09650.t1	261	3	InChr5	chr5	-	3269350	3271009	30069.3	8.88	-0.639	R2R3-MYB	InMYB2 (GenBank accession number: BAE94709) (Morita et al, 2006).
	InMYB78	INIL05g09651.t1	221	3	InChr5	chr5	-	3308001	3309889	25221.6	9.51	-0.644	MYB-relative	InMYB3 (GenBank accession number: BAE94710) (Morita et al, 2006).
	InMYB79	INIL05g09652.t1	215	2	InChr5	chr5	+	3325143	3327390	24111	5.4	-0.561	MYB-relative	No or not available
	InMYB80	INIL05g09674.t1	364	4	InChr5	chr5	+	3532267	3538665	41105.4	8.17	-0.66	R2R3-MYB	No or not available
	InMYB81	INIL05g04493.t1	318	5	InChr5	chr5	-	4432808	4435183	35263	6.22	-0.581	MYB-relative	No or not available
	InMYB82	INIL05g04549.t1	245	3	InChr5	chr5	-	4950049	4951766	27595.9	6.45	-0.74	R2R3-MYB	No or not available
	InMYB83	INIL05g28507.t1	441	2	InChr5	chr5	+	5221893	5224023	51090	6.64	-0.852	MYB-relative	No or not available
	InMYB84	INIL05g28446.t1	308	3	InChr5	chr5	-	5753292	5754886	33981.9	6	-0.63	R2R3-MYB	No or not available
	InMYB85	INIL05g32166.t1	202	3	InChr5	chr5	+	6487045	6489795	22889.5	7.7	-0.9	R2R3-MYB	No or not available
	InMYB86	INIL05g31792.t1	418	2	InChr5	chr5	-	11790376	11794185	44796.4	5	-0.581	R2R3-MYB	No or not available
	InMYB87	INIL05g02140.t1	447	2	InChr5	chr5	-	30461562	30463850	51538.9	8.88	-1.111	R2R3-MYB	No or not available
	InMYB88	INIL05g22708.t1	298	3	InChr5	chr5	-	30885896	30887485	32905.2	8.94	-0.56	R2R3-MYB	No or not available
	InMYB89	INIL05g22709.t1	430	4	InChr5	chr5	+	30894064	30897214	49160.4	5.69	-0.539	MYB-relative	No or not available
	InMYB90	INIL05g22711.t1	509	5	InChr5	chr5	+	30915333	30920289	57343.2	5.06	-0.505	MYB-relative	No or not available
	InMYB91	INIL05g22713.t1	436	4	InChr5	chr5	+	30943873	30947791	49858.2	5.69	-0.563	MYB-relative	No or not available
	InMYB92	INIL05g22714.t1	506	5	InChr5	chr5	+	30962823	30968877	56678.4	4.9	-0.429	MYB-relative	No or not available
	InMYB93	INIL05g22742.t1	416	3	InChr5	chr5	-	31169266	31171433	46099.3	6.22	-0.632	R2R3-MYB	No or not available
	InMYB94	INIL05g22877.t1	277	8	InChr5	chr5	+	32168470	32173341	30925.9	9.35	-0.69	MYB-relative	No or not available
	InMYB95	INIL05g22877.t2	276	8	InChr5	chr5	+	32168470	32173341	30826.8	9.35	-0.708	MYB-relative	No or not available
	InMYB96	INIL05g22908.t1	289	4	InChr5	chr5	-	32521998	32526737	32439.1	5.65	-0.804	R2R3-MYB	No or not available
	InMYB97	INIL05g22930.t1	265	7	InChr5	chr5	-	32720926	32727718	30904.1	6.93	-0.994	MYB-relative	No or not available
	InMYB98	INIL05g22930.t2	266	7	InChr5	chr5	-	32720926	32727718	30985.1	6.53	-0.936	MYB-relative	No or not available
	InMYB99	INIL05g23059.t1	277	2	InChr5	chr5	-	33970297	33971627	30983.3	9.21	-0.711	R2R3-MYB	No or not available
	InMYB100	INIL05g24002.t1	311	4	InChr5	chr5	-	36357513	36361037	35150.3	5.75	-0.623	R2R3-MYB	No or not available
	InMYB101	INIL05g24170.t1	270	2	InChr5	chr5	-	39172685	39175770	29973.8	9.31	-0.873	MYB-relative	No or not available
	InMYB102	INIL05g24214.t1	269	3	InChr5	chr5	-	39606352	39608030	30452.5	9.44	-0.648	R2R3-MYB	No or not available
	InMYB103	INIL05g24219.t1	413	2	InChr5	chr5	+	39630059	39634323	44481.8	5.5	-0.476	R2R3-MYB	No or not available
	InMYB104	INIL06g38304.t1	284	1	InChr6	chr6	+	1088480	1089498	31020.8	8.78	-0.64	R2R3-MYB	No or not available
	InMYB105	INIL06g37657.t1	330	2	InChr6	chr6	+	6003732	6005207	36946.4	6.19	-0.628	R2R3-MYB	No or not available
	InMYB106	INIL06g37606.t1	283	2	InChr6	chr6	+	6503384	6505212	32005.5	9.5	-0.798	R2R3-MYB	No or not available
	InMYB107	INIL06g37604.t1	261	4	InChr6	chr6	+	6532453	6538389	29306.7	10.42	-0.941	R2R3-MYB	No or not available
	InMYB108	INIL06g37520.t1	119	5	InChr6	chr6	+	7556159	7565596	13717.5	8.32	-0.629	R2R3-MYB	No or not available
	InMYB109	INIL06g37385.t1	347	3	InChr6	chr6	+	9370869	9372920	38832.8	6.36	-0.735	MYB-relative	No or not available
	InMYB110	INIL06g37339.t1	355	4	InChr6	chr6	+	10130393	10133184	40166.8	7.25	-0.855	R2R3-MYB	No or not available
	InMYB111	INIL06g28707.t1	218	3	InChr6	chr6	-	12618230	12620981	25239.4	5.49	-0.901	MYB-relative	No or not available
	InMYB112	INIL06g05808.t1	267	2	InChr6	chr6	-	20021895	20023636	29796.8	9.19	-0.715	MYB-relative	No or not available
	InMYB113	INIL06g23639.t1	315	3	InChr6	chr6	+	39073755	39080094	35476.8	8.01	-0.706	R2R3-MYB	No or not available
	InMYB114	INIL06g29838.t1	522	3	InChr6	chr6	+	43343494	43346708	60017.8	9.02	-1.016	MYB-relative	No or not available
	InMYB115	INIL06g15156.t1	267	3	InChr6	chr6	+	47077003	47078600	30538.8	8.48	-0.983	R2R3-MYB	No or not available
	InMYB116	INIL06g15152.t1	237	3	InChr6	chr6	+	47132344	47133424	27085.1	5.63	-0.88	R2R3-MYB	No or not available
	InMYB117	INIL06g15051.t1	345	2	InChr6	chr6	-	48425643	48427809	39376.8	7.6	-1.123	MYB-relative	No or not available
	InMYB118	INIL07g06008.t1	299	1	InChr7	chr7	+	2473294	2475608	34390.7	5.79	-0.982	MYB-relative	No or not available
	InMYB119	INIL07g06149.t1	348	6	InChr7	chr7	+	3754689	3759284	38437.8	8.22	-0.767	MYB-relative	No or not available
	InMYB120	INIL07g06211.t1	436	4	InChr7	chr7	+	5237655	5239775	47446.3	9.11	-0.726	MYB-relative	No or not available
	InMYB121	INIL07g06212.t1	437	4	InChr7	chr7	+	5282005	5283994	47807.8	9.48	-0.747	MYB-relative	No or not available
	InMYB122	INIL07g06225.t1	295	2	InChr7	chr7	-	5597627	5599570	32764.8	7.83	-0.666	R2R3-MYB	No or not available
	InMYB123	INIL07g06249.t1	333	3	InChr7	chr7	-	5907469	5911780	36281.3	6.2	-0.751	MYB-relative	No or not available
	InMYB124	INIL07g00464.t1	203	3	InChr7	chr7	+	7049946	7051880	22541.7	5.31	-0.954	MYB-relative	No or not available
	InMYB125	INIL07g00480.t1	387	12	InChr7	chr7	+	7303257	7313699	43958.7	5.16	-0.872	MYB-relative	No or not available
	InMYB126	INIL07g00480.t2	445	14	InChr7	chr7	+	7303257	7313871	50544	4.95	-0.822	MYB-relative	No or not available
	InMYB127	INIL07g14080.t1	390	3	InChr7	chr7	-	11229170	11231252	42898.8	6.41	-0.642	MYB-relative	No or not available
	InMYB128	INIL07g33338.t1	555	4	InChr7	chr7	+	17374648	17378922	60180.8	5.32	-0.52	R2R3-MYB	No or not available
	InMYB129	INIL07g33688.t1	280	3	InChr7	chr7	+	22403936	22408734	30116.5	8.76	-0.697	R2R3-MYB	No or not available
	InMYB130	INIL07g34358.t1	348	9	InChr7	chr7	-	28224102	28236852	38911.7	8.45	-0.918	R2R3-MYB	No or not available
	InMYB131	INIL07g34606.t1	88	1	InChr7	chr7	+	30734726	30735132	10069.3	5.84	-0.766	MYB-relative	No or not available
	InMYB132	INIL07g34608.t1	109	1	InChr7	chr7	+	30745256	30745672	12622.1	5.2	-0.756	MYB-relative	No or not available
	InMYB133	INIL08g20855.t2	586	5	InChr8	chr8	+	764867	774261	64287.6	5.13	-0.486	R2R3-MYB	No or not available
	InMYB134	INIL08g20855.t1	485	4	InChr8	chr8	+	768427	774261	53356.2	5.17	-0.611	R2R3-MYB	No or not available
	InMYB135	INIL08g04788.t1	240	3	InChr8	chr8	+	3236853	3239338	27689.5	6.09	-0.755	R2R3-MYB	No or not available
	InMYB136	INIL08g04785.t1	549	6	InChr8	chr8	-	3247264	3251404	61338.8	5.45	-0.425	MYB-relative	No or not available
	InMYB137	INIL08g04581.t1	594	8	InChr8	chr8	-	5230377	5235921	64728.5	5.68	-0.264	MYB-relative	No or not available
	InMYB138	INIL08g31096.t1	177	3	InChr8	chr8	-	6205257	6209143	20066.5	9.23	-1.005	R2R3-MYB	No or not available
	InMYB139	INIL08g31042.t1	161	4	InChr8	chr8	-	6850033	6851819	18947.8	10.35	-0.885	R2R3-MYB	No or not available
	InMYB140	INIL08g30969.t1	334	3	InChr8	chr8	-	7648225	7650399	38017.7	5.55	-0.842	R2R3-MYB	No or not available
	InMYB141	INIL08g13530.t1	377	4	InChr8	chr8	-	8429287	8435837	42420.9	5.15	-0.78	R2R3-MYB	No or not available
	InMYB142	INIL08g13537.t1	425	8	InChr8	chr8	-	8547127	8554847	48098.6	7.22	-0.435	MYB-relative	No or not available
	InMYB143	INIL08g13715.t1	473	8	InChr8	chr8	-	10452109	10456439	52175.1	5.38	-0.616	R2R3-MYB	No or not available
	InMYB144	INIL08g13858.t1	311	2	InChr8	chr8	+	12294750	12296744	35013.5	8.68	-0.633	R2R3-MYB	No or not available
	InMYB145	INIL08g13864.t1	496	7	InChr8	chr8	+	12385280	12395420	55385.6	10.3	-0.816	MYB-relative	No or not available
	InMYB146	INIL08g30663.t1	322	2	InChr8	chr8	+	14557245	14560723	35415.3	5.56	-0.715	MYB-relative	No or not available
	InMYB147	INIL08g30663.t2	316	2	InChr8	chr8	+	14557245	14560723	34718.5	5.42	-0.708	MYB-relative	No or not available
	InMYB148	INIL08g30563.t1	244	3	InChr8	chr8	+	16488785	16490668	28132.3	8.75	-1.051	MYB-relative	No or not available
	InMYB149	INIL08g30563.t2	234	2	InChr8	chr8	+	16488785	16490668	26865	8.59	-1.015	MYB-relative	No or not available
	InMYB150	INIL08g30563.t3	272	3	InChr8	chr8	+	16488785	16490668	31187.8	9.15	-1.001	MYB-relative	No or not available
	InMYB151	INIL08g00165.t1	399	6	InChr8	chr8	+	27155955	27168867	44754	10.45	-0.479	R2R3-MYB	No or not available
	InMYB152	INIL08g38600.t1	336	3	InChr8	chr8	-	38488785	38490624	37830.6	7.77	-0.65	R2R3-MYB	No or not available
	InMYB153	INIL08g38603.t1	336	4	InChr8	chr8	+	38538443	38543065	37716.5	8.53	-0.645	R2R3-MYB	No or not available
	InMYB154	INIL08g38605.t1	281	4	InChr8	chr8	-	38602546	38607973	31286.5	8.14	-0.457	R2R3-MYB	No or not available
	InMYB155	INIL08g38606.t1	333	3	InChr8	chr8	-	38655992	38666483	36775	8.91	-0.403	R2R3-MYB	No or not available
	InMYB156	INIL08g38607.t1	333	3	InChr8	chr8	-	38736149	38738540	37023.2	8.41	-0.453	R2R3-MYB	No or not available
	InMYB157	INIL08g38617.t1	355	5	InChr8	chr8	+	38822489	38825155	37912.1	8.82	-0.706	R2R3-MYB	No or not available
	InMYB158	INIL08g38619.t1	246	6	InChr8	chr8	+	38837059	38838622	28497.3	8.79	-0.825	R2R3-MYB	No or not available
	InMYB159	INIL08g38619.t2	249	6	InChr8	chr8	+	38837059	38838622	28739.6	8.94	-0.825	R2R3-MYB	No or not available
	InMYB160	INIL08g38640.t1	479	13	InChr8	chr8	+	39072851	39076646	53373.2	5.92	-0.775	MYB-relative	No or not available
	InMYB161	INIL08g38806.t1	600	7	InChr8	chr8	-	41249052	41252670	66239.1	5.84	-0.524	MYB-relative	No or not available
	InMYB162	INIL08g38806.t2	598	7	InChr8	chr8	-	41249052	41252670	66068	5.84	-0.519	MYB-relative	No or not available
	InMYB163	INIL08g38822.t1	451	6	InChr8	chr8	-	41380162	41382932	50092.4	5.88	-0.46	MYB-relative	No or not available
	InMYB164	INIL09g29980.t1	322	8	InChr9	chr9	+	132756	136900	35537.6	9.08	-0.712	MYB-relative	No or not available
	InMYB165	INIL09g30441.t1	352	3	InChr9	chr9	+	2892833	2894445	39409.4	5.51	-0.51	R2R3-MYB	No or not available
	InMYB166	INIL09g30444.t1	266	3	InChr9	chr9	-	2937097	2938314	30138.6	5.38	-0.7	R2R3-MYB	No or not available
	InMYB167	INIL09g30445.t1	266	3	InChr9	chr9	-	2940343	2941614	29887.6	5.08	-0.532	R2R3-MYB	No or not available
	InMYB168	INIL09g30446.t1	260	3	InChr9	chr9	-	2952676	2953774	29310.5	8.15	-0.877	R2R3-MYB	No or not available
	InMYB169	INIL09g30476.t1	252	4	InChr9	chr9	+	3159518	3163475	28595.7	5.06	-0.102	MYB-relative	No or not available
	InMYB170	INIL09g21366.t1	743	11	InChr9	chr9	+	4431995	4439964	82239.5	6.58	-0.621	R2R3-MYB	No or not available
	InMYB171	INIL09g21673.t1	373	2	InChr9	chr9	-	7660096	7662519	41915.9	5.1	-1.177	MYB-relative	No or not available
	InMYB172	INIL09g36145.t1	252	3	InChr9	chr9	+	10412907	10416698	29056.6	9.44	-0.885	MYB-relative	No or not available
	InMYB173	INIL09g35855.t1	313	3	InChr9	chr9	-	13796939	13798876	34681.9	6.32	-0.649	R2R3-MYB	No or not available
	InMYB174	INIL09g33209.t1	292	5	InChr9	chr9	+	20193211	20204265	30995.3	6.51	-0.618	R2R3-MYB	No or not available
	InMYB175	INIL09g33277.t1	256	2	InChr9	chr9	+	21635093	21637187	29375.8	6.59	-0.717	R2R3-MYB	No or not available
	InMYB176	INIL09g26302.t1	319	3	InChr9	chr9	+	36703389	36705523	36415.9	5.37	-0.759	R2R3-MYB	No or not available
	InMYB177	INIL09g26450.t1	312	3	InChr9	chr9	+	40828429	40830853	33800.5	8.33	-0.593	MYB-relative	No or not available
	InMYB178	INIL10g12144.t1	325	3	InChr10	chr10	-	286800	288308	35775	7.94	-0.563	R2R3-MYB	No or not available
	InMYB179	INIL10g12197.t1	520	8	InChr10	chr10	+	602620	606272	56505.5	6.65	-0.459	MYB-relative	No or not available
	InMYB180	INIL10g12224.t1	441	3	InChr10	chr10	-	767751	779215	50470.8	6.14	-1.155	R2R3-MYB	No or not available
	InMYB181	INIL10g12258.t1	414	7	InChr10	chr10	-	1059270	1061715	46274.8	7.27	-0.8	R2R3-MYB	No or not available
	InMYB182	INIL10g12258.t2	411	7	InChr10	chr10	-	1059270	1061715	46068.6	7.7	-0.816	R2R3-MYB	No or not available
	InMYB183	INIL10g12392.t1	407	8	InChr10	chr10	+	2124361	2127397	45452.7	6.37	-0.797	R2R3-MYB	No or not available
	InMYB184	INIL10g12573.t1	295	2	InChr10	chr10	+	3574108	3578081	32003.8	6.36	-0.529	MYB-relative	No or not available
	InMYB185	INIL10g12608.t1	359	5	InChr10	chr10	-	3850307	3852298	39384.1	9.44	-0.624	R2R3-MYB	No or not available
	InMYB186	INIL10g12662.t1	311	3	InChr10	chr10	+	4262363	4264568	34266.8	5.26	-0.818	R2R3-MYB	No or not available
	InMYB187	INIL10g12775.t1	358	6	InChr10	chr10	+	5334663	5336841	40591.3	8.64	-0.997	MYB-relative	No or not available
	InMYB188	INIL10g12842.t1	302	2	InChr10	chr10	-	5969244	5971204	33763.2	6.31	-0.778	R2R3-MYB	No or not available
	InMYB189	INIL10g12856.t1	231	2	InChr10	chr10	-	6140664	6141561	25901.3	9.87	-0.802	R2R3-MYB	No or not available
	InMYB190	INIL10g12938.t1	540	9	InChr10	chr10	-	6791489	6796001	60052.2	9.26	-0.844	3R-MYB	No or not available
	InMYB191	INIL10g13265.t1	400	3	InChr10	chr10	+	10852867	10855271	45233.9	5.49	-0.953	MYB-relative	No or not available
	InMYB192	INIL10g16278.t1	330	5	InChr10	chr10	-	15049362	15051304	37403.4	7.12	-0.506	R2R3-MYB	No or not available
	InMYB193	INIL10g42520.t1	575	8	InChr10	chr10	+	20378129	20381973	64031.5	5.82	-0.485	MYB-relative	No or not available
	InMYB194	INIL10g42699.t1	1113	7	InChr10	chr10	+	24967003	24978997	125210	8.8	-0.521	MYB-relative	No or not available
	InMYB195	INIL10g42703.t1	492	4	InChr10	chr10	+	25047193	25050457	56441.1	8.7	-0.824	MYB-relative	No or not available
	InMYB196	INIL10g42763.t1	442	4	InChr10	chr10	+	26456385	26461974	49902.8	7.36	-0.841	MYB-relative	No or not available
	InMYB197	INIL10g11153.t1	267	3	InChr10	chr10	-	31568419	31571660	29018.4	9.3	-0.473	MYB-relative	No or not available
	InMYB198	INIL10g11283.t1	87	1	InChr10	chr10	+	34474264	34474672	9998.23	5.84	-0.822	MYB-relative	No or not available
	InMYB199	INIL11g10021.t1	312	4	InChr11	chr11	-	507292	508821	34527	6.7	-0.689	R2R3-MYB	No or not available
	InMYB200	INIL11g10005.t1	146	3	InChr11	chr11	-	582111	584045	17021.3	6.52	-0.587	R2R3-MYB	No or not available
	InMYB201	INIL11g09839.t1	209	3	InChr11	chr11	+	1630643	1632375	23722.5	6.65	-0.728	R2R3-MYB	No or not available
	InMYB202	INIL11g05288.t1	426	6	InChr11	chr11	+	3056013	3059299	46887	9.31	-0.658	MYB-relative	No or not available
	InMYB203	INIL11g18974.t1	269	4	InChr11	chr11	-	5940454	5942722	30076.9	6.51	-0.58	R2R3-MYB	No or not available
	InMYB204	INIL11g18974.t2	290	5	InChr11	chr11	-	5940454	5942512	32403.5	6.16	-0.633	R2R3-MYB	No or not available
	InMYB205	INIL11g18972.t1	294	3	InChr11	chr11	-	5950686	5952942	33396.4	6.08	-0.742	R2R3-MYB	No or not available
	InMYB206	INIL11g18940.t1	256	3	InChr11	chr11	+	6203502	6204856	28670.5	7.06	-0.559	R2R3-MYB	No or not available
	InMYB207	INIL11g18922.t1	192	6	InChr11	chr11	+	6345042	6348843	21419.7	9.35	-0.476	MYB-relative	No or not available
	InMYB208	INIL11g18710.t1	392	3	InChr11	chr11	+	8223605	8225759	42240.2	7.22	-0.562	R2R3-MYB	No or not available
	InMYB209	INIL11g26741.t1	683	9	InChr11	chr11	+	11526326	11537653	74529.9	5.89	-0.37	MYB-relative	No or not available
	InMYB210	INIL11g16076.t1	307	3	InChr11	chr11	+	14828803	14831927	34783.8	6.22	-0.788	R2R3-MYB	No or not available
	InMYB211	INIL11g42307.t1	177	4	InChr11	chr11	-	16114286	16118954	19522	9.6	-0.766	MYB-relative	No or not available
	InMYB212	INIL11g40891.t1	283	6	InChr11	chr11	-	18061626	18066020	31323.4	7.67	-0.612	MYB-relative	No or not available
	InMYB213	INIL11g40875.t1	509	6	InChr11	chr11	-	18354162	18363866	56559.5	9.93	-0.638	R2R3-MYB	No or not available
	InMYB214	INIL11g40874.t1	167	4	InChr11	chr11	-	18384802	18392696	18570.1	10.32	-0.621	R2R3-MYB	No or not available
	InMYB215	INIL11g08772.t1	212	2	InChr11	chr11	-	21828656	21830642	23625.2	6.6	-0.806	MYB-relative	No or not available
	InMYB216	INIL11g18427.t1	1000	4	InChr11	chr11	+	23717996	23723540	112270	5.2	-0.949	R2R3-MYB	No or not available
	InMYB217	INIL11g10868.t1	337	7	InChr11	chr11	-	36847837	36853025	36597.9	6.43	-0.777	R2R3-MYB	No or not available
	InMYB218	INIL11g10884.t1	271	3	InChr11	chr11	-	37028417	37030121	29637.4	9.08	-0.649	R2R3-MYB	No or not available
	InMYB219	INIL12g01568.t1	104	3	InChr12	chr12	+	272705	273495	12312.8	7.02	-1.033	MYB-relative	No or not available
	InMYB220	INIL12g01518.t1	319	8	InChr12	chr12	+	536950	540794	35598.3	9.27	-0.6	MYB-relative	No or not available
	InMYB221	INIL12g01471.t1	309	3	InChr12	chr12	-	898729	901810	34720.3	6.38	-0.665	R2R3-MYB	No or not available
	InMYB222	INIL12g01339.t1	356	3	InChr12	chr12	-	1998415	2000547	39629.2	5.75	-0.692	MYB-relative	No or not available
	InMYB223	INIL12g01151.t1	308	3	InChr12	chr12	+	3476626	3479529	34070.4	6.79	-0.569	R2R3-MYB	No or not available
	InMYB224	INIL12g01016.t1	278	9	InChr12	chr12	-	4715790	4724989	30438.5	6.39	-0.431	MYB-relative	No or not available
	InMYB225	INIL12g01016.t2	287	9	InChr12	chr12	-	4715790	4720319	31280.3	6.39	-0.479	MYB-relative	No or not available
	InMYB226	INIL12g08387.t1	249	3	InChr12	chr12	+	7229877	7231502	28078.3	5.51	-0.716	R2R3-MYB	No or not available
	InMYB227	INIL12g05510.t1	626	7	InChr12	chr12	-	39051753	39055835	68699.4	5.87	-0.418	MYB-relative	No or not available
	InMYB228	INIL12g05510.t2	612	7	InChr12	chr12	-	39051753	39055835	66978.4	5.56	-0.411	MYB-relative	No or not available
	InMYB229	INIL12g24915.t1	317	7	InChr12	chr12	-	45080225	45084139	34427.6	8.47	-0.674	R2R3-MYB	No or not available
	InMYB230	INIL12g24915.t2	314	7	InChr12	chr12	-	45080225	45084139	34128.3	7.87	-0.656	R2R3-MYB	No or not available
	InMYB231	INIL12g24714.t1	465	5	InChr12	chr12	+	49052482	49081722	50853.4	5.44	-0.818	R2R3-MYB	No or not available
	InMYB232	INIL12g24707.t1	281	3	InChr12	chr12	+	49224678	49234268	31022.7	7.11	-0.816	R2R3-MYB	No or not available
	InMYB233	INIL12g29266.t1	243	3	InChr12	chr12	-	55713370	55715245	26565.2	8.23	-0.502	MYB-relative	No or not available
	InMYB234	INIL12g21835.t1	546	4	InChr12	chr12	-	56783326	56787720	58958.5	5.11	-0.526	R2R3-MYB	No or not available
	InMYB235	INIL12g22053.t1	326	4	InChr12	chr12	+	59731879	59733712	36049.3	8.92	-0.725	R2R3-MYB	No or not available
	InMYB236	INIL12g03519.t1	312	2	InChr12	chr12	+	62506715	62508970	34802.7	7.89	-0.777	R2R3-MYB	No or not available
	InMYB237	INIL12g03514.t1	376	3	InChr12	chr12	-	62534852	62537936	41792.2	5.71	-0.747	MYB-relative	No or not available
	InMYB238	INIL12g03284.t1	476	8	InChr12	chr12	+	64456187	64460725	52212	5.41	-0.689	R2R3-MYB	No or not available
	InMYB239	INIL12g03255.t1	240	3	InChr12	chr12	-	64661271	64662685	26658.6	6.06	-0.723	R2R3-MYB	No or not available
	InMYB240	INIL13g08329.t1	391	5	InChr13	chr13	-	392473	394733	42861.9	5.92	-1.046	MYB-relative	No or not available
	InMYB241	INIL13g08296.t1	615	15	InChr13	chr13	+	673187	678029	68487.9	4.63	-0.966	MYB-relative	No or not available
	InMYB242	INIL13g08245.t1	245	3	InChr13	chr13	-	1195101	1196553	28257	9.06	-0.777	R2R3-MYB	No or not available
	InMYB243	INIL13g08188.t1	261	3	InChr13	chr13	-	1602872	1604928	28867	5.16	-0.682	R2R3-MYB	No or not available
	InMYB244	INIL13g07972.t1	285	6	InChr13	chr13	+	3166632	3170082	31169.3	7.12	-0.507	R2R3-MYB	No or not available
	InMYB245	INIL13g07916.t1	621	7	InChr13	chr13	+	3524055	3528085	67454	5.99	-0.427	MYB-relative	No or not available
	InMYB246	INIL13g07916.t2	622	7	InChr13	chr13	+	3524055	3528085	67582.1	5.99	-0.432	MYB-relative	No or not available
	InMYB247	INIL13g07908.t1	338	3	InChr13	chr13	-	3578882	3581573	37370.8	5.61	-0.886	R2R3-MYB	No or not available
	InMYB248	INIL13g07867.t1	276	4	InChr13	chr13	-	3970381	3972335	31381.4	6.03	-0.844	R2R3-MYB	No or not available
	InMYB249	INIL13g07735.t1	280	7	InChr13	chr13	+	5160450	5165004	30533.3	7.03	-0.682	R2R3-MYB	No or not available
	InMYB250	INIL13g07735.t2	279	7	InChr13	chr13	+	5160450	5165004	30446.3	7.03	-0.681	R2R3-MYB	No or not available
	InMYB251	INIL13g07537.t1	214	4	InChr13	chr13	+	7594082	7596892	24586.1	9.38	-0.57	R2R3-MYB	No or not available
	InMYB252	INIL13g15530.t1	289	2	InChr13	chr13	+	12733089	12736028	32939.9	6	-0.73	R2R3-MYB	No or not available
	InMYB253	INIL13g15519.t1	356	6	InChr13	chr13	+	13016042	13022426	40299.3	9.18	-0.917	MYB-relative	No or not available
	InMYB254	INIL13g15445.t1	547	12	InChr13	chr13	-	14751365	14757560	61156.9	6.4	-0.645	MYB-relative	No or not available
	InMYB255	INIL13g40957.t1	345	4	InChr13	chr13	+	18147334	18152867	37078.1	6.95	-0.642	MYB-relative	No or not available
	InMYB256	INIL13g40955.t1	187	3	InChr13	chr13	+	18175994	18177378	21298.1	8.98	-0.872	R2R3-MYB	No or not available
	InMYB257	INIL13g38952.t1	378	5	InChr13	chr13	+	35517056	35519984	40884	8.92	-0.719	MYB-relative	No or not available
	InMYB258	INIL14g04070.t1	326	3	InChr14	chr14	-	5046365	5047724	36853.3	6.25	-0.644	R2R3-MYB	No or not available
	InMYB259	INIL14g04216.t1	400	7	InChr14	chr14	+	6801941	6808465	44954.8	9.84	-0.842	MYB-relative	No or not available
	InMYB260	INIL14g04222.t1	307	2	InChr14	chr14	+	6898889	6901728	34537.8	5.51	-0.869	MYB-relative	No or not available
	InMYB261	INIL14g06864.t1	273	3	InChr14	chr14	+	39922743	39924269	30642.6	9.03	-0.71	R2R3-MYB	No or not available
	InMYB262	INIL14g06958.t1	401	2	InChr14	chr14	+	41464630	41467421	44903.8	5.15	-0.639	MYB-relative	No or not available
	InMYB263	INIL14g06986.t1	320	6	InChr14	chr14	+	41925170	41928804	34852.2	6.56	-0.561	R2R3-MYB	No or not available
	InMYB264	INIL14g35079.t1	376	5	InChr14	chr14	+	48496199	48498538	42126.7	6.4	-0.675	MYB-relative	No or not available
	InMYB265	INIL14g35326.t1	264	2	InChr14	chr14	-	50677228	50678541	29482.8	9.57	-0.845	R2R3-MYB	No or not available
	InMYB266	INIL14g35341.t1	253	2	InChr14	chr14	-	50845779	50846985	28002.6	6.61	-0.652	R2R3-MYB	No or not available
	InMYB267	INIL14g35387.t1	326	6	InChr14	chr14	-	51216129	51217719	36858.2	6.03	-0.894	R2R3-MYB	No or not available
	InMYB268	INIL14g41878.t1	269	3	InChr14	chr14	+	54482443	54484119	30804.2	9.96	-1.047	MYB-relative	No or not available
	InMYB269	INIL14g41808.t1	588	4	InChr14	chr14	+	55195558	55198925	65407.6	9.36	-0.948	R2R3-MYB	No or not available
	InMYB270	INIL14g41566.t1	377	4	InChr14	chr14	+	57516461	57524802	41786.4	6.67	-0.628	R2R3-MYB	No or not available
	InMYB271	INIL14g41510.t1	297	1	InChr14	chr14	-	58016155	58017432	32424	9.53	-0.423	MYB-relative	No or not available
	InMYB272	INIL14g41452.t1	269	1	InChr14	chr14	+	58438380	58439332	29946	8.67	-0.843	MYB-relative	No or not available
	InMYB273	INIL14g41425.t1	294	8	InChr14	chr14	+	58626193	58633037	32211.2	9.43	-0.62	MYB-relative	No or not available
	InMYB274	INIL15g27667.t1	554	12	InChr15	chr15	+	1231634	1236415	61931.7	5.97	-0.663	MYB-relative	No or not available
	InMYB275	INIL15g27998.t1	348	1	InChr15	chr15	+	3986197	3987766	37570.6	9.61	-0.564	R2R3-MYB	No or not available
	InMYB276	INIL15g28094.t1	244	3	InChr15	chr15	-	5024823	5026636	26964.5	6.93	-0.634	MYB-relative	No or not available
	InMYB277	INIL15g31315.t1	291	2	InChr15	chr15	+	7324921	7326476	32949.8	6.5	-0.726	MYB-relative	No or not available
	InMYB278	INIL15g31267.t1	316	2	InChr15	chr15	+	8040255	8042080	35330	9.05	-0.843	R2R3-MYB	No or not available
	InMYB279	INIL15g31180.t1	261	2	InChr15	chr15	+	9663646	9667201	29416.3	5.52	-0.571	R2R3-MYB	No or not available
	InMYB280	INIL15g14256.t1	249	4	InChr15	chr15	-	11477909	11485736	28133.7	7.67	-0.671	R2R3-MYB	No or not available
	InMYB281	INIL15g00896.t1	366	5	InChr15	chr15	-	17766711	17771791	41182.9	5.86	-0.801	MYB-relative	No or not available
	InMYB282	INIL15g23810.t1	435	13	InChr15	chr15	-	19600746	19605217	48398.4	7.1	-0.617	MYB-relative	No or not available
	InMYB283	INIL15g23810.t2	436	13	InChr15	chr15	-	19600746	19605217	48469.4	7.1	-0.611	MYB-relative	No or not available
	InMYB284	INIL15g29270.t1	344	2	InChr15	chr15	+	25282729	25284526	37075.3	8.84	-0.449	R2R3-MYB	No or not available
	InMYB285	INIL15g29413.t1	252	3	InChr15	chr15	+	28958374	28960595	27284.7	10.09	-0.61	MYB-relative	No or not available
	InMYB286	INIL00g10723.t1	370	4	scaffold0894	scaffold0894	+	11156	19420	41779.2	10.98	-0.941	R2R3-MYB	InMYB1 (GenBank accession number: BAE94391) (Morita et al, 2006); InMYB21 (GenBank accession number: XP_019189643.1) (Zhou et al, 2019).
	InMYB287	INIL00g13918.t1	240	3	scaffold1095	scaffold1095	+	7746	9353	27406.2	6.71	-0.964	MYB-relative	No or not available
	InMYB288	INIL00g14902.t1	306	3	scaffold1249	scaffold1249	-	12847	14357	33923.3	8.62	-0.653	R2R3-MYB	No or not available
	InMYB289	INIL00g27132.t1	437	4	scaffold2396	scaffold2396	+	41996	43987	47821.8	9.48	-0.747	MYB-relative	No or not available
	InMYB290	INIL00g27134.t1	426	5	scaffold2396	scaffold2396	+	81536	83702	46727.5	8.22	-0.735	MYB-relative	No or not available
	InMYB291	INIL00g30735.t1	776	8	scaffold2730	scaffold2730	-	129243	139277	84943.4	6.15	-0.766	MYB-relative	No or not available
Ipomoea purpurea	IpMYB1	Ipurp_gene819.mRNA1	233	4	IpChr1	Ipurp_chr1	+	13190395	13191415	26931	6.25	-0.914	R2R3-MYB	No or not available
	IpMYB2	Ipurp_gene1394.mRNA1	1033	11	IpChr1	Ipurp_chr1	+	22734660	22741642	113349	5.15	-0.632	3R-MYB	No or not available
	IpMYB3	Ipurp_gene2013.mRNA1	161	6	IpChr1	Ipurp_chr1	+	30227181	30228890	17983.3	6.06	-0.551	MYB-relative	No or not available
	IpMYB4	Ipurp_gene2162.mRNA1	489	4	IpChr1	Ipurp_chr1	-	31477532	31481622	53655.5	6.68	-0.463	MYB-relative	No or not available
	IpMYB5	Ipurp_gene2167.mRNA1	959	11	IpChr1	Ipurp_chr1	+	31514041	31520398	108575	8.81	-0.784	5R-MYB	No or not available
	IpMYB6	Ipurp_gene2191.mRNA1	516	5	IpChr1	Ipurp_chr1	+	31717813	31722388	55887.5	6.93	-0.526	MYB-relative	No or not available
	IpMYB7	Ipurp_gene2314.mRNA1	387	6	IpChr1	Ipurp_chr1	-	32864390	32867963	42343.4	6.79	-0.755	R2R3-MYB	No or not available
	IpMYB8	Ipurp_gene2615.mRNA1	376	3	IpChr1	Ipurp_chr1	-	35232042	35233948	40576.6	7.79	-0.523	MYB-relative	No or not available
	IpMYB9	Ipurp_gene2733.mRNA1	806	19	IpChr1	Ipurp_chr1	+	36069210	36078503	88247.1	5.69	-0.529	R2R3-MYB	No or not available
	IpMYB10	Ipurp_gene2820.mRNA1	1690	4	IpChr1	Ipurp_chr1	-	36618703	36627169	183910	5.64	-0.665	R2R3-MYB	No or not available
	IpMYB11	Ipurp_gene2915.mRNA1	287	6	IpChr1	Ipurp_chr1	+	37289482	37291704	30853.8	7	-0.526	R2R3-MYB	No or not available
	IpMYB12	Ipurp_gene3033.mRNA1	341	3	IpChr1	Ipurp_chr1	-	37911522	37913909	38454.2	5.4	-0.681	MYB-relative	No or not available
	IpMYB13	Ipurp_gene3149.mRNA1	252	1	IpChr1	Ipurp_chr1	-	38618228	38618983	27945.8	8.42	-0.88	MYB-relative	No or not available
	IpMYB14	Ipurp_gene3203.mRNA1	306	1	IpChr1	Ipurp_chr1	+	38943451	38944368	33750.1	7.1	-0.644	R2R3-MYB	No or not available
	IpMYB15	Ipurp_gene3530.mRNA1	369	2	IpChr1	Ipurp_chr1	+	40791566	40792781	40554.7	5.78	-0.689	MYB-relative	No or not available
	IpMYB16	Ipurp_gene3534.mRNA1	289	4	IpChr1	Ipurp_chr1	-	40800748	40804278	31810.2	8.27	-0.315	MYB-relative	No or not available
	IpMYB17	Ipurp_gene27648.mRNA1	343	5	IpChr2	Ipurp_chr2	+	1572285	1573672	37775.6	6.14	-0.688	MYB-relative	No or not available
	IpMYB18	Ipurp_gene27806.mRNA1	238	1	IpChr2	Ipurp_chr2	-	2700810	2701523	26317.7	4.15	-0.703	MYB-relative	No or not available
	IpMYB19	Ipurp_gene28762.mRNA1	387	1	IpChr2	Ipurp_chr2	-	13793244	13794404	42275.9	8.99	-0.623	R2R3-MYB	No or not available
	IpMYB20	Ipurp_gene29727.mRNA1	333	10	IpChr2	Ipurp_chr2	-	26809380	26813530	36639.2	7.06	-0.526	MYB-relative	No or not available
	IpMYB21	Ipurp_gene29974.mRNA1	718	7	IpChr2	Ipurp_chr2	-	29113886	29118526	78742.5	5.7	-0.502	MYB-relative	No or not available
	IpMYB22	Ipurp_gene30251.mRNA1	471	4	IpChr2	Ipurp_chr2	-	31666348	31668457	50491.1	7.37	-0.718	MYB-relative	No or not available
	IpMYB23	Ipurp_gene30373.mRNA1	268	2	IpChr2	Ipurp_chr2	+	32521204	32522276	29026	8.91	-0.694	MYB-relative	No or not available
	IpMYB24	Ipurp_gene30668.mRNA1	264	2	IpChr2	Ipurp_chr2	+	34138702	34139994	30043.2	9.4	-0.582	R2R3-MYB	No or not available
	IpMYB25	Ipurp_gene30705.mRNA1	259	1	IpChr2	Ipurp_chr2	+	34384538	34385314	27805.9	5.52	-0.74	R2R3-MYB	No or not available
	IpMYB26	Ipurp_gene30712.mRNA1	348	5	IpChr2	Ipurp_chr2	-	34423400	34424891	37971.8	5.85	-0.897	MYB-relative	No or not available
	IpMYB27	Ipurp_gene30792.mRNA1	772	16	IpChr2	Ipurp_chr2	-	34852258	34859126	83324.2	8.09	-0.342	MYB-relative	No or not available
	IpMYB28	Ipurp_gene32365.mRNA1	181	1	IpChr3	Ipurp_chr3	+	23692045	23692587	20452.2	5.5	-0.517	MYB-relative	No or not available
	IpMYB29	Ipurp_gene32401.mRNA1	298	2	IpChr3	Ipurp_chr3	-	24158539	24159999	31849.8	7.97	-0.529	R2R3-MYB	No or not available
	IpMYB30	Ipurp_gene32865.mRNA1	316	3	IpChr3	Ipurp_chr3	+	29524134	29525897	34325.6	9.48	-0.552	MYB-relative	No or not available
	IpMYB31	Ipurp_gene32978.mRNA1	106	2	IpChr3	Ipurp_chr3	-	30672524	30672934	12613.1	11.09	-1.525	MYB-relative	No or not available
	IpMYB32	Ipurp_gene33691.mRNA1	455	6	IpChr3	Ipurp_chr3	+	35744811	35747019	48815.9	5.93	-0.56	MYB-relative	No or not available
	IpMYB33	Ipurp_gene33798.mRNA1	82	3	IpChr3	Ipurp_chr3	+	36338068	36338940	9004.92	4.41	-0.342	MYB-relative	No or not available
	IpMYB34	Ipurp_gene33817.mRNA1	489	3	IpChr3	Ipurp_chr3	-	36469711	36471415	52474.6	7.04	-0.603	R2R3-MYB	No or not available
	IpMYB35	Ipurp_gene33876.mRNA1	573	13	IpChr3	Ipurp_chr3	+	36842053	36848608	63988.8	5.97	-0.708	MYB-relative	No or not available
	IpMYB36	Ipurp_gene33912.mRNA1	267	5	IpChr3	Ipurp_chr3	+	37082234	37084830	30314.8	6.26	-0.799	MYB-relative	No or not available
	IpMYB37	Ipurp_gene34018.mRNA1	348	7	IpChr3	Ipurp_chr3	+	37671659	37673386	39051.2	5.61	-0.664	R2R3-MYB	No or not available
	IpMYB38	Ipurp_gene34292.mRNA1	319	2	IpChr3	Ipurp_chr3	+	39286729	39288059	34056.3	5.41	-0.244	MYB-relative	No or not available
	IpMYB39	Ipurp_gene34413.mRNA1	552	7	IpChr3	Ipurp_chr3	+	39894517	39898103	60803.2	7	-0.58	MYB-relative	No or not available
	IpMYB40	Ipurp_gene34435.mRNA1	886	17	IpChr3	Ipurp_chr3	+	40075713	40086864	98453.1	8.35	-0.319	MYB-relative	No or not available
	IpMYB41	Ipurp_gene34601.mRNA1	394	5	IpChr4	Ipurp_chr4	+	794356	796314	44035.7	8.42	-0.667	MYB-relative	No or not available
	IpMYB42	Ipurp_gene34982.mRNA1	261	1	IpChr4	Ipurp_chr4	-	2873962	2874744	31276.8	6.58	-0.885	MYB-relative	No or not available
	IpMYB43	Ipurp_gene35246.mRNA1	361	6	IpChr4	Ipurp_chr4	+	4454856	4459994	40359.6	9.48	-0.924	MYB-relative	No or not available
	IpMYB44	Ipurp_gene35267.mRNA1	565	8	IpChr4	Ipurp_chr4	+	4575144	4580357	62283.8	7.24	-0.74	3R-MYB	No or not available
	IpMYB45	Ipurp_gene35270.mRNA1	360	1	IpChr4	Ipurp_chr4	-	4592921	4594000	41155.2	9.24	-0.897	MYB-relative	No or not available
	IpMYB46	Ipurp_gene35349.mRNA1	271	6	IpChr4	Ipurp_chr4	+	5112211	5113561	30830.2	8.31	-0.691	R2R3-MYB	No or not available
	IpMYB47	Ipurp_gene35525.mRNA1	297	1	IpChr4	Ipurp_chr4	-	6169211	6170101	32383.2	6.54	-0.63	MYB-relative	No or not available
	IpMYB48	Ipurp_gene35832.mRNA1	463	8	IpChr4	Ipurp_chr4	+	8291888	8294326	51668.1	6.86	-0.766	R2R3-MYB	No or not available
	IpMYB49	Ipurp_gene35864.mRNA1	500	2	IpChr4	Ipurp_chr4	+	8574618	8576464	56793.9	6.77	-1.045	R2R3-MYB	No or not available
	IpMYB50	Ipurp_gene36636.mRNA1	603	5	IpChr4	Ipurp_chr4	-	16170208	16175647	66339.1	5.73	-0.558	MYB-relative	No or not available
	IpMYB51	Ipurp_gene36734.mRNA1	318	3	IpChr4	Ipurp_chr4	-	17355759	17357483	35748.1	5.07	-0.6	R2R3-MYB	No or not available
	IpMYB52	Ipurp_gene36739.mRNA1	430	4	IpChr4	Ipurp_chr4	+	17399562	17401938	47966.8	9.41	-0.688	MYB-relative	No or not available
	IpMYB53	Ipurp_gene36896.mRNA1	463	2	IpChr4	Ipurp_chr4	-	19740161	19742255	53010.4	8.52	-1.348	R2R3-MYB	No or not available
	IpMYB54	Ipurp_gene37466.mRNA1	1022	9	IpChr4	Ipurp_chr4	-	28178712	28186937	118101	6.54	-0.546	R2R3-MYB	No or not available
	IpMYB55	Ipurp_gene37551.mRNA1	298	3	IpChr4	Ipurp_chr4	-	29602900	29605668	32296.4	8.25	-0.538	MYB-relative	No or not available
	IpMYB56	Ipurp_gene37954.mRNA1	431	1	IpChr4	Ipurp_chr4	+	36392760	36394052	48245.6	8.74	-0.687	MYB-relative	No or not available
	IpMYB57	Ipurp_gene38527.mRNA1	504	6	IpChr5	Ipurp_chr5	-	1003421	1006188	54848.1	5.71	-0.644	MYB-relative	No or not available
	IpMYB58	Ipurp_gene38776.mRNA1	209	2	IpChr5	Ipurp_chr5	-	2355093	2356870	23311.3	4.91	-0.691	MYB-relative	No or not available
	IpMYB59	Ipurp_gene38778.mRNA1	228	2	IpChr5	Ipurp_chr5	-	2380900	2382548	25714	5.49	-0.542	MYB-relative	No or not available
	IpMYB60	Ipurp_gene38895.mRNA1	324	5	IpChr5	Ipurp_chr5	-	3138386	3140912	35650.5	7.05	-0.528	MYB-relative	No or not available
	IpMYB61	Ipurp_gene38897.mRNA1	302	5	IpChr5	Ipurp_chr5	-	3154504	3156273	33044.6	6.41	-0.503	MYB-relative	No or not available
	IpMYB62	Ipurp_gene38972.mRNA1	251	1	IpChr5	Ipurp_chr5	+	3594608	3595360	29645.9	8.48	-0.702	MYB-relative	No or not available
	IpMYB63	Ipurp_gene39119.mRNA1	203	3	IpChr5	Ipurp_chr5	+	4401035	4403486	22912.5	7.71	-0.899	R2R3-MYB	No or not available
	IpMYB64	Ipurp_gene39408.mRNA1	420	2	IpChr5	Ipurp_chr5	-	6756773	6759382	44962.6	5.05	-0.599	R2R3-MYB	No or not available
	IpMYB65	Ipurp_gene40792.mRNA1	368	2	IpChr5	Ipurp_chr5	-	23100556	23104657	39255.8	4.94	-0.45	MYB-relative	No or not available
	IpMYB66	Ipurp_gene40798.mRNA1	294	3	IpChr5	Ipurp_chr5	+	23124458	23125721	33100.8	8.88	-0.434	R2R3-MYB	No or not available
	IpMYB67	Ipurp_gene40843.mRNA1	270	2	IpChr5	Ipurp_chr5	+	23470189	23472531	29863.7	9.31	-0.875	MYB-relative	No or not available
	IpMYB68	Ipurp_gene40845.mRNA1	443	5	IpChr5	Ipurp_chr5	-	23487578	23489783	48784.8	6.12	-0.832	MYB-relative	No or not available
	IpMYB69	Ipurp_gene40910.mRNA1	221	3	IpChr5	Ipurp_chr5	+	23872522	23873374	25184.4	9.24	-0.754	R2R3-MYB	No or not available
	IpMYB70	Ipurp_gene40988.mRNA1	371	5	IpChr5	Ipurp_chr5	+	24446657	24450940	42189.2	4.59	-0.722	MYB-relative	No or not available
	IpMYB71	Ipurp_gene41044.mRNA1	278	8	IpChr5	Ipurp_chr5	-	24823238	24826793	30840.8	9.26	-0.687	MYB-relative	No or not available
	IpMYB72	Ipurp_gene41175.mRNA1	392	2	IpChr5	Ipurp_chr5	+	25552921	25554439	43226.4	6.08	-0.569	R2R3-MYB	No or not available
	IpMYB73	Ipurp_gene41203.mRNA1	417	4	IpChr5	Ipurp_chr5	-	25686024	25689614	47226.4	5.26	-0.403	MYB-relative	No or not available
	IpMYB74	Ipurp_gene41204.mRNA1	432	4	IpChr5	Ipurp_chr5	-	25700229	25703235	48860.1	5.51	-0.489	MYB-relative	No or not available
	IpMYB75	Ipurp_gene41205.mRNA1	238	2	IpChr5	Ipurp_chr5	+	25710990	25712388	25829.9	8.22	-0.573	MYB-relative	No or not available
	IpMYB76	Ipurp_gene41263.mRNA1	491	2	IpChr5	Ipurp_chr5	+	26029310	26031132	55824.5	7.59	-1.06	R2R3-MYB	No or not available
	IpMYB77	Ipurp_gene41480.mRNA1	311	2	IpChr6	Ipurp_chr6	+	3322111	3328048	34284.3	4.54	-0.445	MYB-relative	No or not available
	IpMYB78	Ipurp_gene41613.mRNA1	310	2	IpChr6	Ipurp_chr6	+	5519387	5521801	34589.2	6.4	-0.674	MYB-relative	No or not available
	IpMYB79	Ipurp_gene41977.mRNA1	106	2	IpChr6	Ipurp_chr6	+	10313136	10313538	12311.8	9.63	-1.334	MYB-relative	No or not available
	IpMYB80	Ipurp_gene42012.mRNA1	180	3	IpChr6	Ipurp_chr6	+	10872766	10873783	19949	9.92	-0.956	MYB-relative	No or not available
	IpMYB81	Ipurp_gene42019.mRNA1	196	2	IpChr6	Ipurp_chr6	+	10947256	10948748	22241.2	4.52	-0.911	MYB-relative	No or not available
	IpMYB82	Ipurp_gene42209.mRNA1	345	2	IpChr6	Ipurp_chr6	-	12846666	12848469	39244.8	7.57	-1.083	MYB-relative	No or not available
	IpMYB83	Ipurp_gene42450.mRNA1	268	1	IpChr6	Ipurp_chr6	-	16483215	16484018	29777.8	9.08	-0.71	MYB-relative	No or not available
	IpMYB84	Ipurp_gene42634.mRNA1	128	2	IpChr6	Ipurp_chr6	-	19104219	19104695	14818.7	11.23	-1.254	MYB-relative	No or not available
	IpMYB85	Ipurp_gene43504.mRNA1	357	5	IpChr6	Ipurp_chr6	+	32126984	32128764	39498.3	5.8	-1.038	MYB-relative	No or not available
	IpMYB86	Ipurp_gene43640.mRNA1	540	3	IpChr6	Ipurp_chr6	+	33675091	33678900	61843.1	9.22	-0.957	MYB-relative	No or not available
	IpMYB87	Ipurp_gene43892.mRNA1	348	3	IpChr6	Ipurp_chr6	-	36148021	36149952	39000	6.36	-0.764	MYB-relative	No or not available
	IpMYB88	Ipurp_gene44851.mRNA1	283	1	IpChr6	Ipurp_chr6	-	42348911	42349759	30844.6	8.44	-0.648	R2R3-MYB	No or not available
	IpMYB89	Ipurp_gene44896.mRNA1	346	5	IpChr6	Ipurp_chr6	-	42541540	42543553	38770.6	6.24	-0.723	MYB-relative	No or not available
	IpMYB90	Ipurp_gene45230.mRNA1	217	2	IpChr7	Ipurp_chr7	+	1384442	1387022	24145	6.16	-0.566	MYB-relative	No or not available
	IpMYB91	Ipurp_gene45306.mRNA1	299	1	IpChr7	Ipurp_chr7	+	1912103	1912999	34468.8	5.71	-1.011	MYB-relative	No or not available
	IpMYB92	Ipurp_gene45484.mRNA1	349	5	IpChr7	Ipurp_chr7	+	3319012	3320880	38334.8	8.53	-0.705	MYB-relative	No or not available
	IpMYB93	Ipurp_gene45553.mRNA1	474	3	IpChr7	Ipurp_chr7	-	4294721	4296521	51494.7	6.71	-0.707	MYB-relative	No or not available
	IpMYB94	Ipurp_gene45557.mRNA1	479	3	IpChr7	Ipurp_chr7	-	4357366	4359184	52031.3	8.52	-0.757	MYB-relative	No or not available
	IpMYB95	Ipurp_gene45562.mRNA1	419	3	IpChr7	Ipurp_chr7	-	4429539	4431173	45580.1	6.91	-0.798	MYB-relative	No or not available
	IpMYB96	Ipurp_gene45580.mRNA1	369	3	IpChr7	Ipurp_chr7	+	4676017	4677502	40463.8	9.48	-0.776	MYB-relative	No or not available
	IpMYB97	Ipurp_gene45661.mRNA1	334	1	IpChr7	Ipurp_chr7	+	5631258	5632259	36267.3	6.2	-0.75	MYB-relative	No or not available
	IpMYB98	Ipurp_gene45683.mRNA1	443	4	IpChr7	Ipurp_chr7	+	5880821	5882647	48625.8	6.96	-0.706	MYB-relative	No or not available
	IpMYB99	Ipurp_gene45720.mRNA1	297	2	IpChr7	Ipurp_chr7	+	6392338	6393632	32902	8.43	-0.675	R2R3-MYB	No or not available
	IpMYB100	Ipurp_gene45746.mRNA1	194	2	IpChr7	Ipurp_chr7	-	6664938	6665639	21390.9	9.51	-0.585	MYB-relative	No or not available
	IpMYB101	Ipurp_gene45753.mRNA1	478	3	IpChr7	Ipurp_chr7	-	6779239	6781049	52056.2	6.71	-0.749	MYB-relative	No or not available
	IpMYB102	Ipurp_gene45757.mRNA1	480	3	IpChr7	Ipurp_chr7	-	6831724	6833524	52154.4	6.71	-0.727	MYB-relative	No or not available
	IpMYB103	Ipurp_gene46375.mRNA1	583	5	IpChr7	Ipurp_chr7	+	15643474	15647437	63619.9	5.52	-0.509	R2R3-MYB	No or not available
	IpMYB104	Ipurp_gene46469.mRNA1	326	3	IpChr7	Ipurp_chr7	-	16488531	16491889	35080.8	5.94	-0.599	R2R3-MYB	No or not available
	IpMYB105	Ipurp_gene46715.mRNA1	291	3	IpChr7	Ipurp_chr7	+	18578538	18582500	31327	8.74	-0.712	R2R3-MYB	No or not available
	IpMYB106	Ipurp_gene47010.mRNA1	348	6	IpChr7	Ipurp_chr7	-	20656050	20658412	38687.3	7.72	-0.875	MYB-relative	No or not available
	IpMYB107	Ipurp_gene47331.mRNA1	366	6	IpChr7	Ipurp_chr7	-	23067912	23070414	40649.1	8.96	-0.602	MYB-relative	No or not available
	IpMYB108	Ipurp_gene47456.mRNA1	486	3	IpChr8	Ipurp_chr8	+	702656	705478	53384.2	5.17	-0.606	R2R3-MYB	No or not available
	IpMYB109	Ipurp_gene47735.mRNA1	165	2	IpChr8	Ipurp_chr8	+	2686807	2687856	18737.8	4.79	-0.884	MYB-relative	No or not available
	IpMYB110	Ipurp_gene47738.mRNA1	549	5	IpChr8	Ipurp_chr8	-	2696394	2699944	61286.7	5.4	-0.452	MYB-relative	No or not available
	IpMYB111	Ipurp_gene47949.mRNA1	604	8	IpChr8	Ipurp_chr8	-	4175924	4180699	65651.9	6.16	-0.238	MYB-relative	No or not available
	IpMYB112	Ipurp_gene48022.mRNA1	178	3	IpChr8	Ipurp_chr8	-	4774621	4778423	20032.5	9.13	-0.956	R2R3-MYB	No or not available
	IpMYB113	Ipurp_gene48073.mRNA1	313	3	IpChr8	Ipurp_chr8	+	5147138	5148439	35688	6.33	-0.771	R2R3-MYB	No or not available
	IpMYB114	Ipurp_gene48205.mRNA1	326	6	IpChr8	Ipurp_chr8	-	6564225	6567547	36995.7	8.16	-0.28	MYB-relative	No or not available
	IpMYB115	Ipurp_gene48271.mRNA1	110	1	IpChr8	Ipurp_chr8	-	7120990	7121319	12509.9	4.92	-0.747	MYB-relative	No or not available
	IpMYB116	Ipurp_gene48378.mRNA1	437	8	IpChr8	Ipurp_chr8	-	8024128	8026967	48108	5.4	-0.495	R2R3-MYB	No or not available
	IpMYB117	Ipurp_gene48550.mRNA1	310	2	IpChr8	Ipurp_chr8	+	9497276	9498292	34830.3	8.69	-0.665	R2R3-MYB	No or not available
	IpMYB118	Ipurp_gene48561.mRNA1	468	3	IpChr8	Ipurp_chr8	+	9586210	9589097	51011.3	6.26	-0.842	MYB-relative	No or not available
	IpMYB119	Ipurp_gene48704.mRNA1	317	2	IpChr8	Ipurp_chr8	+	11157571	11160903	34736.6	5.42	-0.714	MYB-relative	No or not available
	IpMYB120	Ipurp_gene50237.mRNA1	248	1	IpChr8	Ipurp_chr8	-	34285671	34286414	26948.4	5.59	-0.345	MYB-relative	No or not available
	IpMYB121	Ipurp_gene50249.mRNA1	432	3	IpChr8	Ipurp_chr8	+	34386516	34388308	47155	6.8	-0.947	R2R3-MYB	No or not available
	IpMYB122	Ipurp_gene50251.mRNA1	259	6	IpChr8	Ipurp_chr8	+	34409056	34410261	29810.7	7.73	-0.859	R2R3-MYB	No or not available
	IpMYB123	Ipurp_gene50278.mRNA1	480	12	IpChr8	Ipurp_chr8	+	34719861	34722729	53369.3	5.92	-0.776	MYB-relative	No or not available
	IpMYB124	Ipurp_gene50284.mRNA1	950	16	IpChr8	Ipurp_chr8	+	34806165	34816456	105314	8.32	-0.468	MYB-relative	No or not available
	IpMYB125	Ipurp_gene50491.mRNA1	609	7	IpChr8	Ipurp_chr8	-	36880532	36883316	67015.1	5.87	-0.496	MYB-relative	No or not available
	IpMYB126	Ipurp_gene50498.mRNA1	536	6	IpChr8	Ipurp_chr8	-	36902860	36905360	59009.4	6.42	-0.475	MYB-relative	No or not available
	IpMYB127	Ipurp_gene50515.mRNA1	457	6	IpChr8	Ipurp_chr8	-	37044629	37047115	50638	5.55	-0.457	MYB-relative	No or not available
	IpMYB128	Ipurp_gene50561.mRNA1	323	8	IpChr9	Ipurp_chr9	+	143628	147299	35436.5	9.07	-0.7	MYB-relative	No or not available
	IpMYB129	Ipurp_gene51027.mRNA1	260	3	IpChr9	Ipurp_chr9	-	2438370	2439376	29444	5.76	-0.662	R2R3-MYB	No or not available
	IpMYB130	Ipurp_gene51028.mRNA1	229	2	IpChr9	Ipurp_chr9	-	2442266	2443248	25679.5	4.61	-0.589	MYB-relative	No or not available
	IpMYB131	Ipurp_gene51029.mRNA1	194	2	IpChr9	Ipurp_chr9	-	2452917	2455244	20921.4	4.79	-0.865	MYB-relative	No or not available
	IpMYB132	Ipurp_gene51059.mRNA1	81	3	IpChr9	Ipurp_chr9	+	2593665	2594245	9005.97	4.48	-0.487	MYB-relative	No or not available
	IpMYB133	Ipurp_gene51207.mRNA1	427	7	IpChr9	Ipurp_chr9	+	3498049	3500294	46899.2	5.11	-0.755	R2R3-MYB	No or not available
	IpMYB134	Ipurp_gene51515.mRNA1	373	1	IpChr9	Ipurp_chr9	-	5681592	5682710	41933.8	4.93	-1.207	MYB-relative	No or not available
	IpMYB135	Ipurp_gene51802.mRNA1	256	3	IpChr9	Ipurp_chr9	+	8302205	8305202	29306.8	9.35	-0.829	MYB-relative	No or not available
	IpMYB136	Ipurp_gene52057.mRNA1	319	3	IpChr9	Ipurp_chr9	-	11320282	11325481	35171.2	6.23	-0.668	MYB-relative	No or not available
	IpMYB137	Ipurp_gene52557.mRNA1	374	6	IpChr9	Ipurp_chr9	+	20389309	20396669	41918.7	5.26	-0.657	R2R3-MYB	No or not available
	IpMYB138	Ipurp_gene53575.mRNA1	439	4	IpChr9	Ipurp_chr9	+	37761020	37766458	49378.2	7.1	-0.797	MYB-relative	No or not available
	IpMYB139	Ipurp_gene53778.mRNA1	313	3	IpChr9	Ipurp_chr9	+	41003605	41005411	33769.5	8.33	-0.587	MYB-relative	No or not available
	IpMYB140	Ipurp_gene53869.mRNA1	897	9	IpChr9	Ipurp_chr9	+	42050661	42060436	98965	6.25	-0.595	MYB-relative	No or not available
	IpMYB141	Ipurp_gene3634.mRNA1	274	3	IpChr10	Ipurp_chr10	-	235002	236208	29779.2	5.68	-0.461	MYB-relative	No or not available
	IpMYB142	Ipurp_gene3687.mRNA1	546	7	IpChr10	Ipurp_chr10	+	508685	511829	59175.3	6.51	-0.495	MYB-relative	No or not available
	IpMYB143	Ipurp_gene3716.mRNA1	544	2	IpChr10	Ipurp_chr10	-	677427	679723	61402.9	6.11	-1.028	R2R3-MYB	No or not available
	IpMYB144	Ipurp_gene3748.mRNA1	518	10	IpChr10	Ipurp_chr10	-	899712	906598	57453	8.64	-0.636	R2R3-MYB	No or not available
	IpMYB145	Ipurp_gene3893.mRNA1	405	7	IpChr10	Ipurp_chr10	+	1802753	1804624	45280.6	6.6	-0.797	R2R3-MYB	No or not available
	IpMYB146	Ipurp_gene4077.mRNA1	296	1	IpChr10	Ipurp_chr10	+	2881477	2882364	32029.8	6.36	-0.534	MYB-relative	No or not available
	IpMYB147	Ipurp_gene4116.mRNA1	275	3	IpChr10	Ipurp_chr10	-	3087495	3089024	29913.2	9.3	-0.705	R2R3-MYB	No or not available
	IpMYB148	Ipurp_gene4283.mRNA1	384	6	IpChr10	Ipurp_chr10	+	4327929	4329778	43563.8	9.35	-1.068	MYB-relative	No or not available
	IpMYB149	Ipurp_gene4327.mRNA1	290	2	IpChr10	Ipurp_chr10	-	4672538	4673799	33572	8.64	-1.079	MYB-relative	No or not available
	IpMYB150	Ipurp_gene4360.mRNA1	305	2	IpChr10	Ipurp_chr10	-	4856080	4857401	33755.1	6.31	-0.755	R2R3-MYB	No or not available
	IpMYB151	Ipurp_gene4375.mRNA1	266	1	IpChr10	Ipurp_chr10	-	4969787	4970584	29159	9.18	-0.593	MYB-relative	No or not available
	IpMYB152	Ipurp_gene4464.mRNA1	544	7	IpChr10	Ipurp_chr10	-	5466409	5470175	60110.3	9.28	-0.815	3R-MYB	No or not available
	IpMYB153	Ipurp_gene4780.mRNA1	433	4	IpChr10	Ipurp_chr10	+	8038132	8039983	48838.3	5.46	-0.763	R2R3-MYB	No or not available
	IpMYB154	Ipurp_gene5303.mRNA1	585	11	IpChr10	Ipurp_chr10	+	12963965	12971114	64670.2	5.45	-0.379	MYB-relative	No or not available
	IpMYB155	Ipurp_gene5484.mRNA1	489	2	IpChr10	Ipurp_chr10	+	15216733	15218319	55717.2	9.28	-0.95	MYB-relative	No or not available
	IpMYB156	Ipurp_gene5487.mRNA1	445	3	IpChr10	Ipurp_chr10	+	15257652	15259272	50717.3	8.54	-0.984	MYB-relative	No or not available
	IpMYB157	Ipurp_gene5799.mRNA1	268	3	IpChr10	Ipurp_chr10	-	20597155	20599966	28909.1	9.16	-0.5	MYB-relative	No or not available
	IpMYB158	Ipurp_gene7130.mRNA1	170	2	IpChr11	Ipurp_chr11	-	476038	476741	19784.4	8.58	-0.831	R2R3-MYB	No or not available
	IpMYB159	Ipurp_gene7308.mRNA1	211	3	IpChr11	Ipurp_chr11	+	1265771	1267248	23894.7	6.65	-0.749	R2R3-MYB	No or not available
	IpMYB160	Ipurp_gene7484.mRNA1	422	6	IpChr11	Ipurp_chr11	+	2262195	2264282	46205.3	9.37	-0.644	MYB-relative	No or not available
	IpMYB161	Ipurp_gene7632.mRNA1	485	2	IpChr11	Ipurp_chr11	-	3160276	3162315	54903.2	6	-1.017	R2R3-MYB	No or not available
	IpMYB162	Ipurp_gene7928.mRNA1	307	5	IpChr11	Ipurp_chr11	+	4970192	4972314	33598.6	8.62	-0.394	MYB-relative	No or not available
	IpMYB163	Ipurp_gene8318.mRNA1	228	2	IpChr11	Ipurp_chr11	-	7587993	7589659	25236.2	5.42	-0.606	MYB-relative	No or not available
	IpMYB164	Ipurp_gene8474.mRNA1	689	8	IpChr11	Ipurp_chr11	+	8965793	8973355	76120.4	5.13	-0.502	MYB-relative	No or not available
	IpMYB165	Ipurp_gene8602.mRNA1	537	3	IpChr11	Ipurp_chr11	-	10239408	10241540	59010.4	9.31	-0.826	R2R3-MYB	No or not available
	IpMYB166	Ipurp_gene8855.mRNA1	214	3	IpChr11	Ipurp_chr11	+	13067779	13071100	23677.6	8.7	-0.743	MYB-relative	No or not available
	IpMYB167	Ipurp_gene8927.mRNA1	284	6	IpChr11	Ipurp_chr11	-	13709711	13713756	31323.4	7.67	-0.615	MYB-relative	No or not available
	IpMYB168	Ipurp_gene9199.mRNA1	224	2	IpChr11	Ipurp_chr11	-	17301935	17303561	25008.8	7.07	-0.806	MYB-relative	No or not available
	IpMYB169	Ipurp_gene9333.mRNA1	1057	6	IpChr11	Ipurp_chr11	+	19278768	19284443	118233	5.24	-0.872	R2R3-MYB	No or not available
	IpMYB170	Ipurp_gene9936.mRNA1	353	5	IpChr11	Ipurp_chr11	-	30699790	30704419	39718.2	9.04	-0.887	MYB-relative	No or not available
	IpMYB171	Ipurp_gene10327.mRNA1	338	6	IpChr11	Ipurp_chr11	-	35670248	35672594	36567.7	6.31	-0.786	R2R3-MYB	No or not available
	IpMYB172	Ipurp_gene10741.mRNA1	105	3	IpChr12	Ipurp_chr12	+	251891	252590	12385.9	9.13	-1.13	MYB-relative	No or not available
	IpMYB173	Ipurp_gene10792.mRNA1	320	8	IpChr12	Ipurp_chr12	+	467831	471360	35500.2	9.36	-0.582	MYB-relative	No or not available
	IpMYB174	Ipurp_gene10989.mRNA1	328	3	IpChr12	Ipurp_chr12	-	1787283	1789029	36277.7	5.19	-0.589	MYB-relative	No or not available
	IpMYB175	Ipurp_gene11177.mRNA1	324	2	IpChr12	Ipurp_chr12	+	2995652	2997811	35481.3	5.39	-0.697	MYB-relative	No or not available
	IpMYB176	Ipurp_gene11280.mRNA1	395	2	IpChr12	Ipurp_chr12	-	3762497	3763860	43143.6	9.51	-0.896	MYB-relative	No or not available
	IpMYB177	Ipurp_gene11313.mRNA1	292	10	IpChr12	Ipurp_chr12	-	3989022	3996056	32184.7	6.66	-0.393	MYB-relative	No or not available
	IpMYB178	Ipurp_gene14083.mRNA1	656	6	IpChr12	Ipurp_chr12	+	44101564	44104986	72070.1	5.74	-0.492	MYB-relative	No or not available
	IpMYB179	Ipurp_gene14430.mRNA1	208	2	IpChr12	Ipurp_chr12	-	49144879	49146469	21967.7	8.58	-0.554	MYB-relative	No or not available
	IpMYB180	Ipurp_gene14478.mRNA1	359	8	IpChr12	Ipurp_chr12	-	50028701	50033689	39273.6	5.83	-0.685	R2R3-MYB	No or not available
	IpMYB181	Ipurp_gene14814.mRNA1	326	2	IpChr12	Ipurp_chr12	+	54038267	54039519	36137.2	6.86	-0.835	R2R3-MYB	IpMYB1 (GenBank accession number: BAE94388) (Zhu et al, 2015).
	IpMYB182	Ipurp_gene14817.mRNA1	317	2	IpChr12	Ipurp_chr12	+	54082289	54083576	35130.9	5.54	-0.836	R2R3-MYB	No or not available
	IpMYB183	Ipurp_gene14823.mRNA1	324	2	IpChr12	Ipurp_chr12	+	54124103	54125383	36054.9	5.88	-0.885	R2R3-MYB	No or not available
	IpMYB184	Ipurp_gene15326.mRNA1	513	4	IpChr12	Ipurp_chr12	-	59932701	59936415	55321.2	4.95	-0.488	MYB-relative	No or not available
	IpMYB185	Ipurp_gene15704.mRNA1	263	3	IpChr12	Ipurp_chr12	-	63365501	63366515	29780.3	6.96	-0.802	R2R3-MYB	No or not available
	IpMYB186	Ipurp_gene15819.mRNA1	312	2	IpChr12	Ipurp_chr12	+	63992932	63994262	34721.6	7.89	-0.806	R2R3-MYB	No or not available
	IpMYB187	Ipurp_gene15824.mRNA1	441	3	IpChr12	Ipurp_chr12	-	64018599	64021281	48849.7	5.99	-0.83	MYB-relative	No or not available
	IpMYB188	Ipurp_gene16065.mRNA1	484	7	IpChr12	Ipurp_chr12	+	65488294	65491081	52704.6	5.51	-0.678	R2R3-MYB	No or not available
	IpMYB189	Ipurp_gene16091.mRNA1	181	2	IpChr12	Ipurp_chr12	-	65645043	65645800	19760.9	5.96	-0.656	MYB-relative	No or not available
	IpMYB190	Ipurp_gene16372.mRNA1	391	5	IpChr13	Ipurp_chr13	-	229047	231025	42881.9	5.87	-1.016	MYB-relative	No or not available
	IpMYB191	Ipurp_gene16406.mRNA1	637	13	IpChr13	Ipurp_chr13	+	472632	475987	70853.4	4.59	-0.987	MYB-relative	No or not available
	IpMYB192	Ipurp_gene16459.mRNA1	95	3	IpChr13	Ipurp_chr13	-	908844	909444	10881.4	9.91	-0.765	MYB-relative	No or not available
	IpMYB193	Ipurp_gene16518.mRNA1	262	3	IpChr13	Ipurp_chr13	-	1232545	1234104	29023	4.91	-0.704	R2R3-MYB	No or not available
	IpMYB194	Ipurp_gene16736.mRNA1	540	11	IpChr13	Ipurp_chr13	+	2474888	2480783	60059.3	6.27	-0.407	R2R3-MYB	No or not available
	IpMYB195	Ipurp_gene16791.mRNA1	667	6	IpChr13	Ipurp_chr13	+	2781100	2784311	72311.2	5.93	-0.5	MYB-relative	No or not available
	IpMYB196	Ipurp_gene16843.mRNA1	333	3	IpChr13	Ipurp_chr13	-	3143916	3145416	37703.4	6.14	-0.825	R2R3-MYB	No or not available
	IpMYB197	Ipurp_gene16940.mRNA1	362	3	IpChr13	Ipurp_chr13	-	3834230	3836448	39317.7	5.22	-0.697	MYB-relative	No or not available
	IpMYB198	Ipurp_gene16989.mRNA1	325	7	IpChr13	Ipurp_chr13	+	4146175	4150753	35738.3	9.52	-0.7	R2R3-MYB	No or not available
	IpMYB199	Ipurp_gene17186.mRNA1	254	3	IpChr13	Ipurp_chr13	+	5829094	5831364	29406.3	9.49	-0.763	R2R3-MYB	No or not available
	IpMYB200	Ipurp_gene17626.mRNA1	389	6	IpChr13	Ipurp_chr13	+	9814880	9821087	44003.5	8.77	-0.92	MYB-relative	No or not available
	IpMYB201	Ipurp_gene17712.mRNA1	544	11	IpChr13	Ipurp_chr13	-	10880848	10886213	60598.2	6.56	-0.653	MYB-relative	No or not available
	IpMYB202	Ipurp_gene17881.mRNA1	346	3	IpChr13	Ipurp_chr13	+	12945752	12948383	37116.1	6.95	-0.662	MYB-relative	No or not available
	IpMYB203	Ipurp_gene18717.mRNA1	184	2	IpChr13	Ipurp_chr13	-	24903572	24906382	20905.2	9.58	-0.15	R2R3-MYB	No or not available
	IpMYB204	Ipurp_gene18739.mRNA1	492	4	IpChr13	Ipurp_chr13	+	25363003	25365674	52688.4	6.73	-0.754	MYB-relative	No or not available
	IpMYB205	Ipurp_gene19962.mRNA1	651	7	IpChr13	Ipurp_chr13	+	43650981	43654920	70685.3	6.08	-0.531	MYB-relative	No or not available
	IpMYB206	Ipurp_gene20528.mRNA1	218	6	IpChr14	Ipurp_chr14	+	2351459	2354032	24223.3	7.1	-0.657	MYB-relative	No or not available
	IpMYB207	Ipurp_gene20872.mRNA1	107	1	IpChr14	Ipurp_chr14	+	5016917	5017237	12165.7	5.19	-0.649	MYB-relative	No or not available
	IpMYB208	Ipurp_gene20917.mRNA1	309	2	IpChr14	Ipurp_chr14	+	5285703	5287740	34564.8	5.51	-0.86	MYB-relative	No or not available
	IpMYB209	Ipurp_gene22709.mRNA1	400	2	IpChr14	Ipurp_chr14	+	29431133	29433461	44644.5	5.21	-0.611	MYB-relative	No or not available
	IpMYB210	Ipurp_gene22745.mRNA1	321	6	IpChr14	Ipurp_chr14	+	29722861	29726692	34852.2	6.56	-0.561	R2R3-MYB	No or not available
	IpMYB211	Ipurp_gene23353.mRNA1	380	5	IpChr14	Ipurp_chr14	+	34796045	34797865	42328	6.58	-0.636	MYB-relative	No or not available
	IpMYB212	Ipurp_gene23603.mRNA1	312	2	IpChr14	Ipurp_chr14	-	36463733	36464821	34680.5	9.12	-0.815	R2R3-MYB	No or not available
	IpMYB213	Ipurp_gene23617.mRNA1	259	2	IpChr14	Ipurp_chr14	-	36595683	36596549	28294.9	6.61	-0.683	R2R3-MYB	No or not available
	IpMYB214	Ipurp_gene23658.mRNA1	282	6	IpChr14	Ipurp_chr14	-	36883237	36884546	31660.3	5.9	-0.941	R2R3-MYB	No or not available
	IpMYB215	Ipurp_gene24010.mRNA1	262	2	IpChr14	Ipurp_chr14	+	39349461	39350771	29575.6	9.49	-1.12	MYB-relative	No or not available
	IpMYB216	Ipurp_gene24074.mRNA1	659	2	IpChr14	Ipurp_chr14	+	39828435	39831164	72182.7	6.08	-0.865	R2R3-MYB	No or not available
	IpMYB217	Ipurp_gene24320.mRNA1	345	3	IpChr14	Ipurp_chr14	+	41463499	41464944	37909	5.86	-0.61	MYB-relative	No or not available
	IpMYB218	Ipurp_gene24371.mRNA1	298	1	IpChr14	Ipurp_chr14	-	41750942	41751835	32341.9	9.38	-0.364	MYB-relative	No or not available
	IpMYB219	Ipurp_gene24431.mRNA1	266	1	IpChr14	Ipurp_chr14	+	42084500	42085297	29431.6	8.67	-0.766	MYB-relative	No or not available
	IpMYB220	Ipurp_gene24450.mRNA1	311	6	IpChr14	Ipurp_chr14	+	42173011	42176214	33838	9.4	-0.565	MYB-relative	No or not available
	IpMYB221	Ipurp_gene24665.mRNA1	98	2	IpChr14	Ipurp_chr14	+	43263529	43264223	11337.1	9.75	-0.936	MYB-relative	No or not available
	IpMYB222	Ipurp_gene24817.mRNA1	556	11	IpChr15	Ipurp_chr15	+	978870	982440	61863.4	5.89	-0.674	MYB-relative	No or not available
	IpMYB223	Ipurp_gene25145.mRNA1	342	1	IpChr15	Ipurp_chr15	+	3228137	3229162	37026.9	9.43	-0.567	R2R3-MYB	No or not available
	IpMYB224	Ipurp_gene26407.mRNA1	403	5	IpChr15	Ipurp_chr15	+	18164123	18168783	45314.4	6.08	-0.839	MYB-relative	No or not available
	IpMYB225	Ipurp_gene27041.mRNA1	288	3	IpChr15	Ipurp_chr15	+	29838747	29840767	30752.7	9.91	-0.514	MYB-relative	No or not available
	IpMYB226	Ipurp_gene27239.mRNA1	426	12	IpChr15	Ipurp_chr15	-	32084114	32087050	47264.7	5.93	-0.703	MYB-relative	No or not available
Ipomoea cairica	IcMYB1	Icai.ptg000012l_1.g29.t1	98	3	IcChr1	Icai.Chr01	+	339134	339824	11787.2	8.01	-1.188	MYB-relative	No or not available
	IcMYB2	Icai.ptg000012l_1.g94.t1	319	8	IcChr1	Icai.Chr01	+	748499	752799	35549.3	9.36	-0.59	MYB-relative	No or not available
	IcMYB3	Icai.ptg000012l_1.g148.t1	309	3	IcChr1	Icai.Chr01	-	1158543	1161321	34688.3	6.38	-0.683	R2R3-MYB	No or not available
	IcMYB4	Icai.ptg000012l_1.g280.t1	376	5	IcChr1	Icai.Chr01	-	2599290	2603533	41540.7	6.02	-0.564	R2R3-MYB	No or not available
	IcMYB5	Icai.ptg000012l_1.g468.t1	376	2	IcChr1	Icai.Chr01	+	4218995	4221252	41157.8	6.11	-0.61	R2R3-MYB	No or not available
	IcMYB6	Icai.ptg000012l_1.g610.t1	335	8	IcChr1	Icai.Chr01	-	5621366	5625172	36430.1	7.18	-0.474	MYB-relative	No or not available
	IcMYB7	Icai.ptg000012l_1.g798.t1	248	3	IcChr1	Icai.Chr01	+	8538715	8540110	27949.2	5.82	-0.733	R2R3-MYB	No or not available
	IcMYB8	Icai.ptg000012l_1.g1668.t1	653	6	IcChr1	Icai.Chr01	+	45825881	45829449	72035.1	5.89	-0.511	MYB-relative	No or not available
	IcMYB9	Icai.ptg000012l_1.g1745.t1	229	3	IcChr1	Icai.Chr01	-	49652380	49654223	25252.6	7.58	-0.596	R2R3-MYB	No or not available
	IcMYB10	Icai.ptg000012l_1.g1758.t1	275	6	IcChr1	Icai.Chr01	-	50123978	50125948	30139	8.51	-0.632	R2R3-MYB	No or not available
	IcMYB11	Icai.ptg000012l_1.g1876.t1	328	2	IcChr1	Icai.Chr01	+	52587718	52589201	36074.1	6.2	-0.755	R2R3-MYB	No or not available
	IcMYB12	Icai.ptg000012l_1.g2085.t1	573	4	IcChr1	Icai.Chr01	-	56557479	56560236	62384.3	5.12	-0.526	R2R3-MYB	No or not available
	IcMYB13	Icai.ptg000012l_1.g2284.t1	275	4	IcChr1	Icai.Chr01	+	59927880	59929718	30500.8	6.48	-0.764	MYB-relative	No or not available
	IcMYB14	Icai.ptg000012l_1.g2378.t1	266	3	IcChr1	Icai.Chr01	-	61049601	61050634	30349.8	7	-0.812	R2R3-MYB	No or not available
	IcMYB15	Icai.ptg000012l_1.g2478.t1	314	2	IcChr1	Icai.Chr01	+	61822226	61823714	34973	9.06	-0.784	R2R3-MYB	No or not available
	IcMYB16	Icai.ptg000012l_1.g2483.t1	449	3	IcChr1	Icai.Chr01	-	61850433	61853278	50210.2	5.83	-0.867	MYB-relative	No or not available
	IcMYB17	Icai.ptg000012l_1.g2732.t1	466	7	IcChr1	Icai.Chr01	+	63791451	63793955	51128.9	5.35	-0.644	R2R3-MYB	No or not available
	IcMYB18	Icai.ptg000012l_1.g2760.t1	259	3	IcChr1	Icai.Chr01	-	63949758	63952108	29222.3	5.03	-0.807	R2R3-MYB	No or not available
	IcMYB19	Icai.ptg000010l_1.g1998.t1	309	6	IcChr2	Icai.Chr02	-	1497108	1500492	33792.8	9.22	-0.578	MYB-relative	No or not available
	IcMYB20	Icai.ptg000010l_1.g1975.t1	261	1	IcChr2	Icai.Chr02	-	1703670	1704455	29122.1	8.66	-0.854	MYB-relative	No or not available
	IcMYB21	Icai.ptg000010l_1.g1909.t1	309	1	IcChr2	Icai.Chr02	+	2177250	2178179	33400	9.7	-0.443	R2R3-MYB	No or not available
	IcMYB22	Icai.ptg000010l_1.g1853.t1	380	3	IcChr2	Icai.Chr02	-	2651568	2653010	41944.4	6.2	-0.573	R2R3-MYB	No or not available
	IcMYB23	Icai.ptg000010l_1.g1600.t1	658	2	IcChr2	Icai.Chr02	-	4978118	4980830	72108.5	6.29	-0.888	R2R3-MYB	No or not available
	IcMYB24	Icai.ptg000010l_1.g1546.t1	325	2	IcChr2	Icai.Chr02	+	5525788	5527183	37074	9.64	-1.019	MYB-relative	No or not available
	IcMYB25	Icai.ptg000010l_1.g1170.t1	328	6	IcChr2	Icai.Chr02	+	9505828	9507257	37163.5	5.92	-0.904	R2R3-MYB	No or not available
	IcMYB26	Icai.ptg000010l_1.g1126.t1	256	2	IcChr2	Icai.Chr02	+	9942495	9943360	28382.8	6.99	-0.779	R2R3-MYB	No or not available
	IcMYB27	Icai.ptg000010l_1.g1114.t1	306	3	IcChr2	Icai.Chr02	+	10085997	10087119	34114.9	9.45	-0.818	R2R3-MYB	No or not available
	IcMYB28	Icai.ptg000010l_1.g879.t1	383	5	IcChr2	Icai.Chr02	-	12627986	12629915	42950.4	5.71	-0.695	MYB-relative	No or not available
	IcMYB29	Icai.ptg000010l_1.g444.t1	306	6	IcChr2	Icai.Chr02	-	19375653	19379325	33296.5	6.21	-0.512	R2R3-MYB	No or not available
	IcMYB30	Icai.ptg000010l_1.g424.t1	399	2	IcChr2	Icai.Chr02	-	19768865	19771228	44514.4	5.2	-0.602	MYB-relative	No or not available
	IcMYB31	Icai.ptg000010l_1.g348.t1	298	3	IcChr2	Icai.Chr02	-	20955581	20956665	33759.7	8.56	-0.818	R2R3-MYB	No or not available
	IcMYB32	Icai.ptg000011l_1.g538.t1	413	7	IcChr2	Icai.Chr02	+	50657637	50663523	46403.2	9.31	-0.803	MYB-relative	No or not available
	IcMYB33	Icai.ptg000011l_1.g529.t1	313	2	IcChr2	Icai.Chr02	+	50781389	50783825	35096.5	5.6	-0.809	MYB-relative	No or not available
	IcMYB34	Icai.ptg000011l_1.g396.t1	342	3	IcChr2	Icai.Chr02	+	52789629	52790917	38588.2	5.86	-0.61	R2R3-MYB	No or not available
	IcMYB35	Icai.ptg000011l_1.g267.t1	230	6	IcChr2	Icai.Chr02	-	54369964	54373460	25849.9	6.72	-0.787	MYB-relative	No or not available
	IcMYB36	Icai.ptg000005l_1.g65.t1	270	2	IcChr3	Icai.Chr03	-	571116	572154	30991.9	5.33	-0.859	R2R3-MYB	No or not available
	IcMYB37	Icai.ptg000005l_1.g114.t1	341	6	IcChr3	Icai.Chr03	+	916855	918534	36627.4	9.47	-0.679	MYB-relative	No or not available
	IcMYB38	Icai.ptg000005l_1.g120.t1	253	3	IcChr3	Icai.Chr03	+	957926	961069	28318.3	9.71	-0.425	R2R3-MYB	No or not available
	IcMYB39	Icai.ptg000005l_1.g121.t1	226	3	IcChr3	Icai.Chr03	+	969468	970637	25577.6	7.7	-0.623	R2R3-MYB	No or not available
	IcMYB40	Icai.ptg000005l_1.g205.t1	353	5	IcChr3	Icai.Chr03	+	1571156	1572772	38936.1	5.72	-0.899	MYB-relative	No or not available
	IcMYB41	Icai.ptg000005l_1.g212.t1	253	1	IcChr3	Icai.Chr03	-	1654716	1655477	27070.2	6.46	-0.711	R2R3-MYB	No or not available
	IcMYB42	Icai.ptg000005l_1.g257.t1	269	2	IcChr3	Icai.Chr03	-	2097199	2098425	30695.9	9.02	-0.58	R2R3-MYB	No or not available
	IcMYB43	Icai.ptg000005l_1.g413.t1	264	4	IcChr3	Icai.Chr03	-	3277493	3280328	29762.5	7.67	-0.619	R2R3-MYB	No or not available
	IcMYB44	Icai.ptg000005l_1.g566.t1	255	2	IcChr3	Icai.Chr03	-	4713693	4714931	27710.4	8.91	-0.787	MYB-relative	No or not available
	IcMYB45	Icai.ptg000005l_1.g589.t1	199	1	IcChr3	Icai.Chr03	-	4917359	4917958	21813	4.87	-0.4	MYB-relative	No or not available
	IcMYB46	Icai.ptg000005l_1.g590.t1	97	2	IcChr3	Icai.Chr03	-	4918352	4918751	10964.6	9.35	-0.634	MYB-relative	No or not available
	IcMYB47	Icai.ptg000005l_1.g680.t1	355	1	IcChr3	Icai.Chr03	-	5969813	5970880	41179.1	4.59	-1.241	MYB-relative	No or not available
	IcMYB48	Icai.ptg000005l_1.g697.t1	505	4	IcChr3	Icai.Chr03	+	6206533	6209222	54401.6	6.78	-0.641	MYB-relative	No or not available
	IcMYB49	Icai.ptg000005l_1.g824.t1	220	3	IcChr3	Icai.Chr03	+	8272820	8274154	25250	8.38	-0.658	R2R3-MYB	No or not available
	IcMYB50	Icai.ptg000005l_1.g941.t1	664	6	IcChr3	Icai.Chr03	+	10379470	10383283	73528.7	5.62	-0.646	MYB-relative	No or not available
	IcMYB51	Icai.ptg000005l_1.g1151.t1	307	8	IcChr3	Icai.Chr03	+	15086265	15091707	33596.8	9.37	-0.609	MYB-relative	No or not available
	IcMYB52	Icai.ptg000005l_1.g1446.t1	237	3	IcChr3	Icai.Chr03	+	24564618	24566832	26359.9	8.97	-0.611	R2R3-MYB	No or not available
	IcMYB53	Icai.ptg000005l_1.g1797.t1	357	3	IcChr3	Icai.Chr03	+	44083688	44084954	39119.8	5.93	-0.598	R2R3-MYB	No or not available
	IcMYB54	Icai.ptg000005l_1.g1908.t1	313	3	IcChr3	Icai.Chr03	-	46410608	46411941	35122.1	4.63	-0.659	R2R3-MYB	No or not available
	IcMYB55	Icai.ptg000005l_1.g2417.t1	403	1	IcChr3	Icai.Chr03	-	53103895	53105106	44089.9	8.98	-0.681	R2R3-MYB	No or not available
	IcMYB56	Icai.ptg000005l_1.g2452.t1	360	5	IcChr3	Icai.Chr03	-	53461885	53463403	39847	6.79	-0.703	MYB-relative	No or not available
	IcMYB57	Icai.ptg000005l_1.g2636.t1	369	4	IcChr3	Icai.Chr03	+	54782589	54784031	41637.8	6.64	-0.651	R2R3-MYB	No or not available
	IcMYB58	Icai.ptg000009l_1.g623.t1	345	2	IcChr4	Icai.Chr04	+	976740	978547	39456.9	6.53	-1.133	MYB-relative	No or not available
	IcMYB59	Icai.ptg000009l_1.g556.t1	180	2	IcChr4	Icai.Chr04	-	1810694	1811943	20439.5	4.54	-0.796	MYB-relative	No or not available
	IcMYB60	Icai.ptg000009l_1.g555.t1	266	3	IcChr4	Icai.Chr04	-	1873741	1874827	30582.9	7.07	-0.926	R2R3-MYB	No or not available
	IcMYB61	Icai.ptg000009l_1.g455.t1	304	2	IcChr4	Icai.Chr04	-	4107247	4110063	34128.7	6.09	-0.701	MYB-relative	No or not available
	IcMYB62	Icai.ptg000009l_1.g6.t1	361	2	IcChr4	Icai.Chr04	+	25611926	25616751	40494.1	7.62	-0.816	R2R3-MYB	No or not available
	IcMYB63	Icai.ptg000036l_1.g1440.t1	367	5	IcChr4	Icai.Chr04	+	30352235	30354689	40562.6	6.53	-0.984	MYB-relative	No or not available
	IcMYB64	Icai.ptg000036l_1.g1351.t1	517	1	IcChr4	Icai.Chr04	+	33584061	33585614	59682.2	8.85	-1.058	MYB-relative	No or not available
	IcMYB65	Icai.ptg000036l_1.g1184.t1	388	3	IcChr4	Icai.Chr04	+	38083359	38084704	43744	7.27	-0.726	R2R3-MYB	No or not available
	IcMYB66	Icai.ptg000036l_1.g1140.t1	402	4	IcChr4	Icai.Chr04	-	38936449	38938812	45100.9	6.07	-0.659	MYB-relative	No or not available
	IcMYB67	Icai.ptg000036l_1.g998.t1	334	3	IcChr4	Icai.Chr04	-	40837375	40840129	37606.8	5.58	-0.705	R2R3-MYB	No or not available
	IcMYB68	Icai.ptg000036l_1.g907.t1	196	4	IcChr4	Icai.Chr04	-	42067231	42070545	22067.4	9.98	-1.155	MYB-relative	No or not available
	IcMYB69	Icai.ptg000036l_1.g906.t1	290	2	IcChr4	Icai.Chr04	-	42110906	42112118	32854.2	9.41	-0.909	R2R3-MYB	No or not available
	IcMYB70	Icai.ptg000036l_1.g851.t1	338	3	IcChr4	Icai.Chr04	-	42982744	42984227	37930.4	6.04	-0.668	R2R3-MYB	No or not available
	IcMYB71	Icai.ptg000036l_1.g201.t1	276	1	IcChr4	Icai.Chr04	-	48751795	48752625	30333.2	8.98	-0.609	R2R3-MYB	No or not available
	IcMYB72	Icai.ptg000036l_1.g157.t1	343	5	IcChr4	Icai.Chr04	-	49002554	49004295	38203.9	6.48	-0.715	MYB-relative	No or not available
	IcMYB73	Icai.ptg000002_2l_1.g56.t1	288	2	IcChr5	Icai.Chr05	+	492892	493884	32038.3	8.59	-0.608	R2R3-MYB	No or not available
	IcMYB74	Icai.ptg000002_2l_1.g178.t1	447	6	IcChr5	Icai.Chr05	+	1243937	1246206	50459.2	8.35	-0.592	MYB-relative	No or not available
	IcMYB75	Icai.ptg000002_2l_1.g537.t1	145	3	IcChr5	Icai.Chr05	-	3704554	3705950	15773.5	4.77	-0.59	MYB-relative	No or not available
	IcMYB76	Icai.ptg000002_2l_1.g538.t1	125	4	IcChr5	Icai.Chr05	-	3712326	3713715	13747.5	9.03	-0.766	MYB-relative	No or not available
	IcMYB77	Icai.ptg000002_2l_1.g539.t1	145	3	IcChr5	Icai.Chr05	-	3719095	3720516	15875.6	4.61	-0.648	MYB-relative	No or not available
	IcMYB78	Icai.ptg000002_2l_1.g645.t1	381	3	IcChr5	Icai.Chr05	-	5033718	5035101	42789.1	5.15	-0.524	R2R3-MYB	No or not available
	IcMYB79	Icai.ptg000002_2l_1.g915.t1	581	9	IcChr5	Icai.Chr05	+	7784420	7789345	63944.9	8.08	-0.637	3R-MYB	No or not available
	IcMYB80	Icai.ptg000002_2l_1.g919.t1	359	1	IcChr5	Icai.Chr05	-	7820499	7821578	41199.2	9.24	-0.904	MYB-relative	No or not available
	IcMYB81	Icai.ptg000002_2l_1.g1006.t1	286	7	IcChr5	Icai.Chr05	+	8763385	8765371	32438.3	7.74	-0.463	R2R3-MYB	No or not available
	IcMYB82	Icai.ptg000002_2l_1.g1010.t1	293	2	IcChr5	Icai.Chr05	+	8811270	8813658	34131.5	6.65	-0.962	MYB-relative	No or not available
	IcMYB83	Icai.ptg000002_2l_1.g1193.t1	300	1	IcChr5	Icai.Chr05	-	10390259	10391161	32543.4	6.54	-0.563	MYB-relative	No or not available
	IcMYB84	Icai.ptg000002_2l_1.g1439.t1	463	8	IcChr5	Icai.Chr05	+	13647060	13650136	51902.4	7	-0.763	R2R3-MYB	No or not available
	IcMYB85	Icai.ptg000002_2l_1.g1468.t1	496	2	IcChr5	Icai.Chr05	+	14162986	14165196	56477.9	8.03	-1.005	R2R3-MYB	No or not available
	IcMYB86	Icai.ptg000002_2l_1.g1961.t1	318	3	IcChr5	Icai.Chr05	-	34474453	34477067	35146.3	6.62	-0.731	R2R3-MYB	No or not available
	IcMYB87	Icai.ptg000002_2l_1.g2008.t1	119	2	IcChr5	Icai.Chr05	-	36104509	36104974	13647.5	9.39	-1.089	MYB-relative	No or not available
	IcMYB88	Icai.ptg000002_2l_1.g2059.t1	273	3	IcChr5	Icai.Chr05	+	37427759	37429629	30604.9	4.47	-0.626	MYB-relative	No or not available
	IcMYB89	Icai.ptg000002_2l_1.g2063.t1	350	1	IcChr5	Icai.Chr05	-	37481190	37482242	38972.2	8.76	-0.759	MYB-relative	No or not available
	IcMYB90	Icai.ptg000002_2l_1.g2117.t1	566	2	IcChr5	Icai.Chr05	+	38983325	38985720	64368.4	8.37	-1.177	R2R3-MYB	No or not available
	IcMYB91	Icai.ptg000002_2l_1.g2265.t1	333	2	IcChr5	Icai.Chr05	-	42589980	42591885	37288	6	-0.558	R2R3-MYB	No or not available
	IcMYB92	Icai.ptg000002_2l_1.g2335.t1	428	1	IcChr5	Icai.Chr05	+	44097030	44098316	48348.8	8.58	-0.74	MYB-relative	No or not available
	IcMYB93	Icai.ptg000015l_1.g2332.t1	883	17	IcChr6	Icai.Chr06	-	63190	73854	98156.7	8.34	-0.322	MYB-relative	No or not available
	IcMYB94	Icai.ptg000015l_1.g2312.t1	462	6	IcChr6	Icai.Chr06	-	325118	327762	51134.8	5.86	-0.777	MYB-relative	No or not available
	IcMYB95	Icai.ptg000015l_1.g2235.t1	368	3	IcChr6	Icai.Chr06	-	820231	822324	39695.4	5.65	-0.457	MYB-relative	No or not available
	IcMYB96	Icai.ptg000015l_1.g2170.t1	354	3	IcChr6	Icai.Chr06	-	1214799	1216397	38790	6.82	-0.284	R2R3-MYB	No or not available
	IcMYB97	Icai.ptg000015l_1.g2140.t1	663	11	IcChr6	Icai.Chr06	-	1425656	1431022	72554.5	5.28	-0.494	MYB-relative	No or not available
	IcMYB98	Icai.ptg000015l_1.g1873.t1	344	7	IcChr6	Icai.Chr06	-	3534097	3536095	38417.2	5.05	-0.719	R2R3-MYB	No or not available
	IcMYB99	Icai.ptg000015l_1.g1758.t1	235	5	IcChr6	Icai.Chr06	-	4519535	4523640	26979	6.26	-0.931	MYB-relative	No or not available
	IcMYB100	Icai.ptg000015l_1.g1711.t1	571	13	IcChr6	Icai.Chr06	-	5105570	5112061	64028.8	5.85	-0.731	MYB-relative	No or not available
	IcMYB101	Icai.ptg000015l_1.g1647.t1	485	3	IcChr6	Icai.Chr06	+	5707304	5709059	52119.3	6.71	-0.61	R2R3-MYB	No or not available
	IcMYB102	Icai.ptg000015l_1.g1628.t1	78	3	IcChr6	Icai.Chr06	-	5872792	5877073	8657.5	4.32	-0.409	MYB-relative	No or not available
	IcMYB103	Icai.ptg000015l_1.g1586.t1	348	3	IcChr6	Icai.Chr06	-	6134491	6135905	38758.5	6.25	-0.554	R2R3-MYB	No or not available
	IcMYB104	Icai.ptg000015l_1.g1517.t1	450	6	IcChr6	Icai.Chr06	-	6824613	6827095	48509.5	6.05	-0.568	MYB-relative	No or not available
	IcMYB105	Icai.ptg000015l_1.g948.t1	301	3	IcChr6	Icai.Chr06	-	12899489	12903389	34006.3	5.75	-0.615	R2R3-MYB	No or not available
	IcMYB106	Icai.ptg000015l_1.g809.t1	326	3	IcChr6	Icai.Chr06	-	15413065	15415065	34851	8.99	-0.463	MYB-relative	No or not available
	IcMYB107	Icai.ptg000015l_1.g738.t1	332	3	IcChr6	Icai.Chr06	+	17039703	17042255	36437.9	7.11	-0.606	R2R3-MYB	No or not available
	IcMYB108	Icai.ptg000015l_1.g564.t1	296	2	IcChr6	Icai.Chr06	+	22008783	22010168	31867.8	7.89	-0.533	R2R3-MYB	No or not available
	IcMYB109	Icai.ptg000015l_1.g545.t1	285	3	IcChr6	Icai.Chr06	-	23253372	23254931	32163.2	6.79	-0.639	R2R3-MYB	No or not available
	IcMYB110	Icai.ptg000015l_1.g423.t1	357	3	IcChr6	Icai.Chr06	-	31365669	31367655	40259.8	4.82	-0.843	MYB-relative	No or not available
	IcMYB111	Icai.ptg000002_1l_1.g149.t1	279	3	IcChr7	Icai.Chr07	-	1338430	1339746	31694.6	5.57	-0.727	R2R3-MYB	No or not available
	IcMYB112	Icai.ptg000002_1l_1.g179.t1	507	7	IcChr7	Icai.Chr07	-	1543677	1546684	55337.5	5.72	-0.685	MYB-relative	No or not available
	IcMYB113	Icai.ptg000002_1l_1.g430.t1	251	3	IcChr7	Icai.Chr07	-	3638062	3639786	28786.7	8.5	-0.776	R2R3-MYB	No or not available
	IcMYB114	Icai.ptg000002_1l_1.g431.t1	290	3	IcChr7	Icai.Chr07	-	3664922	3666315	33019.6	9.24	-0.575	R2R3-MYB	No or not available
	IcMYB115	Icai.ptg000002_1l_1.g438.t1	256	3	IcChr7	Icai.Chr07	-	3750305	3751782	29181	8.64	-0.633	R2R3-MYB	No or not available
	IcMYB116	Icai.ptg000002_1l_1.g439.t1	205	3	IcChr7	Icai.Chr07	-	3784318	3785784	23228.2	9.32	-0.734	MYB-relative	No or not available
	IcMYB117	Icai.ptg000002_1l_1.g459.t1	306	4	IcChr7	Icai.Chr07	+	4013434	4015130	34202.7	8.29	-0.533	R2R3-MYB	No or not available
	IcMYB118	Icai.ptg000002_1l_1.g552.t1	354	5	IcChr7	Icai.Chr07	-	5163265	5166015	39175.7	7.7	-0.499	MYB-relative	No or not available
	IcMYB119	Icai.ptg000002_1l_1.g606.t1	252	3	IcChr7	Icai.Chr07	-	5789571	5790964	28391.7	7.6	-0.787	R2R3-MYB	No or not available
	IcMYB120	Icai.ptg000002_1l_1.g631.t1	472	3	IcChr7	Icai.Chr07	+	6071372	6072980	54460.2	5.77	-0.914	MYB-relative	No or not available
	IcMYB121	Icai.ptg000002_1l_1.g681.t1	95	3	IcChr7	Icai.Chr07	-	6632588	6633824	10825.5	9.83	-0.737	MYB-relative	No or not available
	IcMYB122	Icai.ptg000002_1l_1.g693.t1	296	3	IcChr7	Icai.Chr07	-	6858573	6859899	32852.5	5.68	-0.695	R2R3-MYB	No or not available
	IcMYB123	Icai.ptg000002_1l_1.g764.t1	204	3	IcChr7	Icai.Chr07	+	7665866	7668474	22856.5	7.7	-0.841	R2R3-MYB	No or not available
	IcMYB124	Icai.ptg000002_1l_1.g1026.t1	418	2	IcChr7	Icai.Chr07	-	13338614	13341298	44596.1	5.13	-0.571	R2R3-MYB	No or not available
	IcMYB125	Icai.ptg000002_1l_1.g1485.t1	280	2	IcChr7	Icai.Chr07	+	35192329	35193258	31047.2	9.05	-0.712	R2R3-MYB	No or not available
	IcMYB126	Icai.ptg000002_1l_1.g1594.t1	325	3	IcChr7	Icai.Chr07	+	36980414	36983050	36467.8	5.93	-0.544	R2R3-MYB	No or not available
	IcMYB127	Icai.ptg000002_1l_1.g1988.t1	413	2	IcChr7	Icai.Chr07	-	41365477	41369513	44478.8	5.41	-0.469	R2R3-MYB	No or not available
	IcMYB128	Icai.ptg000002_1l_1.g1994.t1	288	3	IcChr7	Icai.Chr07	+	41397444	41399198	32492.8	8.85	-0.559	R2R3-MYB	No or not available
	IcMYB129	Icai.ptg000002_1l_1.g2037.t1	268	2	IcChr7	Icai.Chr07	+	41927135	41929731	29821.6	9.41	-0.847	MYB-relative	No or not available
	IcMYB130	Icai.ptg000002_1l_1.g2039.t1	436	5	IcChr7	Icai.Chr07	-	41943418	41945658	48758.3	5.45	-0.985	MYB-relative	No or not available
	IcMYB131	Icai.ptg000002_1l_1.g2102.t1	231	3	IcChr7	Icai.Chr07	+	42417769	42418971	26757.4	9.6	-0.738	R2R3-MYB	No or not available
	IcMYB132	Icai.ptg000002_1l_1.g2179.t1	486	6	IcChr7	Icai.Chr07	+	43015509	43018700	52666.3	4.87	-0.49	MYB-relative	No or not available
	IcMYB133	Icai.ptg000002_1l_1.g2206.t1	286	3	IcChr7	Icai.Chr07	+	43353834	43356967	32307	5.64	-0.769	R2R3-MYB	No or not available
	IcMYB134	Icai.ptg000002_1l_1.g2244.t1	276	8	IcChr7	Icai.Chr07	-	43650073	43652698	30762.7	9.35	-0.754	MYB-relative	No or not available
	IcMYB135	Icai.ptg000002_1l_1.g2380.t1	424	3	IcChr7	Icai.Chr07	+	44464888	44466611	46827.3	6.37	-0.586	R2R3-MYB	No or not available
	IcMYB136	Icai.ptg000002_1l_1.g2413.t1	291	3	IcChr7	Icai.Chr07	+	44669048	44670366	32313.5	8.89	-0.64	R2R3-MYB	No or not available
	IcMYB137	Icai.ptg000002_1l_1.g2468.t1	529	2	IcChr7	Icai.Chr07	+	44999600	45001530	59916.1	7.97	-1.02	R2R3-MYB	No or not available
	IcMYB138	Icai.ptg000020l_1.g74.t1	658	10	IcChr8	Icai.Chr08	-	625519	631729	72483.7	6.67	-0.563	R2R3-MYB	No or not available
	IcMYB139	Icai.ptg000020l_1.g94.t1	168	2	IcChr8	Icai.Chr08	-	700668	701269	19611.2	7.84	-0.818	R2R3-MYB	No or not available
	IcMYB140	Icai.ptg000020l_1.g285.t1	208	3	IcChr8	Icai.Chr08	+	1740082	1742533	23631.4	6.75	-0.768	R2R3-MYB	No or not available
	IcMYB141	Icai.ptg000020l_1.g455.t1	461	6	IcChr8	Icai.Chr08	+	3330569	3333052	50678.2	8.68	-0.666	MYB-relative	No or not available
	IcMYB142	Icai.ptg000020l_1.g614.t1	503	2	IcChr8	Icai.Chr08	-	4817645	4819847	57007.5	6.02	-1.049	R2R3-MYB	No or not available
	IcMYB143	Icai.ptg000020l_1.g876.t1	301	4	IcChr8	Icai.Chr08	-	7190291	7192301	33994.3	6.02	-0.637	R2R3-MYB	No or not available
	IcMYB144	Icai.ptg000020l_1.g878.t1	293	3	IcChr8	Icai.Chr08	-	7200906	7203170	33385.4	6.13	-0.75	R2R3-MYB	No or not available
	IcMYB145	Icai.ptg000020l_1.g911.t1	247	3	IcChr8	Icai.Chr08	+	7606389	7607630	28092.9	8.11	-0.619	R2R3-MYB	No or not available
	IcMYB146	Icai.ptg000020l_1.g1151.t1	398	3	IcChr8	Icai.Chr08	+	9792837	9794665	42821.7	7.21	-0.606	R2R3-MYB	No or not available
	IcMYB147	Icai.ptg000020l_1.g1393.t1	778	9	IcChr8	Icai.Chr08	+	14206392	14215451	85151.6	5.53	-0.446	MYB-relative	No or not available
	IcMYB148	Icai.ptg000020l_1.g1499.t1	554	2	IcChr8	Icai.Chr08	-	17184421	17186593	61086.2	7.65	-0.851	R2R3-MYB	No or not available
	IcMYB149	Icai.ptg000020l_1.g1562.t1	315	3	IcChr8	Icai.Chr08	+	18981353	18983339	35643.6	6.34	-0.839	R2R3-MYB	No or not available
	IcMYB150	Icai.ptg000020l_1.g1706.t1	278	3	IcChr8	Icai.Chr08	+	28069397	28074438	30449	8.34	-0.687	MYB-relative	No or not available
	IcMYB151	Icai.ptg000020l_1.g1736.t1	280	3	IcChr8	Icai.Chr08	+	30933801	30935266	31809.9	9.46	-0.738	R2R3-MYB	No or not available
	IcMYB152	Icai.ptg000020l_1.g1790.t1	287	6	IcChr8	Icai.Chr08	-	33241418	33245989	31781	8.23	-0.628	MYB-relative	No or not available
	IcMYB153	Icai.ptg000020l_1.g1932.t1	224	2	IcChr8	Icai.Chr08	-	37274151	37275844	24944.7	7.07	-0.75	MYB-relative	No or not available
	IcMYB154	Icai.ptg000020l_1.g1982.t1	999	4	IcChr8	Icai.Chr08	+	38514527	38520069	112353	5.17	-0.991	R2R3-MYB	No or not available
	IcMYB155	Icai.ptg000020l_1.g2301.t1	418	8	IcChr8	Icai.Chr08	-	43129874	43135288	46276.2	9.39	-0.787	R2R3-MYB	No or not available
	IcMYB156	Icai.ptg000020l_1.g2311.t1	273	3	IcChr8	Icai.Chr08	-	43236141	43237448	29829.5	9.03	-0.668	R2R3-MYB	No or not available
	IcMYB157	Icai.ptg000006l_1.g80.t1	692	6	IcChr9	Icai.Chr09	-	1277780	1281453	75367.4	5.97	-0.542	MYB-relative	No or not available
	IcMYB158	Icai.ptg000006l_1.g254.t1	495	4	IcChr9	Icai.Chr09	-	5061128	5063976	52985.8	7.22	-0.767	MYB-relative	No or not available
	IcMYB159	Icai.ptg000006l_1.g428.t1	316	2	IcChr9	Icai.Chr09	-	10188064	10189844	34953.8	4.7	-0.678	R2R3-MYB	No or not available
	IcMYB160	Icai.ptg000006l_1.g516.t1	187	3	IcChr9	Icai.Chr09	+	16661973	16662930	21168	9.45	-0.845	R2R3-MYB	No or not available
	IcMYB161	Icai.ptg000006l_1.g522.t1	353	3	IcChr9	Icai.Chr09	-	17505694	17508375	37927.1	6.94	-0.593	MYB-relative	No or not available
	IcMYB162	Icai.ptg000006l_1.g846.t1	462	10	IcChr9	Icai.Chr09	+	26578641	26583566	51276.8	5.55	-0.526	MYB-relative	No or not available
	IcMYB163	Icai.ptg000006l_1.g926.t1	290	2	IcChr9	Icai.Chr09	-	28986717	28989238	33214.3	6.45	-0.738	R2R3-MYB	No or not available
	IcMYB164	Icai.ptg000006l_1.g1233.t1	258	3	IcChr9	Icai.Chr09	-	34989230	34991820	29751.7	9.17	-0.68	R2R3-MYB	No or not available
	IcMYB165	Icai.ptg000006l_1.g1414.t1	310	8	IcChr9	Icai.Chr09	-	37533086	37536862	34197.7	9.3	-0.695	R2R3-MYB	No or not available
	IcMYB166	Icai.ptg000006l_1.g1464.t1	361	3	IcChr9	Icai.Chr09	+	38055848	38058323	39404.7	5.35	-0.712	MYB-relative	No or not available
	IcMYB167	Icai.ptg000006l_1.g1564.t1	343	3	IcChr9	Icai.Chr09	+	39116034	39117592	38564.3	6.23	-0.743	R2R3-MYB	No or not available
	IcMYB168	Icai.ptg000006l_1.g1608.t1	324	3	IcChr9	Icai.Chr09	+	39611742	39618762	36065.4	6.02	-0.896	R2R3-MYB	No or not available
	IcMYB169	Icai.ptg000006l_1.g1616.t1	688	7	IcChr9	Icai.Chr09	-	39690697	39694860	74770.9	6.03	-0.505	MYB-relative	No or not available
	IcMYB170	Icai.ptg000006l_1.g1667.t1	322	7	IcChr9	Icai.Chr09	-	40156576	40161851	35360.2	8.51	-0.529	R2R3-MYB	No or not available
	IcMYB171	Icai.ptg000006l_1.g1910.t1	273	3	IcChr9	Icai.Chr09	+	42247665	42249451	30081.5	5.27	-0.654	R2R3-MYB	No or not available
	IcMYB172	Icai.ptg000006l_1.g1956.t1	238	3	IcChr9	Icai.Chr09	+	42742406	42743581	27226.8	9.21	-0.775	R2R3-MYB	No or not available
	IcMYB173	Icai.ptg000006l_1.g2017.t1	730	16	IcChr9	Icai.Chr09	-	43520396	43525567	81612.7	4.82	-0.962	MYB-relative	No or not available
	IcMYB174	Icai.ptg000006l_1.g2049.t1	391	5	IcChr9	Icai.Chr09	+	43920018	43922256	43064.3	6.62	-0.967	MYB-relative	No or not available
	IcMYB175	Icai.ptg000003l_1.g43.t1	341	3	IcChr10	Icai.Chr10	-	516341	517584	37424.7	7.56	-0.612	R2R3-MYB	No or not available
	IcMYB176	Icai.ptg000003l_1.g95.t1	545	7	IcChr10	Icai.Chr10	+	836929	840127	59228.3	6.4	-0.513	MYB-relative	No or not available
	IcMYB177	Icai.ptg000003l_1.g122.t1	531	2	IcChr10	Icai.Chr10	-	1023945	1026312	60467.8	6.35	-1.1	R2R3-MYB	No or not available
	IcMYB178	Icai.ptg000003l_1.g160.t1	404	6	IcChr10	Icai.Chr10	-	1373786	1375771	45019.4	7.19	-0.753	R2R3-MYB	No or not available
	IcMYB179	Icai.ptg000003l_1.g305.t1	405	7	IcChr10	Icai.Chr10	+	2801853	2803665	45607.8	6.88	-0.848	R2R3-MYB	No or not available
	IcMYB180	Icai.ptg000003l_1.g495.t1	294	1	IcChr10	Icai.Chr10	+	4530598	4531482	32036.8	6.39	-0.561	MYB-relative	No or not available
	IcMYB181	Icai.ptg000003l_1.g531.t1	366	5	IcChr10	Icai.Chr10	-	4830540	4832242	39974.5	9.19	-0.629	R2R3-MYB	No or not available
	IcMYB182	Icai.ptg000003l_1.g585.t1	312	3	IcChr10	Icai.Chr10	+	5338578	5340364	34316.9	5.58	-0.769	R2R3-MYB	No or not available
	IcMYB183	Icai.ptg000003l_1.g706.t1	394	5	IcChr10	Icai.Chr10	+	6769158	6770994	44659.9	8.79	-1.016	MYB-relative	No or not available
	IcMYB184	Icai.ptg000003l_1.g738.t1	290	2	IcChr10	Icai.Chr10	-	7230373	7231733	33754.2	8.64	-1.114	MYB-relative	No or not available
	IcMYB185	Icai.ptg000003l_1.g766.t1	292	2	IcChr10	Icai.Chr10	-	7507501	7508829	32956.4	6.67	-0.799	R2R3-MYB	No or not available
	IcMYB186	Icai.ptg000003l_1.g852.t1	550	7	IcChr10	Icai.Chr10	-	8467931	8471933	61563	9.44	-0.851	3R-MYB	No or not available
	IcMYB187	Icai.ptg000003l_1.g1399.t1	387	3	IcChr10	Icai.Chr10	+	19338376	19339987	43545.3	6.78	-0.817	R2R3-MYB	No or not available
	IcMYB188	Icai.ptg000003l_1.g1603.t1	585	8	IcChr10	Icai.Chr10	+	31904254	31908507	65155.2	5.37	-0.564	MYB-relative	No or not available
	IcMYB189	Icai.ptg000003l_1.g1698.t1	408	1	IcChr10	Icai.Chr10	+	35440391	35441617	47165	9.29	-0.79	MYB-relative	No or not available
	IcMYB190	Icai.ptg000003l_1.g1699.t1	230	1	IcChr10	Icai.Chr10	+	35477838	35478530	27227.3	9.17	-0.654	MYB-relative	No or not available
	IcMYB191	Icai.ptg000003l_1.g1700.t1	535	1	IcChr10	Icai.Chr10	+	35515396	35517003	61320.6	9.2	-0.947	MYB-relative	No or not available
	IcMYB192	Icai.ptg000003l_1.g1701.t1	501	2	IcChr10	Icai.Chr10	+	35523504	35525129	57333.8	8.96	-0.951	MYB-relative	No or not available
	IcMYB193	Icai.ptg000003l_1.g1703.t1	544	1	IcChr10	Icai.Chr10	+	35532656	35534290	62299.9	9.1	-0.866	MYB-relative	No or not available
	IcMYB194	Icai.ptg000003l_1.g1704.t1	387	1	IcChr10	Icai.Chr10	+	35540194	35541357	43928.4	9.1	-1.045	MYB-relative	No or not available
	IcMYB195	Icai.ptg000003l_1.g1706.t1	549	2	IcChr10	Icai.Chr10	+	35550687	35553079	62562.5	9.54	-0.86	MYB-relative	No or not available
	IcMYB196	Icai.ptg000003l_1.g1707.t1	454	1	IcChr10	Icai.Chr10	+	35560765	35562129	52344.9	9.31	-0.86	MYB-relative	No or not available
	IcMYB197	Icai.ptg000003l_1.g1821.t1	270	3	IcChr10	Icai.Chr10	-	38419032	38421561	29844.1	9.23	-0.654	MYB-relative	No or not available
	IcMYB198	Icai.ptg000002_3l_1.g170.t1	552	11	IcChr11	Icai.Chr11	+	1648478	1652748	61646.4	6.1	-0.683	MYB-relative	No or not available
	IcMYB199	Icai.ptg000002_3l_1.g487.t1	331	1	IcChr11	Icai.Chr11	+	4895640	4896635	35957.8	9.14	-0.567	R2R3-MYB	No or not available
	IcMYB200	Icai.ptg000002_3l_1.g572.t1	289	3	IcChr11	Icai.Chr11	-	5943979	5945333	32015.3	7.54	-0.487	R2R3-MYB	No or not available
	IcMYB201	Icai.ptg000002_3l_1.g743.t1	325	2	IcChr11	Icai.Chr11	+	8835786	8837420	36390.9	7.2	-0.689	R2R3-MYB	No or not available
	IcMYB202	Icai.ptg000002_3l_1.g790.t1	311	2	IcChr11	Icai.Chr11	+	9759645	9761312	34772.2	8.94	-0.902	R2R3-MYB	No or not available
	IcMYB203	Icai.ptg000002_3l_1.g873.t1	261	2	IcChr11	Icai.Chr11	+	12019560	12021680	29198	5.32	-0.599	R2R3-MYB	No or not available
	IcMYB204	Icai.ptg000002_3l_1.g1216.t1	221	3	IcChr11	Icai.Chr11	-	34842400	34844704	24754.6	7.92	-0.974	MYB-relative	No or not available
	IcMYB205	Icai.ptg000002_3l_1.g1438.t1	286	3	IcChr11	Icai.Chr11	+	40979018	40981297	30519.4	10	-0.518	MYB-relative	No or not available
	IcMYB206	Icai.ptg000002_3l_1.g1489.t1	482	12	IcChr11	Icai.Chr11	-	42173046	42177394	53280.7	6.5	-0.646	MYB-relative	No or not available
	IcMYB207	Icai.ptg000004l_1.g744.t1	462	6	IcChr12	Icai.Chr12	+	1505765	1508362	51145.7	5.67	-0.471	MYB-relative	No or not available
	IcMYB208	Icai.ptg000004l_1.g723.t1	632	7	IcChr12	Icai.Chr12	+	1680283	1683293	69320.4	5.94	-0.525	MYB-relative	No or not available
	IcMYB209	Icai.ptg000004l_1.g600.t1	167	4	IcChr12	Icai.Chr12	-	3251241	3252379	19183.9	8.87	-0.397	MYB-relative	No or not available
	IcMYB210	Icai.ptg000004l_1.g599.t1	685	15	IcChr12	Icai.Chr12	-	3293451	3300960	76407.8	5.44	-0.506	MYB-relative	No or not available
	IcMYB211	Icai.ptg000004l_1.g598.t1	97	5	IcChr12	Icai.Chr12	-	3346193	3347591	11487.9	10.78	-1.523	MYB-relative	No or not available
	IcMYB212	Icai.ptg000004l_1.g596.t1	74	3	IcChr12	Icai.Chr12	-	3355191	3355629	8703.9	9.89	-0.931	MYB-relative	No or not available
	IcMYB213	Icai.ptg000004l_1.g595.t1	479	12	IcChr12	Icai.Chr12	-	3362495	3365375	53137.2	5.96	-0.727	MYB-relative	No or not available
	IcMYB214	Icai.ptg000004l_1.g574.t1	279	6	IcChr12	Icai.Chr12	-	3586168	3587617	31951.2	8.68	-0.812	R2R3-MYB	No or not available
	IcMYB215	Icai.ptg000004l_1.g572.t1	485	3	IcChr12	Icai.Chr12	-	3599697	3601935	53338.4	9.44	-0.86	R2R3-MYB	No or not available
	IcMYB216	Icai.ptg000004l_1.g563.t1	345	3	IcChr12	Icai.Chr12	+	3723975	3728005	38088.6	8.65	-0.482	R2R3-MYB	No or not available
	IcMYB217	Icai.ptg000004l_1.g561.t1	345	3	IcChr12	Icai.Chr12	-	3766129	3768051	38523.6	7.66	-0.548	R2R3-MYB	No or not available
	IcMYB218	Icai.ptg000004l_1.g318.t1	353	3	IcChr12	Icai.Chr12	+	8234273	8235888	39911.7	6.56	-0.905	R2R3-MYB	No or not available
	IcMYB219	Icai.ptg000004l_1.g187.t1	227	2	IcChr12	Icai.Chr12	-	10885929	10887325	26025.9	8.69	-1.096	MYB-relative	No or not available
	IcMYB220	Icai.ptg000004l_1.g137.t1	326	1	IcChr12	Icai.Chr12	-	11760395	11761375	35811.7	5.5	-0.736	MYB-relative	No or not available
	IcMYB221	Icai.ptg000013l_1.g11.t1	472	3	IcChr12	Icai.Chr12	-	21122086	21124901	51645.8	6.51	-0.879	MYB-relative	No or not available
	IcMYB222	Icai.ptg000013l_1.g22.t1	312	2	IcChr12	Icai.Chr12	+	21999141	22000200	35256.6	8.69	-0.707	R2R3-MYB	No or not available
	IcMYB223	Icai.ptg000013l_1.g202.t1	1532	19	IcChr12	Icai.Chr12	+	28503267	28515665	172447	6.27	-0.354	R2R3-MYB	No or not available
	IcMYB224	Icai.ptg000013l_1.g384.t1	374	3	IcChr12	Icai.Chr12	+	32202688	32207210	42350.9	5.49	-0.787	R2R3-MYB	No or not available
	IcMYB225	Icai.ptg000013l_1.g424.t1	341	3	IcChr12	Icai.Chr12	+	33316983	33319037	38557.2	5.62	-0.82	R2R3-MYB	No or not available
	IcMYB226	Icai.ptg000013l_1.g493.t1	298	3	IcChr12	Icai.Chr12	+	34530639	34531745	34196.3	6.16	-0.795	R2R3-MYB	No or not available
	IcMYB227	Icai.ptg000013l_1.g569.t1	168	3	IcChr12	Icai.Chr12	+	35576427	35579368	19016.3	9.3	-0.999	R2R3-MYB	No or not available
	IcMYB228	Icai.ptg000013l_1.g645.t1	633	8	IcChr12	Icai.Chr12	+	36662503	36667280	69285.8	6.03	-0.321	MYB-relative	No or not available
	IcMYB229	Icai.ptg000013l_1.g869.t1	533	5	IcChr12	Icai.Chr12	+	39182154	39184471	59190.3	6.05	-0.435	MYB-relative	No or not available
	IcMYB230	Icai.ptg000013l_1.g872.t1	239	3	IcChr12	Icai.Chr12	-	39193865	39195440	27604.4	6.09	-0.75	R2R3-MYB	No or not available
	IcMYB231	Icai.ptg000013l_1.g1177.t1	560	2	IcChr12	Icai.Chr12	-	41771272	41773574	62154.3	4.98	-0.477	R2R3-MYB	No or not available
	IcMYB232	Icai.ptg000001l_1.g299.t1	312	3	IcChr13	Icai.Chr13	-	6126023	6128868	34936.7	7.65	-0.899	R2R3-MYB	No or not available
	IcMYB233	Icai.ptg000001l_1.g312.t1	230	4	IcChr13	Icai.Chr13	+	6721099	6722319	26872.9	6.54	-1.023	R2R3-MYB	No or not available
	IcMYB234	Icai.ptg000001l_1.g586.t1	1030	11	IcChr13	Icai.Chr13	+	18521290	18528083	113459	5.15	-0.662	3R-MYB	No or not available
	IcMYB235	Icai.ptg000001l_1.g659.t1	290	3	IcChr13	Icai.Chr13	+	22304104	22306289	30943	9.7	-0.358	MYB-relative	No or not available
	IcMYB236	Icai.ptg000001l_1.g857.t1	534	13	IcChr13	Icai.Chr13	-	28039194	28044227	61010.9	6.63	-0.773	MYB-relative	No or not available
	IcMYB237	Icai.ptg000001l_1.g901.t1	1020	9	IcChr13	Icai.Chr13	+	28942854	28949658	114658	7.95	-0.786	5R-MYB	No or not available
	IcMYB238	Icai.ptg000001l_1.g913.t1	480	4	IcChr13	Icai.Chr13	+	29222574	29224487	52361.4	6.35	-0.598	MYB-relative	No or not available
	IcMYB239	Icai.ptg000001l_1.g1012.t1	397	6	IcChr13	Icai.Chr13	-	31041307	31044956	43348.6	7.35	-0.717	R2R3-MYB	No or not available
	IcMYB240	Icai.ptg000001l_1.g1020.t1	303	3	IcChr13	Icai.Chr13	-	31175511	31179408	33787.2	4.98	-1.022	R2R3-MYB	No or not available
	IcMYB241	Icai.ptg000001l_1.g1286.t1	381	3	IcChr13	Icai.Chr13	-	34564591	34567434	41142.2	6.47	-0.493	MYB-relative	No or not available
	IcMYB242	Icai.ptg000001l_1.g1328.t1	337	3	IcChr13	Icai.Chr13	-	35087660	35088957	37551.7	7.69	-0.346	R2R3-MYB	No or not available
	IcMYB243	Icai.ptg000001l_1.g1400.t1	462	7	IcChr13	Icai.Chr13	+	35743753	35746632	50819.7	5.4	-0.664	R2R3-MYB	No or not available
	IcMYB244	Icai.ptg000001l_1.g1478.t1	1706	4	IcChr13	Icai.Chr13	-	36432893	36441077	185755	5.58	-0.704	R2R3-MYB	No or not available
	IcMYB245	Icai.ptg000001l_1.g1679.t1	349	4	IcChr13	Icai.Chr13	-	38305463	38308311	39487.4	5.49	-0.675	MYB-relative	No or not available
	IcMYB246	Icai.ptg000001l_1.g1801.t1	247	1	IcChr13	Icai.Chr13	-	39214046	39214789	27367.2	8.99	-0.832	MYB-relative	No or not available
	IcMYB247	Icai.ptg000001l_1.g1858.t1	316	1	IcChr13	Icai.Chr13	+	39627997	39628947	34592.3	9.03	-0.583	R2R3-MYB	No or not available
	IcMYB248	Icai.ptg000001l_1.g2183.t1	357	2	IcChr13	Icai.Chr13	+	42128826	42130012	39279.2	5.45	-0.698	MYB-relative	No or not available
	IcMYB249	Icai.ptg000001l_1.g2187.t1	284	3	IcChr13	Icai.Chr13	-	42138143	42139522	31013	6.39	-0.334	MYB-relative	No or not available
	IcMYB250	Icai.ptg000021l_1.g7.t1	774	6	IcChr14	Icai.Chr14	-	170785	178675	84699.1	6.38	-0.81	MYB-relative	No or not available
	IcMYB251	Icai.ptg000021l_1.g10.t1	543	1	IcChr14	Icai.Chr14	-	224337	225968	62588.1	8.3	-0.909	MYB-relative	No or not available
	IcMYB252	Icai.ptg000021l_1.g50.t1	315	3	IcChr14	Icai.Chr14	-	1066774	1068576	34011.8	8.33	-0.576	MYB-relative	No or not available
	IcMYB253	Icai.ptg000021l_1.g114.t1	439	4	IcChr14	Icai.Chr14	+	2960762	2965376	49443.4	7.36	-0.816	MYB-relative	No or not available
	IcMYB254	Icai.ptg000021l_1.g133.t1	316	3	IcChr14	Icai.Chr14	+	3416128	3417943	36082.5	5.36	-0.755	R2R3-MYB	No or not available
	IcMYB255	Icai.ptg000021l_1.g360.t1	261	2	IcChr14	Icai.Chr14	-	11698737	11700342	30034.5	5.85	-0.823	R2R3-MYB	No or not available
	IcMYB256	Icai.ptg000021l_1.g417.t1	294	2	IcChr14	Icai.Chr14	-	16048200	16053337	31236.5	6.51	-0.653	R2R3-MYB	No or not available
	IcMYB257	Icai.ptg000021l_1.g555.t1	324	3	IcChr14	Icai.Chr14	+	22696900	22698390	35904.2	7.61	-0.705	R2R3-MYB	No or not available
	IcMYB258	Icai.ptg000021l_1.g727.t1	259	3	IcChr14	Icai.Chr14	-	28010337	28013765	29749.3	9.03	-0.838	MYB-relative	No or not available
	IcMYB259	Icai.ptg000021l_1.g942.t1	367	1	IcChr14	Icai.Chr14	+	31379808	31380911	41601.4	5.06	-1.272	MYB-relative	No or not available
	IcMYB260	Icai.ptg000021l_1.g1239.t1	462	7	IcChr14	Icai.Chr14	-	35045844	35048153	50667.3	5.33	-0.758	R2R3-MYB	No or not available
	IcMYB261	Icai.ptg000021l_1.g1390.t1	361	4	IcChr14	Icai.Chr14	-	36308418	36312218	41048.9	5.52	-0.208	MYB-relative	No or not available
	IcMYB262	Icai.ptg000021l_1.g1422.t1	269	3	IcChr14	Icai.Chr14	+	36519756	36520856	30250.5	7.57	-0.828	R2R3-MYB	No or not available
	IcMYB263	Icai.ptg000021l_1.g1423.t1	259	3	IcChr14	Icai.Chr14	+	36534534	36535505	29242.8	5.1	-0.571	R2R3-MYB	No or not available
	IcMYB264	Icai.ptg000021l_1.g1424.t1	256	3	IcChr14	Icai.Chr14	+	36538908	36539904	29291.6	5.12	-0.802	R2R3-MYB	No or not available
	IcMYB265	Icai.ptg000021l_1.g1425.t1	275	3	IcChr14	Icai.Chr14	+	36549193	36550447	31243.8	5.57	-0.706	R2R3-MYB	No or not available
	IcMYB266	Icai.ptg000021l_1.g1427.t1	352	3	IcChr14	Icai.Chr14	-	36561320	36562796	39466.6	5.65	-0.482	R2R3-MYB	No or not available
	IcMYB267	Icai.ptg000021l_1.g1907.t1	330	8	IcChr14	Icai.Chr14	-	39882355	39886119	36451.6	8.78	-0.732	MYB-relative	No or not available
	IcMYB268	Icai.ptg000007l_1.g199.t1	255	3	IcChr15	Icai.Chr15	+	2664926	2667841	28693.3	6.46	-0.658	R2R3-MYB	No or not available
	IcMYB269	Icai.ptg000007l_1.g265.t1	307	1	IcChr15	Icai.Chr15	+	3336220	3337143	35161.5	6.07	-0.928	MYB-relative	No or not available
	IcMYB270	Icai.ptg000007l_1.g394.t1	341	5	IcChr15	Icai.Chr15	+	4473560	4475621	37870.3	8.52	-0.756	MYB-relative	No or not available
	IcMYB271	Icai.ptg000007l_1.g425.t1	303	1	IcChr15	Icai.Chr15	+	4782882	4783793	32455.5	5.88	-0.705	MYB-relative	No or not available
	IcMYB272	Icai.ptg000007l_1.g440.t1	300	2	IcChr15	Icai.Chr15	-	4937279	4938685	33436.5	8.82	-0.69	R2R3-MYB	No or not available
	IcMYB273	Icai.ptg000007l_1.g458.t1	334	1	IcChr15	Icai.Chr15	-	5110534	5111538	36461.3	6.33	-0.798	MYB-relative	No or not available
	IcMYB274	Icai.ptg000007l_1.g496.t1	272	3	IcChr15	Icai.Chr15	+	5664393	5666163	30871.3	7.03	-0.999	R2R3-MYB	No or not available
	IcMYB275	Icai.ptg000007l_1.g596.t1	396	3	IcChr15	Icai.Chr15	+	7268843	7270731	43546.5	6.55	-0.634	R2R3-MYB	No or not available
	IcMYB276	Icai.ptg000007l_1.g756.t1	565	3	IcChr15	Icai.Chr15	+	13470016	13472771	61574.5	5.27	-0.523	R2R3-MYB	No or not available
	IcMYB277	Icai.ptg000007l_1.g824.t1	176	6	IcChr15	Icai.Chr15	-	18053800	18055464	19778.6	10.06	-0.485	MYB-relative	No or not available
	IcMYB278	Icai.ptg000007l_1.g894.t1	377	2	IcChr15	Icai.Chr15	-	23318941	23322832	40974.2	6.3	-0.649	R2R3-MYB	No or not available
	IcMYB279	Icai.ptg000007l_1.g1149.t1	280	2	IcChr15	Icai.Chr15	+	29840486	29844323	30287.7	7.78	-0.654	R2R3-MYB	No or not available
	IcMYB280	Icai.ptg000007l_1.g1449.t1	376	6	IcChr15	Icai.Chr15	-	34850629	34852557	42452.9	8.79	-0.855	R2R3-MYB	No or not available
	IcMYB281	Icai.ptg000007l_1.g1729.t1	333	6	IcChr15	Icai.Chr15	-	39754452	39757029	36701.4	8.13	-0.595	MYB-relative	No or not available
Ipomoea aquatica	IaMYB1	GWHPABKX000196	280	3	IaChr1	GWHABKX00000001	-	3539874	3544375	30207.6	8.44	-0.669	R2R3-MYB	No or not available
	IaMYB2	GWHPABKX000429	262	3	IaChr1	GWHABKX00000001	+	8370385	8372087	29433.2	6.14	-0.607	R2R3-MYB	No or not available
	IaMYB3	GWHPABKX000536	379	3	IaChr1	GWHABKX00000001	-	9676285	9678507	41056.9	7.68	-0.581	R2R3-MYB	No or not available
	IaMYB4	GWHPABKX000538	379	3	IaChr1	GWHABKX00000001	-	9729191	9731413	41056.9	7.68	-0.581	R2R3-MYB	No or not available
	IaMYB5	GWHPABKX000723	305	7	IaChr1	GWHABKX00000001	-	11254659	11258546	33577.5	8.33	-0.385	MYB-relative	No or not available
	IaMYB6	GWHPABKX000740	246	3	IaChr1	GWHABKX00000001	-	11376879	11378333	27876.5	7.13	-0.638	R2R3-MYB	No or not available
	IaMYB7	GWHPABKX000769	293	3	IaChr1	GWHABKX00000001	+	11615540	11618488	33199.2	6.13	-0.734	R2R3-MYB	No or not available
	IaMYB8	GWHPABKX000771	297	3	IaChr1	GWHABKX00000001	+	11623771	11626090	33058.4	6.83	-0.578	R2R3-MYB	No or not available
	IaMYB9	GWHPABKX000970	502	2	IaChr1	GWHABKX00000001	+	13314077	13321360	56635	5.89	-1.031	R2R3-MYB	No or not available
	IaMYB10	GWHPABKX001091	493	5	IaChr1	GWHABKX00000001	-	14389420	14392935	54229.4	8.45	-0.578	MYB-relative	No or not available
	IaMYB11	GWHPABKX001250	208	3	IaChr1	GWHABKX00000001	-	15759846	15761560	23626.3	6.75	-0.789	R2R3-MYB	No or not available
	IaMYB12	GWHPABKX001420	168	2	IaChr1	GWHABKX00000001	+	16625463	16626050	19469.9	7.83	-0.914	R2R3-MYB	No or not available
	IaMYB13	GWHPABKX001439	345	3	IaChr1	GWHABKX00000001	+	16688498	16690680	38187.8	6.5	-0.747	R2R3-MYB	No or not available
	IaMYB14	GWHPABKX001499	885	17	IaChr1	GWHABKX00000001	-	17164235	17175674	98532.2	8.55	-0.336	MYB-relative	No or not available
	IaMYB15	GWHPABKX001521	464	6	IaChr1	GWHABKX00000001	-	17371844	17375019	51562.2	5.69	-0.806	MYB-relative	No or not available
	IaMYB16	GWHPABKX001585	367	3	IaChr1	GWHABKX00000001	-	17735654	17738202	39334	6.12	-0.502	MYB-relative	No or not available
	IaMYB17	GWHPABKX001639	356	3	IaChr1	GWHABKX00000001	-	18060980	18063225	38746.9	6.4	-0.282	R2R3-MYB	No or not available
	IaMYB18	GWHPABKX001896	406	8	IaChr1	GWHABKX00000001	-	19965614	19969917	45141.4	5.08	-0.703	R2R3-MYB	No or not available
	IaMYB19	GWHPABKX002130	641	7	IaChr1	GWHABKX00000001	+	31255609	31260482	70674.5	5.71	-0.518	MYB-relative	No or not available
	IaMYB20	GWHPABKX002184	264	3	IaChr1	GWHABKX00000001	-	32568840	32571346	28837.8	8.53	-0.533	R2R3-MYB	No or not available
	IaMYB21	GWHPABKX002247	396	3	IaChr1	GWHABKX00000001	-	34034140	34036357	43557.5	6.36	-0.64	R2R3-MYB	No or not available
	IaMYB22	GWHPABKX002297	535	3	IaChr1	GWHABKX00000001	-	34723992	34726757	61147.1	8.77	-0.951	MYB-relative	No or not available
	IaMYB23	GWHPABKX002302	535	3	IaChr1	GWHABKX00000001	-	34813937	34817434	61147.1	8.77	-0.951	MYB-relative	No or not available
	IaMYB24	GWHPABKX002338	191	3	IaChr1	GWHABKX00000001	-	35318091	35319995	21678.8	5.55	-1.112	MYB-relative	No or not available
	IaMYB25	GWHPABKX002374	333	2	IaChr1	GWHABKX00000001	+	35825481	35829574	36321.2	6.27	-0.791	MYB-relative	No or not available
	IaMYB26	GWHPABKX002395	302	2	IaChr1	GWHABKX00000001	+	35961287	35963820	33760	8.42	-0.677	R2R3-MYB	No or not available
	IaMYB27	GWHPABKX002406	487	3	IaChr1	GWHABKX00000001	-	36053334	36055276	52655	7.24	-0.733	MYB-relative	No or not available
	IaMYB28	GWHPABKX002431	341	5	IaChr1	GWHABKX00000001	-	36327094	36329421	37773.1	8.79	-0.75	MYB-relative	No or not available
	IaMYB29	GWHPABKX002602	250	3	IaChr1	GWHABKX00000001	-	37542091	37544185	28125.7	6.08	-0.629	R2R3-MYB	No or not available
	IaMYB30	GWHPABKX002906	88	2	IaChr1	GWHABKX00000001	-	40090276	40095252	10107.8	9.91	-0.79	MYB-relative	No or not available
	IaMYB31	GWHPABKX002915	519	3	IaChr1	GWHABKX00000001	+	40165069	40167605	56314.3	6.71	-0.856	R2R3-MYB	No or not available
	IaMYB32	GWHPABKX002917	270	6	IaChr1	GWHABKX00000001	+	40181271	40182982	31210.3	8.84	-0.88	R2R3-MYB	No or not available
	IaMYB33	GWHPABKX002938	479	13	IaChr1	GWHABKX00000001	+	40362811	40366899	53421.5	6.16	-0.787	MYB-relative	No or not available
	IaMYB34	GWHPABKX013114	342	5	IaChr2	GWHABKX00000002	+	891950	894166	37993.8	7.64	-0.673	MYB-relative	No or not available
	IaMYB35	GWHPABKX013155	277	1	IaChr2	GWHABKX00000002	+	1082828	1083941	30393	8.45	-0.716	R2R3-MYB	No or not available
	IaMYB36	GWHPABKX013713	322	2	IaChr2	GWHABKX00000002	+	5478099	5479740	36035.4	6.27	-0.63	R2R3-MYB	No or not available
	IaMYB37	GWHPABKX013763	293	2	IaChr2	GWHABKX00000002	+	6012103	6013740	33101.5	9.35	-0.852	R2R3-MYB	No or not available
	IaMYB38	GWHPABKX013764	283	2	IaChr2	GWHABKX00000002	+	6039759	6041508	31868	9.16	-0.844	R2R3-MYB	No or not available
	IaMYB39	GWHPABKX013845	341	3	IaChr2	GWHABKX00000002	+	6928490	6931508	38515.8	5.41	-0.716	R2R3-MYB	No or not available
	IaMYB40	GWHPABKX013993	374	3	IaChr2	GWHABKX00000002	-	8825906	8827770	42038.7	7.66	-0.857	R2R3-MYB	No or not available
	IaMYB41	GWHPABKX014211	367	2	IaChr2	GWHABKX00000002	-	16849891	16856916	41157.5	6.11	-0.839	R2R3-MYB	No or not available
	IaMYB42	GWHPABKX014260	373	5	IaChr2	GWHABKX00000002	+	20710309	20713894	41504.3	6.03	-1.084	MYB-relative	No or not available
	IaMYB43	GWHPABKX014587	299	2	IaChr2	GWHABKX00000002	+	29679230	29682762	33527.1	6.4	-0.642	MYB-relative	No or not available
	IaMYB44	GWHPABKX014699	315	3	IaChr3	GWHABKX00000003	-	794909	797182	35575.8	4.94	-0.723	R2R3-MYB	No or not available
	IaMYB45	GWHPABKX014702	350	1	IaChr3	GWHABKX00000003	-	810032	811084	38959.2	8.76	-0.727	MYB-relative	No or not available
	IaMYB46	GWHPABKX014741	558	2	IaChr3	GWHABKX00000003	+	1449945	1452808	63559.4	8.11	-1.183	R2R3-MYB	No or not available
	IaMYB47	GWHPABKX014843	332	2	IaChr3	GWHABKX00000003	-	3195035	3197140	37188.7	5.91	-0.597	R2R3-MYB	No or not available
	IaMYB48	GWHPABKX014904	318	3	IaChr3	GWHABKX00000003	+	4156317	4159747	35206.3	6.35	-0.737	R2R3-MYB	No or not available
	IaMYB49	GWHPABKX015270	506	2	IaChr3	GWHABKX00000003	-	15188972	15191745	57630	7.35	-1.049	R2R3-MYB	No or not available
	IaMYB50	GWHPABKX015299	413	7	IaChr3	GWHABKX00000003	-	15570744	15576561	46146.6	6.66	-0.833	R2R3-MYB	No or not available
	IaMYB51	GWHPABKX015456	322	6	IaChr3	GWHABKX00000003	+	17743854	17746832	35581.1	8.31	-0.665	MYB-relative	No or not available
	IaMYB52	GWHPABKX015698	357	6	IaChr3	GWHABKX00000003	+	20348334	20350855	40060.1	8.86	-0.863	R2R3-MYB	No or not available
	IaMYB53	GWHPABKX015815	374	2	IaChr3	GWHABKX00000003	+	22106761	22110109	40741.1	6.27	-0.579	R2R3-MYB	No or not available
	IaMYB54	GWHPABKX015946	290	2	IaChr3	GWHABKX00000003	+	24409190	24411636	31548.3	6.42	-0.558	MYB-relative	No or not available
	IaMYB55	GWHPABKX016109	264	6	IaChr3	GWHABKX00000003	-	25706248	25707839	29945.2	8.94	-0.717	R2R3-MYB	No or not available
	IaMYB56	GWHPABKX016183	359	2	IaChr3	GWHABKX00000003	+	26350681	26354144	41153.2	9.24	-0.89	MYB-relative	No or not available
	IaMYB57	GWHPABKX016184	522	9	IaChr3	GWHABKX00000003	-	26372539	26377879	57743.9	7.85	-0.68	3R-MYB	No or not available
	IaMYB58	GWHPABKX016185	577	9	IaChr3	GWHABKX00000003	-	26373426	26385853	63223.3	8.36	-0.589	3R-MYB	No or not available
	IaMYB59	GWHPABKX016207	368	6	IaChr3	GWHABKX00000003	-	26513612	26519314	41115.5	9.62	-0.893	MYB-relative	No or not available
	IaMYB60	GWHPABKX016335	439	3	IaChr3	GWHABKX00000003	+	27879655	27882609	49465.5	6.2	-0.906	MYB-relative	No or not available
	IaMYB61	GWHPABKX016416	376	3	IaChr3	GWHABKX00000003	+	28582079	28583572	42378.4	5.31	-0.591	R2R3-MYB	No or not available
	IaMYB62	GWHPABKX016495	80	5	IaChr3	GWHABKX00000003	+	29219036	29223101	8949.28	8	-0.106	MYB-relative	No or not available
	IaMYB63	GWHPABKX016498	142	4	IaChr3	GWHABKX00000003	+	29246733	29248118	15486.3	6.9	-0.602	MYB-relative	No or not available
[truncated: 214 more rows]

## Sheet: Table S3
Table S3 Classification and physicochemical properties of identified MYB TFs in seven Ipomoea species.
Species	Gene Type	Number	Percentage	No. of amino acids			No. of exons			Protein Isoelectric			Molecular Weight （kDa）			Grand Average of Hydropathicity
				Min	Max	Average	Min	Max	Average	Min	Max	Average	Min	Max	Average	Min	Max	Average
	MYB-relative	141	0.4764	92	1741	421.4	1	23	5.44	4.21	10.18	7.33	11.02	194.74	46.95	-1.43	-0.08	-0.68
	R2R3-MYB	147	0.4966	168	1943	367.06	1	34	4.16	4.59	10.12	7.54	19.41	219.26	41.07	-1.14	0.03	-0.69
Ipomoea	3R-MYB	6	0.0203	320	976	526.33	5	9	7.67	5.14	8.68	6.6	34.39	109.2	58.11	-0.93	-0.43	-0.66
batatas	4R-MYB	1	0.0034	1001	1001	1001	12	12	12	9.37	9.37	9.37	112.67	112.67	112.67	-0.7	-0.7	-0.7
	5R-MYB	1	0.0034	1789	1789	1789	19	19	19	8.95	8.95	8.95	201.15	201.15	201.15	-0.4	-0.4	-0.4
	Total	296	1	92	1943	403.12	1	34	4.92	4.21	10.18	7.43	11.02	219.26	45	-1.43	0.03	-0.68
	MYB-relative	225	0.5233	80	1535	378.49	1	24	4.92	4.34	10.26	7.03	8.77	173.62	42.09	-1.24	0.06	-0.68
	R2R3-MYB	189	0.4395	154	1694	350.18	1	8	3.69	4.64	9.91	7.09	17.8	184.47	38.84	-1.2	0.18	-0.69
Ipomoea	3R-MYB	13	0.0302	524	1030	595.31	8	12	9.31	5.13	9.21	7.54	57.89	113.28	65.76	-0.82	-0.64	-0.7
trifida	4R-MYB	1	0.0023	339	339	339	6	6	6	9.7	9.7	9.7	38.78	38.78	38.78	-0.46	-0.46	-0.46
	5R-MYB	2	0.0047	808	1027	917.5	9	10	9.5	8.1	9.47	8.79	91.78	115.45	103.62	-0.85	-0.8	-0.82
	Total	430	1	80	1694	375.02	1	24	4.53	4.34	10.26	7.08	8.77	184.47	41.66	-1.24	0.18	-0.69
	MYB-relative	207	0.5036	80	988	398.43	1	17	5.09	4.34	10.47	6.96	8.77	109.57	44.12	-1.24	0.11	-0.68
	R2R3-MYB	189	0.4599	169	1714	344.77	1	9	3.49	4.64	9.62	7.01	19.62	186.8	38.23	-1.18	-0.29	-0.7
Ipomoea	3R-MYB	12	0.0292	432	1030	602.58	4	13	8.83	5.08	9.16	7.59	48.2	113.15	66.56	-0.87	-0.63	-0.71
triloba	4R-MYB	2	0.0049	994	1010	1002	10	11	10.5	7.22	8.63	7.93	112.43	113.4	112.91	-0.8	-0.75	-0.77
	5R-MYB	1	0.0024	987	987	987	10	10	10	8.57	8.57	8.57	111.34	111.34	111.34	-0.81	-0.81	-0.81
	Total	411	1	80	1714	384.09	1	17	4.5	4.34	10.47	7.01	8.77	186.8	42.57	-1.24	0.11	-0.69
	MYB-relative	135	0.4639	81	1113	366.64	1	17	5.2	4.41	10.45	7.22	9.02	185.25	40.83	-1.21	-0.1	-0.69
	R2R3-MYB	152	0.5223	119	1700	336.6	1	11	3.91	5.08	10.98	7.2	17.02	112.27	37.52	-1.16	-0.45	-0.69
Ipomoea	3R-MYB	3	0.0103	523	1032	698.33	1	13	10	5.2	9.75	7.58	15.59	114.32	77.14	-0.84	-0.3	-0.73
nil	4R-MYB	0	0	-	-	-	-	-	-	-	-	-	-	-	-	-	-	-
	5R-MYB	1	0.0034	1018	1018	1018	5	5	9	6.29	6.29	8.63	36.08	36.08	114.32	-0.62	-0.62	-0.81
	Total	291	1	81	1700	356.61	1	17	4.59	4.41	10.98	7.22	9.02	185.25	39.73	-1.21	-0.1	-0.7
	MYB-relative	152	0.6726	81	950	365.7	1	17	4.28	4.15	11.23	7.06	9	105.31	40.42	-1.53	-0.24	-0.69
	R2R3-MYB	70	0.3097	170	1690	397.2	1	19	4.04	4.91	9.58	7.01	19.78	183.91	44.09	-1.35	-0.15	-0.73
Ipomoea	3R-MYB	3	0.0133	544	1033	714	7	11	8.67	5.15	9.28	7.22	60.11	113.35	78.58	-0.82	-0.63	-0.73
purpurea	4R-MYB	0	0	-	-	-	-	-	-	-	-	-	-	-	-	-	-	-
	5R-MYB	1	0.0044	959	959	959	11	11	11	8.81	8.81	8.81	108.58	108.58	108.58	-0.78	-0.78	-0.78
	Total	226	1	81	1690	382.7	1	19	4.3	4.15	11.23	7.05	9	183.91	42.37	-1.53	-0.15	-0.7
	MYB-relative	127	0.452	74	883	377.53	1	17	4.46	4.32	10.78	7.23	8.66	98.16	42.01	-1.52	-0.21	-0.73
	R2R3-MYB	150	0.5338	168	1706	353.32	1	19	3.35	4.63	9.71	7.09	19.02	185.75	39.41	-1.18	-0.28	-0.7
Ipomoea	3R-MYB	3	0.0107	550	1030	720.33	7	11	9	5.15	9.44	7.56	61.56	113.46	79.66	-0.85	-0.64	-0.72
cairica	4R-MYB	0	0	-	-	-	-	-	-	-	-	-	-	-	-	-	-	-
	5R-MYB	1	0.0036	1020	1020	1020	9	9	9	7.95	7.95	7.95	114.66	114.66	114.66	-0.79	-0.79	-0.79
	Total	281	1	74	1706	370.55	1	19	3.93	4.32	10.78	7.16	8.66	185.75	41.28	-1.52	-0.21	-0.72
	MYB-relative	119	0.4296	80	890	383.34	1	17	4.55	4.74	10.08	7.34	8.95	98.53	42.58	-1.24	-0.11	-0.7
	R2R3-MYB	153	0.5523	168	1689	344.58	1	12	3.28	4.68	10.42	7.02	19.39	184.46	38.37	-1.18	-0.28	-0.71
Ipomoea	3R-MYB	4	0.0144	522	1024	669	9	12	9.75	5.08	9.18	7.62	57.74	112.36	73.71	-0.8	-0.59	-0.67
aquatica	4R-MYB	0	0	-	-	-	-	-	-	-	-	-	-	-	-	-	-	-
	5R-MYB	1	0.0036	1028	1028	1028	9	9	9	8.34	8.34	8.34	115.32	115.32	115.32	-0.78	-0.78	-0.78
	Total	277	1	80	1689	368.38	1	17	3.94	4.68	10.42	7.17	8.95	184.46	40.97	-1.24	-0.11	-0.71
	MYB-relative	1106	0.5	74	1741	384.9	1	24	4.87	4.15	11.23	7.14	8.66	194.74	42.75	-1.53	0.11	-0.69
	R2R3-MYB	1050	0.4747	119	1943	352.37	1	34	3.67	4.59	10.98	7.14	13.72	219.26	39.21	-1.35	0.18	-0.7
	3R-MYB	44	0.0199	320	1033	618.23	4	13	8.98	5.08	9.44	7.42	34.39	113.46	68.25	-0.93	-0.43	-0.7
Total	4R-MYB	4	0.0018	339	1010	836	6	12	9.75	7.22	9.7	8.73	38.78	113.4	94.32	-0.8	-0.46	-0.68
	5R-MYB	8	0.0036	808	1789	1079.5	9	19	10.75	7.95	9.47	8.6	91.78	201.15	121.58	-0.85	-0.4	-0.75
	Total	2212	1	74	1943	377.43	1	34	4.41	4.15	11.23	7.15	8.66	219.26	41.96	-1.53	0.18	-0.7

## Sheet: Table S4
Table S4 The prediction of subcellular localization in IbMYB deduced proteins.
Gene name	Nucleus	Chloroplast	Chloroplast_Mitochondrial	Cytoskeletal	Cytoskeletal_Nucleus	Cytosol	Cytosol_Mitochondrial	Cytosol_Nucleus	Endoplasmic reticulum	Endoplasmic reticulum_Plasma membrane	Extracellular	Golgi apparatus	Mitochondrial	Nucleus_Plasma membrane	Peroxisomes	Plasma membrane	Vacuole
IbMYB1	12										2
IbMYB2	9	1				2					1					1
IbMYB3	13					1
IbMYB4	9	2		1		1					1
IbMYB5	14
IbMYB6	14
IbMYB7	14
IbMYB8	14
IbMYB9	14
IbMYB10	14
IbMYB11	5	1				6					2
IbMYB12	14
IbMYB13	3.5	7			2.5				2				1
IbMYB14	14
IbMYB15	14
IbMYB16	13											1
IbMYB17	6					7					1
IbMYB18	14
IbMYB19	14
IbMYB20	11	2														1
IbMYB21	14
IbMYB22	13.5							7.5
IbMYB23	14
IbMYB24	14
IbMYB25	11	2														1
IbMYB26	14
IbMYB27	3.5	7			2.5								3
IbMYB28	14
IbMYB29	14
IbMYB30	13														1
IbMYB31	14
IbMYB32	10	1		1		1						1
IbMYB33	14
IbMYB34	13														1
IbMYB35	10	3.5	2.5
IbMYB36	14
IbMYB37	12			1												1
IbMYB38	13														1
IbMYB39	13	1
IbMYB40	7.5	1				1.5		5			2					2
IbMYB41	13					1
IbMYB42	12	1													1
IbMYB43	14
IbMYB44	14
IbMYB45	13	1
IbMYB46	14
IbMYB47	14
IbMYB48	14
IbMYB49	12.5	1						7
IbMYB50	6	1		1		4							1		1
IbMYB51	6	1		1		2							1		2		1
IbMYB52	3	1				4			2			3	1
IbMYB53	12					1							1
IbMYB54	7	3		1									2			1
IbMYB55	14
IbMYB56	14
IbMYB57	14
IbMYB58	12					1									1
IbMYB59	5					5							3				1
IbMYB60	14
IbMYB61	6	2				3					1		2
IbMYB62	9	4				1
IbMYB63	14
IbMYB64		6				1			1				4			1	1
IbMYB65	14
IbMYB66	12										2
IbMYB67	12										2
IbMYB68	3	4											7
IbMYB69	14
IbMYB70	11					2											1
IbMYB71	14
IbMYB72	11												2			1
IbMYB73	12			1		1
IbMYB74	14
IbMYB75	7	1				5							1
IbMYB76	13														1
IbMYB77	14
IbMYB78	14
IbMYB79	14
IbMYB80	10	1				3
IbMYB81	14
IbMYB82	10					3										1
IbMYB83	14
IbMYB84	13														1
IbMYB85	13														1
IbMYB86	14
IbMYB87	12	1											1
IbMYB88	14
IbMYB89	14
IbMYB90	12					1									1
IbMYB91	14
IbMYB92	13														1
IbMYB93	13														1
IbMYB94	9	1				2							1			1
IbMYB95	12															2
IbMYB96	12	1															1
IbMYB97	14
IbMYB98	14
IbMYB99	14
IbMYB100	14
IbMYB101	14
IbMYB102	12					1									1
IbMYB103	3	4				7
IbMYB104	3	3		1		5							2
IbMYB105	13												1
IbMYB106	5	2				6							1
IbMYB107	7	1		1		4							1
IbMYB108	14
IbMYB109	13.5							7.5
IbMYB110	13	1
IbMYB111	3.5	1				1.5		3							8
IbMYB112	11	1									1						1
IbMYB113	14
IbMYB114	14
IbMYB115	12			1		1
IbMYB116	5			1		2							6
IbMYB117	14
IbMYB118	11					1										2
IbMYB119	11					2										1
IbMYB120	14
IbMYB121	14
IbMYB122	9	3											2
IbMYB123	14
IbMYB124	13					1
IbMYB125	12	1															1
IbMYB126	14
IbMYB127	6	4				1							2			1
IbMYB128	14
IbMYB129	6	3											5
IbMYB130	14
IbMYB131	12					1										1
IbMYB132	14
IbMYB133	9			1		4
IbMYB134	3															10	1
IbMYB135	14
IbMYB136	14
IbMYB137	14
IbMYB138	14
IbMYB139	14
IbMYB140	10	1		2												1
IbMYB141	14
IbMYB142	14
IbMYB143	13														1
IbMYB144	14
IbMYB145	12										2
IbMYB146	13														1
IbMYB147	14
IbMYB148	12										2
IbMYB149	8	3							1						1	1
IbMYB150	13					1
IbMYB151	14
IbMYB152	14
IbMYB153	14
IbMYB154	14
IbMYB155	1	1				10							1			1
IbMYB156	14
IbMYB157	14
IbMYB158	14
IbMYB159	11	2				1
IbMYB160	10			1		3
IbMYB161	14
IbMYB162	13														1
IbMYB163	14
IbMYB164	14
IbMYB165	14
IbMYB166	13														1
IbMYB167	14
IbMYB168	10	2									2
IbMYB169	14
IbMYB170	14
IbMYB171	3	4											7
IbMYB172	14
IbMYB173	14
IbMYB174	10	4
IbMYB175	11					3
IbMYB176	14
IbMYB177	14
IbMYB178	14
IbMYB179	14
IbMYB180	13														1
IbMYB181		13					1
IbMYB182	13					1
IbMYB183	14
IbMYB184	13														1
IbMYB185	10	2				1											1
IbMYB186	14
IbMYB187	14
IbMYB188	13					1
IbMYB189	14
IbMYB190	14
IbMYB191	6	3				1							1	5.5		3
IbMYB192	8	2				2					1						1
IbMYB193	13					1
IbMYB194	14
IbMYB195	14
IbMYB196	12			2
IbMYB197	12										2
IbMYB198	14
IbMYB199	9			1		3						1
IbMYB200	12	1															1
IbMYB201	14
IbMYB202	12					1						1
IbMYB203	13			1
IbMYB204	14
IbMYB205	10	3									1
IbMYB206	12										2
IbMYB207	14
IbMYB208	13														1
IbMYB209	14
IbMYB210	14
IbMYB211	14
IbMYB212	14
IbMYB213	13														1
IbMYB214	14
IbMYB215	13														1
IbMYB216	14
IbMYB217	14
IbMYB218	13														1
IbMYB219	14
IbMYB220	14
IbMYB221	14
IbMYB222	10			2		2
IbMYB223	14
IbMYB224	14
IbMYB225	14
IbMYB226	2	1				2			2			4	1				2
IbMYB227	14
IbMYB228	3.5	4			2.5	1							1			3	1
IbMYB229	14
IbMYB230	7	2		1		2			1								1
IbMYB231	13					1
IbMYB232	2								3							8	1
IbMYB233	14
IbMYB234	12										2
IbMYB235	14
IbMYB236	14
IbMYB237	13														1
IbMYB238	13														1
IbMYB239	12	2
IbMYB240	7	2				4							1
IbMYB241	14
IbMYB242	14
IbMYB243	14
IbMYB244	12.5							7							1
IbMYB245	6	1				5										2
IbMYB246	13														1
IbMYB247	13.5							7.5
IbMYB248	13														1
IbMYB249	3	9				1										1
IbMYB250	14
IbMYB251	7	2		1		1							2			1
IbMYB252	14
IbMYB253	14
IbMYB254	8	4				1			1
IbMYB255	14
IbMYB256	14
IbMYB257		5				1			1				4			2	1
IbMYB258	12	1				1
IbMYB259	13														1
IbMYB260	13														1
IbMYB261	14
IbMYB262	14
IbMYB263	12	2
IbMYB264	14
IbMYB265	9					4							1
IbMYB266	8.5	2				1					1			5			1
IbMYB267	1	2		1		5										5
IbMYB268	1	1		1		7										4
IbMYB269	13														1
IbMYB270	14
IbMYB271	12			1		1
IbMYB272	11	1				1										1
IbMYB273	12			1									1
IbMYB274	10			1		2										1
IbMYB275	14
IbMYB276	14
IbMYB277	12			1		1
IbMYB278	13					1
IbMYB279	9	2		1		2
IbMYB280	12										2
IbMYB281	14
IbMYB282	14
IbMYB283	2	2		1		6							3
IbMYB284	14
IbMYB285	4					1			4.5	4			1			2.5	1
IbMYB286	14
IbMYB287	14
IbMYB288	10					2									1	1
IbMYB289	9	1				4
IbMYB290	14
IbMYB291	12										2
IbMYB292	10	2		1													1
IbMYB293		7											7
IbMYB294	14
IbMYB295	14
IbMYB296	14

## Sheet: Table S5
Table S5 The prediction of subcellular localization in Ipomoea MYB TFs.
Localization	Ipomoea batatas		Ipomoea trifida		Ipomoea triloba		Ipomoea nil		Ipomoea purpurea		Ipomoea cairica		Ipomoea aquatic		All
	Number	Percentage	Number	Percentage	Number	Percentage	Number	Percentage	Number	Percentage	Number	Percentage	Number	Percentage	Number	Percentage
Nucleus	270	0.9122	387	0.9	386	0.9392	273	0.9381	205	0.9071	264	0.9395	261	0.9422	2046	0.925
Cytosol	10	0.0338	10	0.0233	5	0.0122	2	0.0069	1	0.0044	0	0	1	0.0036	29	0.0131
Chloroplast	8	0.027	23	0.0535	8	0.0195	10	0.0344	15	0.0664	11	0.0391	11	0.0397	86	0.0389
Mitochondrial	3	0.0101	3	0.007	6	0.0146	1	0.0034	1	0.0044	2	0.0071	2	0.0072	18	0.0081
Plasma membrane	2	0.0068	0	0	0	0	0	0	1	0.0044	1	0.0036	0	0	4	0.0018
Endoplasmic reticulum	1	0.0034	1	0.0023	1	0.0024	1	0.0034	1	0.0044	1	0.0036	0	0	6	0.0027
Golgi apparatus	1	0.0034	0	0	1	0.0024	1	0.0034	0	0	0	0	0	0	3	0.0014
Peroxisomes	1	0.0034	2	0.0047	1	0.0024	2	0.0069	2	0.0088	1	0.0036	1	0.0036	10	0.0045
Cytoskeletal	0	0	3	0.007	2	0.0049	0	0	0	0	0	0	1	0.0036	6	0.0027
Extracellular	0	0	1	0.0023	1	0.0024	0	0	0	0	1	0.0036	0	0	3	0.0014
Vacuole	0	0	0	0	0	0	1	0.0034	0	0	0	0	0	0	1	0.0005

## Sheet: Table S6
Table S6 The motif distribution of Ipomoea MYB proteins.
Gene Type	Motifs	Gene Number
MYB-relative	Motif2	1023
	Motif3	457
	Motif1	439
	Motif8	332
	Motif6	209
	Motif10	184
	Motif9	140
	Motif7	133
	Motif4	130
	Motif5	121
	Motif12	119
	Motif11	107
	Motif15	85
	Motif16	85
	Motif13	63
	Motif17	59
	Motif14	57
	Motif19	55
	Motif20	48
	Motif18	18
R2R3-MYB	Motif3	846
	Motif2	753
	Motif6	721
	Motif1	680
	Motif12	670
	Motif8	451
	Motif13	257
	Motif4	158
	Motif5	122
	Motif17	100
	Motif9	94
	Motif14	85
	Motif7	81
	Motif19	70
	Motif15	59
	Motif20	56
	Motif18	54
	Motif10	47
	Motif11	45
	Motif16	38
3R-MYB	Motif 2	22
	Motif 11	20
	Motif 20	20
	Motif 1	19
	Motif 15	19
	Motif 7	17
	Motif 3	11
	Motif 14	11
	Motif 9	10
	Motif 10	10
	Motif 12	10
	Motif 4	9
	Motif 5	9
	Motif 6	9
	Motif 18	9
	Motif 13	8
	Motif 16	8
	Motif 17	8
	Motif 19	8
	Motif 8	6
4R- and 5R-MYB	Motif 1	12
	Motif 2	12
	Motif 9	12
	Motif 13	12
	Motif 3	11
	Motif 4	11
	Motif 5	11
	Motif 7	11
	Motif 10	11
	Motif 11	11
	Motif 12	11
	Motif 14	11
	Motif 16	11
	Motif 19	11
	Motif 6	10
	Motif 8	10
	Motif 15	10
	Motif 20	10
	Motif 17	9
	Motif 18	8

## Sheet: Table S7
Table S7 Duplication analysis of the Ipomoea MYB genes.
Species	Gene_1	Gene_2	Duplicated type
Ipomoea aquatic	IaMYB159	IaMYB26	Segmental
	IaMYB160	IaMYB27	Segmental
	IaMYB191	IaMYB98	Segmental
	IaMYB208	IaMYB96	Segmental
	IaMYB32	IaMYB116	Segmental
	IaMYB64	IaMYB119	Segmental
	IaMYB65	IaMYB117	Segmental
Sweet potato (Ipomoea batatas)	IbMYB118	IbMYB119	Segmental
	IbMYB142	IbMYB135	Segmental
	IbMYB165	IbMYB166	Segmental
	IbMYB262	IbMYB263	Segmental
	IbMYB30	IbMYB34	Segmental
	IbMYB81	IbMYB86	Segmental
Ipomoea cairica	IcMYB179	IcMYB98	Segmental
	IcMYB71	IcMYB55	Segmental
	IcMYB72	IcMYB56	Segmental
Ipomoea nil	InMYB125	InMYB126	Tandem
	InMYB146	InMYB147	Tandem
	InMYB148	InMYB149	Tandem
	InMYB149	InMYB150	Tandem
	InMYB158	InMYB159	Tandem
	InMYB161	InMYB162	Tandem
	InMYB181	InMYB182	Tandem
	InMYB203	InMYB204	Tandem
	InMYB224	InMYB225	Tandem
	InMYB227	InMYB228	Tandem
	InMYB229	InMYB230	Tandem
	InMYB245	InMYB246	Tandem
	InMYB249	InMYB250	Tandem
	InMYB282	InMYB283	Tandem
	InMYB54	InMYB55	Tandem
	InMYB60	InMYB61	Tandem
	InMYB66	InMYB67	Tandem
	InMYB75	InMYB76	Tandem
	InMYB94	InMYB95	Tandem
	InMYB97	InMYB98	Tandem
	InMYB12	InMYB52	Segmental
	InMYB158	InMYB267	Segmental
	InMYB17	InMYB272	Segmental
	InMYB18	InMYB271	Segmental
Ipomoea purpurea	IpMYB133	IpMYB37	Segmental
	IpMYB14	IpMYB218	Segmental
	IpMYB66	IpMYB24	Segmental
Ipomoea triloba	ItbMYB103	ItbMYB104	Tandem
	ItbMYB104	ItbMYB105	Tandem
	ItbMYB105	ItbMYB106	Tandem
	ItbMYB108	ItbMYB109	Tandem
	ItbMYB110	ItbMYB111	Tandem
	ItbMYB112	ItbMYB113	Tandem
	ItbMYB116	ItbMYB117	Tandem
	ItbMYB117	ItbMYB118	Tandem
	ItbMYB130	ItbMYB131	Tandem
	ItbMYB133	ItbMYB134	Tandem
	ItbMYB146	ItbMYB147	Tandem
	ItbMYB148	ItbMYB149	Tandem
	ItbMYB151	ItbMYB152	Tandem
	ItbMYB152	ItbMYB153	Tandem
	ItbMYB154	ItbMYB155	Tandem
	ItbMYB155	ItbMYB156	Tandem
	ItbMYB156	ItbMYB157	Tandem
	ItbMYB157	ItbMYB158	Tandem
	ItbMYB158	ItbMYB159	Tandem
	ItbMYB164	ItbMYB165	Tandem
	ItbMYB165	ItbMYB166	Tandem
	ItbMYB168	ItbMYB169	Tandem
	ItbMYB173	ItbMYB174	Tandem
	ItbMYB174	ItbMYB175	Tandem
	ItbMYB190	ItbMYB191	Tandem
	ItbMYB192	ItbMYB193	Tandem
	ItbMYB196	ItbMYB197	Tandem
	ItbMYB199	ItbMYB200	Tandem
	ItbMYB200	ItbMYB201	Tandem
	ItbMYB201	ItbMYB202	Tandem
	ItbMYB203	ItbMYB204	Tandem
	ItbMYB210	ItbMYB211	Tandem
	ItbMYB211	ItbMYB212	Tandem
	ItbMYB214	ItbMYB215	Tandem
	ItbMYB218	ItbMYB219	Tandem
	ItbMYB22	ItbMYB23	Tandem
	ItbMYB223	ItbMYB224	Tandem
	ItbMYB224	ItbMYB225	Tandem
	ItbMYB225	ItbMYB226	Tandem
	ItbMYB226	ItbMYB227	Tandem
	ItbMYB228	ItbMYB229	Tandem
	ItbMYB231	ItbMYB232	Tandem
	ItbMYB235	ItbMYB236	Tandem
	ItbMYB237	ItbMYB238	Tandem
	ItbMYB247	ItbMYB248	Tandem
	ItbMYB251	ItbMYB252	Tandem
	ItbMYB260	ItbMYB261	Tandem
	ItbMYB263	ItbMYB264	Tandem
	ItbMYB268	ItbMYB269	Tandem
	ItbMYB269	ItbMYB270	Tandem
	ItbMYB27	ItbMYB28	Tandem
	ItbMYB276	ItbMYB277	Tandem
	ItbMYB278	ItbMYB279	Tandem
	ItbMYB279	ItbMYB280	Tandem
	ItbMYB280	ItbMYB281	Tandem
	ItbMYB285	ItbMYB286	Tandem
	ItbMYB286	ItbMYB287	Tandem
	ItbMYB287	ItbMYB288	Tandem
	ItbMYB3	ItbMYB4	Tandem
	ItbMYB302	ItbMYB303	Tandem
	ItbMYB304	ItbMYB305	Tandem
	ItbMYB310	ItbMYB311	Tandem
	ItbMYB317	ItbMYB318	Tandem
	ItbMYB318	ItbMYB319	Tandem
	ItbMYB32	ItbMYB33	Tandem
	ItbMYB325	ItbMYB326	Tandem
	ItbMYB326	ItbMYB327	Tandem
	ItbMYB327	ItbMYB328	Tandem
	ItbMYB334	ItbMYB335	Tandem
	ItbMYB340	ItbMYB341	Tandem
	ItbMYB341	ItbMYB342	Tandem
	ItbMYB343	ItbMYB344	Tandem
	ItbMYB344	ItbMYB345	Tandem
	ItbMYB345	ItbMYB346	Tandem
	ItbMYB349	ItbMYB350	Tandem
	ItbMYB350	ItbMYB351	Tandem
	ItbMYB351	ItbMYB352	Tandem
	ItbMYB353	ItbMYB354	Tandem
	ItbMYB357	ItbMYB358	Tandem
	ItbMYB359	ItbMYB360	Tandem
	ItbMYB360	ItbMYB361	Tandem
	ItbMYB361	ItbMYB362	Tandem
	ItbMYB363	ItbMYB364	Tandem
	ItbMYB368	ItbMYB369	Tandem
	ItbMYB369	ItbMYB370	Tandem
	ItbMYB370	ItbMYB371	Tandem
	ItbMYB371	ItbMYB372	Tandem
	ItbMYB372	ItbMYB373	Tandem
	ItbMYB379	ItbMYB380	Tandem
	ItbMYB380	ItbMYB381	Tandem
	ItbMYB381	ItbMYB382	Tandem
	ItbMYB383	ItbMYB384	Tandem
	ItbMYB389	ItbMYB390	Tandem
	ItbMYB405	ItbMYB406	Tandem
	ItbMYB408	ItbMYB409	Tandem
	ItbMYB52	ItbMYB53	Tandem
	ItbMYB60	ItbMYB61	Tandem
	ItbMYB61	ItbMYB62	Tandem
	ItbMYB64	ItbMYB65	Tandem
	ItbMYB67	ItbMYB68	Tandem
	ItbMYB69	ItbMYB70	Tandem
	ItbMYB79	ItbMYB80	Tandem
	ItbMYB82	ItbMYB83	Tandem
	ItbMYB83	ItbMYB84	Tandem
	ItbMYB92	ItbMYB93	Tandem
	ItbMYB143	ItbMYB20	Segmental
Ipomoea trifida	ItfMYB100	ItfMYB101	Tandem
	ItfMYB101	ItfMYB102	Tandem
	ItfMYB110	ItfMYB111	Tandem
	ItfMYB113	ItfMYB114	Tandem
	ItfMYB119	ItfMYB120	Tandem
	ItfMYB120	ItfMYB121	Tandem
	ItfMYB125	ItfMYB126	Tandem
	ItfMYB126	ItfMYB127	Tandem
	ItfMYB139	ItfMYB140	Tandem
	ItfMYB140	ItfMYB141	Tandem
	ItfMYB144	ItfMYB145	Tandem
	ItfMYB146	ItfMYB147	Tandem
	ItfMYB149	ItfMYB150	Tandem
	ItfMYB150	ItfMYB151	Tandem
	ItfMYB151	ItfMYB152	Tandem
	ItfMYB168	ItfMYB169	Tandem
	ItfMYB169	ItfMYB170	Tandem
	ItfMYB170	ItfMYB171	Tandem
	ItfMYB172	ItfMYB173	Tandem
	ItfMYB177	ItfMYB178	Tandem
	ItfMYB178	ItfMYB179	Tandem
	ItfMYB185	ItfMYB186	Tandem
	ItfMYB187	ItfMYB188	Tandem
	ItfMYB205	ItfMYB206	Tandem
	ItfMYB207	ItfMYB208	Tandem
	ItfMYB209	ItfMYB210	Tandem
	ItfMYB212	ItfMYB213	Tandem
	ItfMYB220	ItfMYB221	Tandem
	ItfMYB221	ItfMYB222	Tandem
	ItfMYB223	ItfMYB224	Tandem
	ItfMYB226	ItfMYB227	Tandem
	ItfMYB227	ItfMYB228	Tandem
	ItfMYB23	ItfMYB24	Tandem
	ItfMYB232	ItfMYB233	Tandem
	ItfMYB233	ItfMYB234	Tandem
	ItfMYB234	ItfMYB235	Tandem
	ItfMYB235	ItfMYB236	Tandem
	ItfMYB236	ItfMYB237	Tandem
	ItfMYB237	ItfMYB238	Tandem
	ItfMYB239	ItfMYB240	Tandem
	ItfMYB24	ItfMYB25	Tandem
	ItfMYB241	ItfMYB242	Tandem
	ItfMYB242	ItfMYB243	Tandem
	ItfMYB243	ItfMYB244	Tandem
	ItfMYB244	ItfMYB245	Tandem
	ItfMYB248	ItfMYB249	Tandem
	ItfMYB268	ItfMYB269	Tandem
	ItfMYB27	ItfMYB28	Tandem
	ItfMYB278	ItfMYB279	Tandem
	ItfMYB284	ItfMYB285	Tandem
	ItfMYB285	ItfMYB286	Tandem
	ItfMYB286	ItfMYB287	Tandem
	ItfMYB288	ItfMYB289	Tandem
	ItfMYB290	ItfMYB291	Tandem
	ItfMYB295	ItfMYB296	Tandem
	ItfMYB302	ItfMYB303	Tandem
	ItfMYB303	ItfMYB304	Tandem
	ItfMYB313	ItfMYB314	Tandem
	ItfMYB315	ItfMYB316	Tandem
	ItfMYB32	ItfMYB33	Tandem
	ItfMYB323	ItfMYB324	Tandem
	ItfMYB324	ItfMYB325	Tandem
	ItfMYB331	ItfMYB332	Tandem
	ItfMYB335	ItfMYB336	Tandem
	ItfMYB338	ItfMYB339	Tandem
	ItfMYB343	ItfMYB344	Tandem
	ItfMYB344	ItfMYB345	Tandem
	ItfMYB346	ItfMYB347	Tandem
	ItfMYB353	ItfMYB354	Tandem
	ItfMYB354	ItfMYB355	Tandem
	ItfMYB356	ItfMYB357	Tandem
	ItfMYB357	ItfMYB358	Tandem
	ItfMYB358	ItfMYB359	Tandem
	ItfMYB362	ItfMYB363	Tandem
	ItfMYB363	ItfMYB364	Tandem
	ItfMYB365	ItfMYB366	Tandem
	ItfMYB369	ItfMYB370	Tandem
	ItfMYB37	ItfMYB38	Tandem
	ItfMYB370	ItfMYB371	Tandem
	ItfMYB376	ItfMYB377	Tandem
	ItfMYB377	ItfMYB378	Tandem
	ItfMYB378	ItfMYB379	Tandem
	ItfMYB384	ItfMYB385	Tandem
	ItfMYB386	ItfMYB387	Tandem
	ItfMYB394	ItfMYB395	Tandem
	ItfMYB397	ItfMYB398	Tandem
	ItfMYB408	ItfMYB409	Tandem
	ItfMYB411	ItfMYB412	Tandem
	ItfMYB424	ItfMYB425	Tandem
	ItfMYB54	ItfMYB55	Tandem
	ItfMYB55	ItfMYB56	Tandem
	ItfMYB56	ItfMYB57	Tandem
	ItfMYB60	ItfMYB61	Tandem
	ItfMYB68	ItfMYB69	Tandem
	ItfMYB72	ItfMYB73	Tandem
	ItfMYB73	ItfMYB74	Tandem
	ItfMYB74	ItfMYB75	Tandem
	ItfMYB75	ItfMYB76	Tandem
	ItfMYB79	ItfMYB80	Tandem
	ItfMYB83	ItfMYB84	Tandem
	ItfMYB87	ItfMYB88	Tandem
	ItfMYB88	ItfMYB89	Tandem
	ItfMYB90	ItfMYB91	Tandem
	ItfMYB91	ItfMYB92	Tandem
	ItfMYB92	ItfMYB93	Tandem
	ItfMYB93	ItfMYB94	Tandem
	ItfMYB97	ItfMYB98	Tandem
	ItfMYB288	ItfMYB30	Segmental

## Sheet: Table S8
Table S8 Ortholog MYB gene pairs between the seven Ipomoea species.
Gene_1	Types	Subfamily	Gene_2	Types	Subfamily	Inter_Species	Number of ortholog MYB gene pairs
IbMYB2	R2R3-MYB	B6	IaMYB12	R2R3-MYB	B6	Ipomoea batatas_Ipomoea aquatic	175
IbMYB4	MYB-relative	A4	IaMYB10	MYB-relative	A4
IbMYB5	R2R3-MYB	B43	IaMYB9	R2R3-MYB	B43
IbMYB6	R2R3-MYB	B9	IaMYB8	R2R3-MYB	B9
IbMYB7	R2R3-MYB	B28	IaMYB7	R2R3-MYB	B28
IbMYB8	MYB-relative	A15	IaMYB6	R2R3-MYB	B27
IbMYB9	MYB-relative	A21	IaMYB5	MYB-relative	A21
IbMYB10	R2R3-MYB	B9	IaMYB3	R2R3-MYB	B9
IbMYB12	MYB-relative	A15	IaMYB2	R2R3-MYB	B16
IbMYB17	R2R3-MYB	B6	IaMYB193	MYB-relative	A12
IbMYB20	MYB-relative	A10	IaMYB191	MYB-relative	A10
IbMYB21	MYB-relative	A15	IaMYB189	R2R3-MYB	B21
IbMYB13	MYB-relative	A20	IaMYB76	MYB-relative	A20
IbMYB16	R2R3-MYB	B43	IaMYB77	R2R3-MYB	B43
IbMYB175	MYB-relative	A5	IaMYB236	MYB-relative	A5
IbMYB178	R2R3-MYB	B31	IaMYB233	R2R3-MYB	B31
IbMYB179	R2R3-MYB	B19	IaMYB234	R2R3-MYB	B19
IbMYB180	R2R3-MYB	B24	IaMYB235	R2R3-MYB	B24
IbMYB183	MYB-relative	A13	IaMYB231	MYB-relative	A13
IbMYB184	MYB-relative	A17	IaMYB230	R2R3-MYB	B42
IbMYB176	R2R3-MYB	B38	IaMYB87	R2R3-MYB	B38
IbMYB185	MYB-relative	A10	IaMYB110	MYB-relative	A10
IbMYB186	MYB-relative	A16	IaMYB111	MYB-relative	A16
IbMYB187	R2R3-MYB	B38	IaMYB112	R2R3-MYB	B38
IbMYB188	R2R3-MYB	B27	IaMYB113	R2R3-MYB	B27
IbMYB189	MYB-relative	A16	IaMYB115	MYB-relative	A16
IbMYB190	MYB-relative	A16	IaMYB115	MYB-relative	A16
IbMYB192	MYB-relative	A23	IaMYB116	R2R3-MYB	B45
IbMYB193	R2R3-MYB	B21	IaMYB117	R2R3-MYB	B21
IbMYB194	R2R3-MYB	B40	IaMYB118	R2R3-MYB	B40
IbMYB195	MYB-relative	A11	IaMYB119	MYB-relative	A11
IbMYB196	MYB-relative	A15	IaMYB108	MYB-relative	A15
IbMYB197	R2R3-MYB	B32	IaMYB107	R2R3-MYB	B32
IbMYB199	MYB-relative	A26	IaMYB104	MYB-relative	A26
IbMYB200	MYB-relative	A10	IaMYB105	MYB-relative	A10
IbMYB201	R2R3-MYB	B11	IaMYB103	R2R3-MYB	B11
IbMYB204	MYB-relative	A17	IaMYB33	MYB-relative	A17
IbMYB205	R2R3-MYB	B45	IaMYB32	R2R3-MYB	B45
IbMYB206	R2R3-MYB	B40	IaMYB31	R2R3-MYB	B40
IbMYB214	R2R3-MYB	B9	IaMYB30	MYB-relative	A15
IbMYB233	R2R3-MYB	B20	IaMYB196	R2R3-MYB	B20
IbMYB236	R2R3-MYB	B27	IaMYB197	R2R3-MYB	B27
IbMYB237	R2R3-MYB	B35	IaMYB198	R2R3-MYB	B35
IbMYB238	R2R3-MYB	B21	IaMYB199	R2R3-MYB	B21
IbMYB239	MYB-relative	A6	IaMYB200	MYB-relative	A6
IbMYB241	R2R3-MYB	B24	IaMYB201	R2R3-MYB	B24
IbMYB254	R2R3-MYB	B46	IaMYB18	R2R3-MYB	B46
IbMYB255	R2R3-MYB	B31	IaMYB17	R2R3-MYB	B31
IbMYB256	MYB-relative	A4	IaMYB15	MYB-relative	A4
IbMYB248	R2R3-MYB	B25	IaMYB163	R2R3-MYB	B25
IbMYB249	MYB-relative	A13	IaMYB164	MYB-relative	A13
IbMYB250	R2R3-MYB	B11	IaMYB167	R2R3-MYB	B11
IbMYB251	MYB-relative	A5	IaMYB166	MYB-relative	A5
IbMYB252	R2R3-MYB	B33	IaMYB168	R2R3-MYB	B33
IbMYB253	MYB-relative	A25	IaMYB169	MYB-relative	A25
IbMYB259	R2R3-MYB	B26	IaMYB47	R2R3-MYB	B26
IbMYB260	R2R3-MYB	B26	IaMYB47	R2R3-MYB	B26
IbMYB264	R2R3-MYB	B43	IaMYB46	R2R3-MYB	B43
IbMYB265	MYB-relative	A26	IaMYB45	MYB-relative	A26
IbMYB266	MYB-relative	A15	IaMYB44	R2R3-MYB	B37
IbMYB270	R2R3-MYB	B43	IaMYB49	R2R3-MYB	B43
IbMYB271	R2R3-MYB	B45	IaMYB50	R2R3-MYB	B45
IbMYB272	MYB-relative	A7	IaMYB54	MYB-relative	A7
IbMYB274	MYB-relative	A14	IaMYB56	MYB-relative	A14
IbMYB275	3R-MYB	C3	IaMYB58	3R-MYB	C2
IbMYB276	R2R3-MYB	B11	IaMYB61	R2R3-MYB	B11
IbMYB277	MYB-relative	A11	IaMYB64	MYB-relative	A11
IbMYB278	R2R3-MYB	B21	IaMYB65	R2R3-MYB	B21
IbMYB287	R2R3-MYB	B22	IaMYB146	R2R3-MYB	B22
IbMYB288	R2R3-MYB	B45	IaMYB145	R2R3-MYB	B45
IbMYB289	MYB-relative	A8	IaMYB144	MYB-relative	A8
IbMYB291	5R-MYB	D2	IaMYB143	5R-MYB	D3
IbMYB292	MYB-relative	A25	IaMYB142	MYB-relative	A25
IbMYB295	R2R3-MYB	B36	IaMYB136	R2R3-MYB	B36
IbMYB296	R2R3-MYB	B27	IaMYB135	R2R3-MYB	B27
IbMYB32	MYB-relative	A6	IaMYB19	MYB-relative	A6
IbMYB22	MYB-relative	A15	IaMYB156	R2R3-MYB	B33
IbMYB23	R2R3-MYB	B27	IaMYB157	R2R3-MYB	B27
IbMYB24	R2R3-MYB	B36	IaMYB158	MYB-relative	A15
IbMYB25	MYB-relative	A12	IaMYB159	R2R3-MYB	B6
IbMYB26	MYB-relative	A16	IaMYB160	MYB-relative	A16
IbMYB27	R2R3-MYB	B46	IaMYB161	R2R3-MYB	B46
IbMYB28	R2R3-MYB	B23	IaMYB162	R2R3-MYB	B23
IbMYB29	MYB-relative	A15	IaMYB155	R2R3-MYB	B18
IbMYB33	R2R3-MYB	B23	IaMYB153	R2R3-MYB	B23
IbMYB35	MYB-relative	A4	IaMYB151	MYB-relative	A4
IbMYB36	MYB-relative	A15	IaMYB150	R2R3-MYB	B29
IbMYB37	R2R3-MYB	B37	IaMYB149	R2R3-MYB	B37
IbMYB38	R2R3-MYB	B9	IaMYB148	R2R3-MYB	B9
IbMYB39	MYB-relative	A4	IaMYB147	MYB-relative	A4
IbMYB41	R2R3-MYB	B23	IaMYB29	R2R3-MYB	B23
IbMYB42	MYB-relative	A10	IaMYB28	MYB-relative	A10
IbMYB43	MYB-relative	A16	IaMYB27	MYB-relative	A16
IbMYB44	R2R3-MYB	B6	IaMYB26	R2R3-MYB	B6
IbMYB45	MYB-relative	A7	IaMYB25	MYB-relative	A7
IbMYB46	R2R3-MYB	B36	IaMYB24	MYB-relative	A15
IbMYB50	R2R3-MYB	B6	IaMYB1	R2R3-MYB	B6
IbMYB52	3R-MYB	C10	IaMYB52	R2R3-MYB	B45
IbMYB54	MYB-relative	A10	IaMYB51	MYB-relative	A10
IbMYB72	MYB-relative	A11	IaMYB152	MYB-relative	A11
IbMYB60	R2R3-MYB	B35	IaMYB74	R2R3-MYB	B35
IbMYB61	MYB-relative	A14	IaMYB73	MYB-relative	A14
IbMYB62	3R-MYB	C10	IaMYB72	R2R3-MYB	B4
IbMYB63	R2R3-MYB	B36	IaMYB71	R2R3-MYB	B36
IbMYB67	R2R3-MYB	B12	IaMYB70	R2R3-MYB	B12
IbMYB71	R2R3-MYB	B24	IaMYB67	R2R3-MYB	B24
IbMYB73	MYB-relative	A6	IaMYB66	MYB-relative	A6
IbMYB59	R2R3-MYB	B45	IaMYB141	R2R3-MYB	B45
IbMYB74	MYB-relative	A15	IaMYB228	R2R3-MYB	B24
IbMYB75	MYB-relative	A4	IaMYB227	MYB-relative	A4
IbMYB77	R2R3-MYB	B16	IaMYB226	R2R3-MYB	B16
IbMYB78	R2R3-MYB	B16	IaMYB226	R2R3-MYB	B16
IbMYB79	R2R3-MYB	B27	IaMYB223	R2R3-MYB	B27
IbMYB80	MYB-relative	A11	IaMYB222	MYB-relative	A11
IbMYB81	R2R3-MYB	B36	IaMYB221	R2R3-MYB	B36
IbMYB82	MYB-relative	A18	IaMYB220	MYB-relative	A18
IbMYB84	MYB-relative	A15	IaMYB218	R2R3-MYB	B25
IbMYB85	R2R3-MYB	B34	IaMYB217	R2R3-MYB	B34
IbMYB89	R2R3-MYB	B39	IaMYB203	R2R3-MYB	B39
IbMYB90	R2R3-MYB	B19	IaMYB204	R2R3-MYB	B19
IbMYB91	MYB-relative	A15	IaMYB205	R2R3-MYB	B31
IbMYB92	MYB-relative	A16	IaMYB207	R2R3-MYB	B39
IbMYB94	R2R3-MYB	B6	IaMYB208	R2R3-MYB	B6
IbMYB96	MYB-relative	A10	IaMYB209	MYB-relative	A10
IbMYB97	MYB-relative	A15	IaMYB210	R2R3-MYB	B22
IbMYB98	R2R3-MYB	B28	IaMYB211	R2R3-MYB	B28
IbMYB99	MYB-relative	A4	IaMYB212	MYB-relative	A4
IbMYB100	R2R3-MYB	B14	IaMYB213	R2R3-MYB	B14
IbMYB101	R2R3-MYB	B43	IaMYB216	R2R3-MYB	B43
IbMYB102	R2R3-MYB	B21	IaMYB215	R2R3-MYB	B21
IbMYB103	MYB-relative	A8	IaMYB214	MYB-relative	A8
IbMYB105	MYB-relative	A18	IaMYB186	MYB-relative	A18
IbMYB109	R2R3-MYB	B41	IaMYB182	3R-MYB	C6
IbMYB110	MYB-relative	A12	IaMYB181	R2R3-MYB	B6
IbMYB111	MYB-relative	A27	IaMYB180	MYB-relative	A27
IbMYB112	MYB-relative	A10	IaMYB179	MYB-relative	A10
IbMYB113	R2R3-MYB	B25	IaMYB178	R2R3-MYB	B25
IbMYB114	R2R3-MYB	B40	IaMYB177	R2R3-MYB	B40
IbMYB115	MYB-relative	A10	IaMYB175	R2R3-MYB	B46
IbMYB116	R2R3-MYB	B45	IaMYB174	R2R3-MYB	B45
IbMYB117	MYB-relative	A19	IaMYB173	R2R3-MYB	B43
IbMYB118	MYB-relative	A26	IaMYB172	MYB-relative	A26
IbMYB119	MYB-relative	A26	IaMYB172	MYB-relative	A26
IbMYB120	R2R3-MYB	B27	IaMYB171	R2R3-MYB	B27
IbMYB121	R2R3-MYB	B24	IaMYB101	R2R3-MYB	B24
IbMYB122	MYB-relative	A13	IaMYB100	MYB-relative	A13
IbMYB123	R2R3-MYB	B22	IaMYB99	R2R3-MYB	B22
IbMYB125	MYB-relative	A10	IaMYB98	MYB-relative	A10
IbMYB126	R2R3-MYB	B38	IaMYB97	R2R3-MYB	B38
IbMYB127	MYB-relative	A23	IaMYB96	R2R3-MYB	B6
IbMYB128	R2R3-MYB	B23	IaMYB95	R2R3-MYB	B23
IbMYB129	MYB-relative	A13	IaMYB94	MYB-relative	A13
IbMYB130	MYB-relative	A15	IaMYB93	MYB-relative	A15
IbMYB132	R2R3-MYB	B17	IaMYB90	R2R3-MYB	B17
IbMYB133	MYB-relative	A6	IaMYB89	MYB-relative	A6
IbMYB136	R2R3-MYB	B38	IaMYB86	R2R3-MYB	B38
IbMYB137	R2R3-MYB	B38	IaMYB86	R2R3-MYB	B38
IbMYB138	R2R3-MYB	B24	IaMYB85	R2R3-MYB	B24
IbMYB139	R2R3-MYB	B13	IaMYB84	R2R3-MYB	B13
IbMYB140	MYB-relative	A11	IaMYB83	MYB-relative	A11
IbMYB141	R2R3-MYB	B27	IaMYB82	R2R3-MYB	B27
IbMYB142	R2R3-MYB	B11	IaMYB133	R2R3-MYB	B11
IbMYB145	R2R3-MYB	B22	IaMYB132	MYB-relative	A15
IbMYB147	R2R3-MYB	B22	IaMYB131	R2R3-MYB	B22
IbMYB149	3R-MYB	C10	IaMYB130	R2R3-MYB	B46
IbMYB150	MYB-relative	A26	IaMYB129	MYB-relative	A26
IbMYB151	MYB-relative	A16	IaMYB128	MYB-relative	A16
IbMYB152	R2R3-MYB	B25	IaMYB127	R2R3-MYB	B25
IbMYB154	R2R3-MYB	B25	IaMYB127	R2R3-MYB	B25
IbMYB159	MYB-relative	A13	IaMYB122	MYB-relative	A13
IbMYB160	MYB-relative	A11	IaMYB34	MYB-relative	A11
IbMYB161	MYB-relative	A16	IaMYB35	R2R3-MYB	B38
IbMYB163	R2R3-MYB	B31	IaMYB36	R2R3-MYB	B31
IbMYB164	R2R3-MYB	B19	IaMYB38	R2R3-MYB	B19
IbMYB167	R2R3-MYB	B31	IaMYB39	R2R3-MYB	B31
IbMYB168	R2R3-MYB	B32	IaMYB40	R2R3-MYB	B32
IbMYB1	R2R3-MYB	B27	IcMYB138	R2R3-MYB	B27	Ipomoea batatas_Ipomoea cairica	214
IbMYB2	R2R3-MYB	B6	IcMYB139	R2R3-MYB	B6
IbMYB4	MYB-relative	A4	IcMYB141	MYB-relative	A4
IbMYB5	R2R3-MYB	B43	IcMYB142	R2R3-MYB	B43
IbMYB6	R2R3-MYB	B9	IcMYB143	R2R3-MYB	B9
IbMYB7	R2R3-MYB	B28	IcMYB144	R2R3-MYB	B28
IbMYB8	MYB-relative	A15	IcMYB145	R2R3-MYB	B27
IbMYB10	R2R3-MYB	B9	IcMYB146	R2R3-MYB	B9
IbMYB13	MYB-relative	A20	IcMYB147	MYB-relative	A20
IbMYB16	R2R3-MYB	B43	IcMYB148	R2R3-MYB	B43
IbMYB17	R2R3-MYB	B6	IcMYB153	MYB-relative	A12
IbMYB19	R2R3-MYB	B7	IcMYB154	R2R3-MYB	B7
IbMYB21	MYB-relative	A15	IcMYB156	R2R3-MYB	B21
IbMYB175	MYB-relative	A5	IcMYB198	MYB-relative	A5
IbMYB176	R2R3-MYB	B38	IcMYB199	R2R3-MYB	B38
IbMYB177	R2R3-MYB	B27	IcMYB200	R2R3-MYB	B27
IbMYB178	R2R3-MYB	B31	IcMYB201	R2R3-MYB	B31
IbMYB179	R2R3-MYB	B19	IcMYB202	R2R3-MYB	B19
IbMYB180	R2R3-MYB	B24	IcMYB203	R2R3-MYB	B24
IbMYB183	MYB-relative	A13	IcMYB205	MYB-relative	A13
IbMYB184	MYB-relative	A17	IcMYB206	MYB-relative	A17
IbMYB185	MYB-relative	A10	IcMYB19	MYB-relative	A10
IbMYB186	MYB-relative	A16	IcMYB20	MYB-relative	A16
IbMYB187	R2R3-MYB	B38	IcMYB21	R2R3-MYB	B38
IbMYB188	R2R3-MYB	B27	IcMYB22	R2R3-MYB	B27
IbMYB189	MYB-relative	A16	IcMYB24	MYB-relative	A16
IbMYB190	MYB-relative	A16	IcMYB24	MYB-relative	A16
IbMYB192	MYB-relative	A23	IcMYB25	R2R3-MYB	B45
IbMYB193	R2R3-MYB	B21	IcMYB26	R2R3-MYB	B21
IbMYB194	R2R3-MYB	B40	IcMYB27	R2R3-MYB	B40
IbMYB195	MYB-relative	A11	IcMYB28	MYB-relative	A11
IbMYB196	MYB-relative	A15	IcMYB30	MYB-relative	A15
IbMYB197	R2R3-MYB	B32	IcMYB31	R2R3-MYB	B32
IbMYB199	MYB-relative	A26	IcMYB33	MYB-relative	A26
IbMYB200	MYB-relative	A10	IcMYB32	MYB-relative	A10
IbMYB201	R2R3-MYB	B11	IcMYB34	R2R3-MYB	B11
IbMYB202	MYB-relative	A24	IcMYB207	MYB-relative	A24
IbMYB203	MYB-relative	A6	IcMYB208	MYB-relative	A6
IbMYB204	MYB-relative	A17	IcMYB213	MYB-relative	A17
IbMYB205	R2R3-MYB	B45	IcMYB214	R2R3-MYB	B45
IbMYB206	R2R3-MYB	B40	IcMYB215	R2R3-MYB	B40
IbMYB208	R2R3-MYB	B9	IcMYB217	R2R3-MYB	B9
IbMYB214	R2R3-MYB	B9	IcMYB216	R2R3-MYB	B9
IbMYB218	R2R3-MYB	B9	IcMYB217	R2R3-MYB	B9
IbMYB220	R2R3-MYB	B27	IcMYB218	R2R3-MYB	B27
IbMYB221	R2R3-MYB	B27	IcMYB218	R2R3-MYB	B27
IbMYB224	MYB-relative	A16	IcMYB221	MYB-relative	A16
IbMYB230	3R-MYB	C10	IcMYB223	R2R3-MYB	B46
IbMYB233	R2R3-MYB	B20	IcMYB224	R2R3-MYB	B20
IbMYB236	R2R3-MYB	B27	IcMYB225	R2R3-MYB	B27
IbMYB237	R2R3-MYB	B35	IcMYB226	R2R3-MYB	B35
IbMYB238	R2R3-MYB	B21	IcMYB227	R2R3-MYB	B21
IbMYB239	MYB-relative	A6	IcMYB228	MYB-relative	A6
IbMYB240	MYB-relative	A6	IcMYB229	MYB-relative	A6
IbMYB241	R2R3-MYB	B24	IcMYB230	R2R3-MYB	B24
IbMYB244	R2R3-MYB	B35	IcMYB109	R2R3-MYB	B35
IbMYB245	MYB-relative	A12	IcMYB108	R2R3-MYB	B6
IbMYB248	R2R3-MYB	B25	IcMYB107	R2R3-MYB	B25
IbMYB249	MYB-relative	A13	IcMYB106	MYB-relative	A13
IbMYB250	R2R3-MYB	B11	IcMYB103	R2R3-MYB	B11
IbMYB251	MYB-relative	A5	IcMYB104	MYB-relative	A5
IbMYB252	R2R3-MYB	B33	IcMYB101	R2R3-MYB	B33
IbMYB253	MYB-relative	A25	IcMYB100	MYB-relative	A25
IbMYB254	R2R3-MYB	B46	IcMYB98	R2R3-MYB	B46
IbMYB255	R2R3-MYB	B31	IcMYB96	R2R3-MYB	B31
IbMYB256	MYB-relative	A4	IcMYB94	MYB-relative	A4
IbMYB257	MYB-relative	A15	IcMYB93	MYB-relative	A15
IbMYB258	MYB-relative	A26	IcMYB92	MYB-relative	A26
IbMYB259	R2R3-MYB	B26	IcMYB91	R2R3-MYB	B26
IbMYB260	R2R3-MYB	B26	IcMYB91	R2R3-MYB	B26
IbMYB264	R2R3-MYB	B43	IcMYB90	R2R3-MYB	B43
IbMYB265	MYB-relative	A26	IcMYB89	MYB-relative	A26
IbMYB266	MYB-relative	A15	IcMYB88	MYB-relative	A15
IbMYB270	R2R3-MYB	B43	IcMYB85	R2R3-MYB	B43
IbMYB271	R2R3-MYB	B45	IcMYB84	R2R3-MYB	B45
IbMYB272	MYB-relative	A7	IcMYB83	MYB-relative	A7
IbMYB274	MYB-relative	A14	IcMYB80	MYB-relative	A14
IbMYB275	3R-MYB	C3	IcMYB79	3R-MYB	C5
IbMYB276	R2R3-MYB	B11	IcMYB78	R2R3-MYB	B11
IbMYB277	MYB-relative	A11	IcMYB74	MYB-relative	A11
IbMYB278	R2R3-MYB	B21	IcMYB73	R2R3-MYB	B21
IbMYB279	MYB-relative	A13	IcMYB249	MYB-relative	A13
IbMYB280	MYB-relative	A15	IcMYB248	MYB-relative	A15
IbMYB281	R2R3-MYB	B38	IcMYB247	R2R3-MYB	B38
IbMYB282	MYB-relative	A16	IcMYB246	MYB-relative	A16
IbMYB283	MYB-relative	A14	IcMYB245	MYB-relative	A14
IbMYB284	R2R3-MYB	B43	IcMYB244	R2R3-MYB	B43
IbMYB285	R2R3-MYB	B46	IcMYB243	R2R3-MYB	B46
IbMYB286	R2R3-MYB	B31	IcMYB242	R2R3-MYB	B31
IbMYB287	R2R3-MYB	B22	IcMYB240	R2R3-MYB	B22
IbMYB288	R2R3-MYB	B45	IcMYB239	R2R3-MYB	B45
IbMYB289	MYB-relative	A8	IcMYB238	MYB-relative	A8
IbMYB291	5R-MYB	D2	IcMYB237	5R-MYB	D3
IbMYB293	MYB-relative	A13	IcMYB235	MYB-relative	A13
IbMYB295	R2R3-MYB	B36	IcMYB233	R2R3-MYB	B36
IbMYB296	R2R3-MYB	B27	IcMYB232	R2R3-MYB	B27
IbMYB22	MYB-relative	A15	IcMYB12	R2R3-MYB	B33
IbMYB23	R2R3-MYB	B27	IcMYB13	MYB-relative	A15
IbMYB24	R2R3-MYB	B36	IcMYB14	R2R3-MYB	B36
IbMYB25	MYB-relative	A12	IcMYB15	R2R3-MYB	B6
IbMYB26	MYB-relative	A16	IcMYB16	MYB-relative	A16
IbMYB27	R2R3-MYB	B46	IcMYB17	R2R3-MYB	B46
IbMYB28	R2R3-MYB	B23	IcMYB18	R2R3-MYB	B23
IbMYB29	MYB-relative	A15	IcMYB11	R2R3-MYB	B18
IbMYB30	R2R3-MYB	B21	IcMYB9	R2R3-MYB	B21
IbMYB32	MYB-relative	A6	IcMYB8	MYB-relative	A6
IbMYB33	R2R3-MYB	B23	IcMYB7	R2R3-MYB	B23
IbMYB34	R2R3-MYB	B21	IcMYB9	R2R3-MYB	B21
IbMYB35	MYB-relative	A4	IcMYB6	MYB-relative	A4
IbMYB36	MYB-relative	A15	IcMYB5	R2R3-MYB	B29
IbMYB37	R2R3-MYB	B37	IcMYB4	R2R3-MYB	B37
IbMYB38	R2R3-MYB	B9	IcMYB3	R2R3-MYB	B9
IbMYB39	MYB-relative	A4	IcMYB2	MYB-relative	A4
IbMYB40	MYB-relative	A15	IcMYB1	MYB-relative	A15
IbMYB41	R2R3-MYB	B23	IcMYB268	R2R3-MYB	B23
IbMYB42	MYB-relative	A10	IcMYB270	MYB-relative	A10
IbMYB43	MYB-relative	A16	IcMYB271	MYB-relative	A16
IbMYB44	R2R3-MYB	B6	IcMYB272	R2R3-MYB	B6
IbMYB45	MYB-relative	A7	IcMYB273	MYB-relative	A7
IbMYB46	R2R3-MYB	B36	IcMYB274	R2R3-MYB	B36
IbMYB48	R2R3-MYB	B33	IcMYB276	R2R3-MYB	B33
IbMYB49	MYB-relative	A15	IcMYB278	R2R3-MYB	B29
IbMYB50	R2R3-MYB	B6	IcMYB279	R2R3-MYB	B6
IbMYB52	3R-MYB	C10	IcMYB280	R2R3-MYB	B45
IbMYB54	MYB-relative	A10	IcMYB281	MYB-relative	A10
IbMYB55	MYB-relative	A11	IcMYB174	MYB-relative	A11
IbMYB56	MYB-relative	A3	IcMYB173	MYB-relative	A3
IbMYB57	R2R3-MYB	B36	IcMYB172	R2R3-MYB	B36
IbMYB58	R2R3-MYB	B23	IcMYB171	R2R3-MYB	B23
IbMYB59	R2R3-MYB	B45	IcMYB170	R2R3-MYB	B45
IbMYB60	R2R3-MYB	B35	IcMYB167	R2R3-MYB	B35
IbMYB61	MYB-relative	A14	IcMYB166	MYB-relative	A14
IbMYB62	3R-MYB	C10	IcMYB165	R2R3-MYB	B3
IbMYB63	R2R3-MYB	B36	IcMYB164	R2R3-MYB	B36
IbMYB67	R2R3-MYB	B12	IcMYB163	R2R3-MYB	B12
IbMYB71	R2R3-MYB	B24	IcMYB159	R2R3-MYB	B24
IbMYB72	MYB-relative	A11	IcMYB158	MYB-relative	A11
IbMYB73	MYB-relative	A6	IcMYB157	MYB-relative	A6
IbMYB74	MYB-relative	A15	IcMYB111	R2R3-MYB	B24
IbMYB75	MYB-relative	A4	IcMYB112	MYB-relative	A4
IbMYB76	R2R3-MYB	B16	IcMYB113	R2R3-MYB	B16
IbMYB78	R2R3-MYB	B16	IcMYB115	R2R3-MYB	B16
IbMYB79	R2R3-MYB	B27	IcMYB117	R2R3-MYB	B27
IbMYB80	MYB-relative	A11	IcMYB118	MYB-relative	A11
IbMYB82	MYB-relative	A18	IcMYB120	MYB-relative	A18
IbMYB83	R2R3-MYB	B9	IcMYB121	MYB-relative	A15
IbMYB84	MYB-relative	A15	IcMYB122	R2R3-MYB	B25
IbMYB85	R2R3-MYB	B34	IcMYB123	R2R3-MYB	B34
IbMYB89	R2R3-MYB	B39	IcMYB124	R2R3-MYB	B39
IbMYB90	R2R3-MYB	B19	IcMYB125	R2R3-MYB	B19
IbMYB91	MYB-relative	A15	IcMYB126	R2R3-MYB	B31
IbMYB92	MYB-relative	A16	IcMYB127	R2R3-MYB	B39
IbMYB94	R2R3-MYB	B6	IcMYB128	R2R3-MYB	B6
IbMYB95	MYB-relative	A26	IcMYB129	MYB-relative	A26
IbMYB96	MYB-relative	A10	IcMYB130	MYB-relative	A10
IbMYB97	MYB-relative	A15	IcMYB131	R2R3-MYB	B22
IbMYB98	R2R3-MYB	B28	IcMYB133	R2R3-MYB	B28
IbMYB99	MYB-relative	A4	IcMYB134	MYB-relative	A4
IbMYB100	R2R3-MYB	B14	IcMYB135	R2R3-MYB	B14
IbMYB101	R2R3-MYB	B43	IcMYB137	R2R3-MYB	B43
IbMYB102	R2R3-MYB	B21	IcMYB136	R2R3-MYB	B21
IbMYB105	MYB-relative	A18	IcMYB193	MYB-relative	A18
IbMYB107	MYB-relative	A18	IcMYB192	MYB-relative	A18
IbMYB109	R2R3-MYB	B41	IcMYB186	3R-MYB	C6
IbMYB110	MYB-relative	A12	IcMYB185	R2R3-MYB	B6
IbMYB111	MYB-relative	A27	IcMYB184	MYB-relative	A27
IbMYB112	MYB-relative	A10	IcMYB183	MYB-relative	A10
IbMYB113	R2R3-MYB	B25	IcMYB182	R2R3-MYB	B25
IbMYB114	R2R3-MYB	B40	IcMYB181	R2R3-MYB	B40
IbMYB115	MYB-relative	A10	IcMYB179	R2R3-MYB	B46
IbMYB116	R2R3-MYB	B45	IcMYB178	R2R3-MYB	B45
IbMYB117	MYB-relative	A19	IcMYB177	R2R3-MYB	B43
IbMYB118	MYB-relative	A26	IcMYB176	MYB-relative	A26
IbMYB119	MYB-relative	A26	IcMYB176	MYB-relative	A26
IbMYB120	R2R3-MYB	B27	IcMYB175	R2R3-MYB	B27
IbMYB121	R2R3-MYB	B24	IcMYB36	R2R3-MYB	B24
IbMYB122	MYB-relative	A13	IcMYB37	MYB-relative	A13
IbMYB123	R2R3-MYB	B22	IcMYB38	R2R3-MYB	B22
IbMYB124	R2R3-MYB	B22	IcMYB39	R2R3-MYB	B22
IbMYB125	MYB-relative	A10	IcMYB40	MYB-relative	A10
IbMYB126	R2R3-MYB	B38	IcMYB41	R2R3-MYB	B38
IbMYB127	MYB-relative	A23	IcMYB42	R2R3-MYB	B6
IbMYB128	R2R3-MYB	B23	IcMYB43	R2R3-MYB	B23
IbMYB129	MYB-relative	A13	IcMYB44	MYB-relative	A13
IbMYB130	MYB-relative	A15	IcMYB45	MYB-relative	A15
IbMYB131	MYB-relative	A26	IcMYB47	MYB-relative	A26
IbMYB132	R2R3-MYB	B17	IcMYB49	R2R3-MYB	B17
IbMYB133	MYB-relative	A6	IcMYB50	MYB-relative	A6
IbMYB136	R2R3-MYB	B38	IcMYB55	R2R3-MYB	B38
IbMYB137	R2R3-MYB	B38	IcMYB55	R2R3-MYB	B38
IbMYB138	R2R3-MYB	B24	IcMYB54	R2R3-MYB	B24
IbMYB139	R2R3-MYB	B13	IcMYB53	R2R3-MYB	B13
IbMYB140	MYB-relative	A11	IcMYB56	MYB-relative	A11
IbMYB141	R2R3-MYB	B27	IcMYB57	R2R3-MYB	B27
IbMYB142	R2R3-MYB	B11	IcMYB266	R2R3-MYB	B11
IbMYB145	R2R3-MYB	B22	IcMYB265	R2R3-MYB	B22
IbMYB147	R2R3-MYB	B22	IcMYB263	R2R3-MYB	B22
IbMYB148	R2R3-MYB	B22	IcMYB262	R2R3-MYB	B22
IbMYB149	3R-MYB	C10	IcMYB260	R2R3-MYB	B46
IbMYB150	MYB-relative	A26	IcMYB259	MYB-relative	A26
IbMYB151	MYB-relative	A16	IcMYB258	MYB-relative	A16
IbMYB152	R2R3-MYB	B25	IcMYB257	R2R3-MYB	B25
IbMYB154	R2R3-MYB	B25	IcMYB257	R2R3-MYB	B25
IbMYB156	MYB-relative	A15	IcMYB254	R2R3-MYB	B30
IbMYB159	MYB-relative	A13	IcMYB252	MYB-relative	A13
IbMYB160	MYB-relative	A11	IcMYB72	MYB-relative	A11
IbMYB161	MYB-relative	A16	IcMYB71	R2R3-MYB	B38
IbMYB163	R2R3-MYB	B31	IcMYB70	R2R3-MYB	B31
IbMYB164	R2R3-MYB	B19	IcMYB69	R2R3-MYB	B19
IbMYB167	R2R3-MYB	B31	IcMYB67	R2R3-MYB	B31
IbMYB168	R2R3-MYB	B32	IcMYB65	R2R3-MYB	B32
IbMYB172	R2R3-MYB	B22	IcMYB60	R2R3-MYB	B22
IbMYB173	R2R3-MYB	B22	IcMYB59	MYB-relative	A15
IbMYB174	MYB-relative	A27	IcMYB58	MYB-relative	A27
IbMYB2	R2R3-MYB	B6	InMYB200	R2R3-MYB	B6	Ipomoea batatas_Ipomoea nil	187
IbMYB4	MYB-relative	A4	InMYB202	MYB-relative	A4
IbMYB6	R2R3-MYB	B9	InMYB203	R2R3-MYB	B9
IbMYB7	R2R3-MYB	B28	InMYB205	R2R3-MYB	B28
IbMYB8	MYB-relative	A15	InMYB206	R2R3-MYB	B27
IbMYB9	MYB-relative	A21	InMYB207	MYB-relative	A21
IbMYB10	R2R3-MYB	B9	InMYB208	R2R3-MYB	B9
IbMYB13	MYB-relative	A20	InMYB209	MYB-relative	A20
IbMYB17	R2R3-MYB	B6	InMYB215	MYB-relative	A12
IbMYB19	R2R3-MYB	B7	InMYB216	R2R3-MYB	B7
IbMYB21	MYB-relative	A15	InMYB218	R2R3-MYB	B21
IbMYB175	MYB-relative	A5	InMYB274	MYB-relative	A5
IbMYB176	R2R3-MYB	B38	InMYB275	R2R3-MYB	B38
IbMYB177	R2R3-MYB	B27	InMYB276	MYB-relative	A15
IbMYB178	R2R3-MYB	B31	InMYB277	MYB-relative	A15
IbMYB179	R2R3-MYB	B19	InMYB278	R2R3-MYB	B19
IbMYB180	R2R3-MYB	B24	InMYB279	R2R3-MYB	B24
IbMYB183	MYB-relative	A13	InMYB285	MYB-relative	A13
IbMYB184	MYB-relative	A17	InMYB282	MYB-relative	A17
IbMYB185	MYB-relative	A10	InMYB273	MYB-relative	A10
IbMYB186	MYB-relative	A16	InMYB272	MYB-relative	A16
IbMYB187	R2R3-MYB	B38	InMYB271	MYB-relative	A16
IbMYB188	R2R3-MYB	B27	InMYB270	R2R3-MYB	B27
IbMYB190	MYB-relative	A16	InMYB268	MYB-relative	A16
IbMYB192	MYB-relative	A23	InMYB267	R2R3-MYB	B45
IbMYB193	R2R3-MYB	B21	InMYB266	R2R3-MYB	B21
IbMYB194	R2R3-MYB	B40	InMYB265	R2R3-MYB	B40
IbMYB195	MYB-relative	A11	InMYB264	MYB-relative	A11
IbMYB196	MYB-relative	A15	InMYB262	MYB-relative	A15
IbMYB197	R2R3-MYB	B32	InMYB261	R2R3-MYB	B32
IbMYB199	MYB-relative	A26	InMYB260	MYB-relative	A26
IbMYB200	MYB-relative	A10	InMYB259	MYB-relative	A10
IbMYB201	R2R3-MYB	B11	InMYB258	R2R3-MYB	B11
IbMYB202	MYB-relative	A24	InMYB163	MYB-relative	A24
IbMYB203	MYB-relative	A6	InMYB161	MYB-relative	A6
IbMYB204	MYB-relative	A17	InMYB160	MYB-relative	A17
IbMYB205	R2R3-MYB	B45	InMYB158	R2R3-MYB	B45
IbMYB206	R2R3-MYB	B40	InMYB157	R2R3-MYB	B40
IbMYB208	R2R3-MYB	B9	InMYB155	R2R3-MYB	B9
IbMYB214	R2R3-MYB	B9	InMYB155	R2R3-MYB	B9
IbMYB216	R2R3-MYB	B9	InMYB154	R2R3-MYB	B9
IbMYB220	R2R3-MYB	B27	InMYB151	R2R3-MYB	B27
IbMYB221	R2R3-MYB	B27	InMYB151	R2R3-MYB	B27
IbMYB230	3R-MYB	C10	InMYB143	R2R3-MYB	B46
IbMYB232	MYB-relative	A7	InMYB142	MYB-relative	A7
IbMYB234	R2R3-MYB	B20	InMYB141	R2R3-MYB	B20
IbMYB236	R2R3-MYB	B27	InMYB140	R2R3-MYB	B27
IbMYB237	R2R3-MYB	B35	InMYB139	R2R3-MYB	B35
IbMYB238	R2R3-MYB	B21	InMYB138	R2R3-MYB	B21
IbMYB239	MYB-relative	A6	InMYB137	MYB-relative	A6
IbMYB240	MYB-relative	A6	InMYB136	MYB-relative	A6
IbMYB241	R2R3-MYB	B24	InMYB135	R2R3-MYB	B24
IbMYB244	R2R3-MYB	B35	InMYB41	R2R3-MYB	B35
IbMYB245	MYB-relative	A12	InMYB42	MYB-relative	A14
IbMYB248	R2R3-MYB	B25	InMYB43	R2R3-MYB	B25
IbMYB249	MYB-relative	A13	InMYB44	MYB-relative	A13
IbMYB250	R2R3-MYB	B11	InMYB47	R2R3-MYB	B11
IbMYB252	R2R3-MYB	B33	InMYB49	R2R3-MYB	B33
IbMYB253	MYB-relative	A25	InMYB50	MYB-relative	A25
IbMYB254	R2R3-MYB	B46	InMYB51	R2R3-MYB	B46
IbMYB255	R2R3-MYB	B31	InMYB52	R2R3-MYB	B31
IbMYB256	MYB-relative	A4	InMYB54	MYB-relative	A4
IbMYB257	MYB-relative	A15	InMYB56	MYB-relative	A15
IbMYB259	R2R3-MYB	B26	InMYB72	R2R3-MYB	B26
IbMYB260	R2R3-MYB	B26	InMYB72	R2R3-MYB	B26
IbMYB264	R2R3-MYB	B43	InMYB71	MYB-relative	A19
IbMYB266	MYB-relative	A15	InMYB70	R2R3-MYB	B37
IbMYB270	R2R3-MYB	B43	InMYB68	R2R3-MYB	B43
IbMYB271	R2R3-MYB	B45	InMYB66	R2R3-MYB	B45
IbMYB272	MYB-relative	A7	InMYB65	MYB-relative	A7
IbMYB274	MYB-relative	A14	InMYB63	MYB-relative	A14
IbMYB275	3R-MYB	C3	InMYB62	3R-MYB	C2
IbMYB276	R2R3-MYB	B11	InMYB59	R2R3-MYB	B11
IbMYB277	MYB-relative	A11	InMYB58	MYB-relative	A11
IbMYB278	R2R3-MYB	B21	InMYB57	R2R3-MYB	B21
IbMYB279	MYB-relative	A13	InMYB20	MYB-relative	A13
IbMYB280	MYB-relative	A15	InMYB19	MYB-relative	A15
IbMYB281	R2R3-MYB	B38	InMYB18	R2R3-MYB	B38
IbMYB282	MYB-relative	A16	InMYB17	MYB-relative	A16
IbMYB283	MYB-relative	A14	InMYB16	MYB-relative	A14
IbMYB284	R2R3-MYB	B43	InMYB14	R2R3-MYB	B43
IbMYB286	R2R3-MYB	B31	InMYB12	MYB-relative	A15
IbMYB287	R2R3-MYB	B22	InMYB10	R2R3-MYB	B22
IbMYB288	R2R3-MYB	B45	InMYB9	MYB-relative	A10
IbMYB289	MYB-relative	A8	InMYB6	MYB-relative	A8
IbMYB289	MYB-relative	A8	InMYB8	MYB-relative	A8
IbMYB291	5R-MYB	D2	InMYB7	5R-MYB	D4
IbMYB292	MYB-relative	A25	InMYB5	MYB-relative	A25
IbMYB295	R2R3-MYB	B36	InMYB1	R2R3-MYB	B36
IbMYB296	R2R3-MYB	B27	InMYB2	R2R3-MYB	B27
IbMYB22	MYB-relative	A15	InMYB234	R2R3-MYB	B33
IbMYB23	R2R3-MYB	B27	InMYB235	R2R3-MYB	B27
IbMYB25	MYB-relative	A12	InMYB236	R2R3-MYB	B6
IbMYB26	MYB-relative	A16	InMYB237	MYB-relative	A16
IbMYB27	R2R3-MYB	B46	InMYB238	R2R3-MYB	B46
IbMYB28	R2R3-MYB	B23	InMYB239	R2R3-MYB	B23
IbMYB32	MYB-relative	A6	InMYB227	MYB-relative	A6
IbMYB33	R2R3-MYB	B23	InMYB226	R2R3-MYB	B23
IbMYB35	MYB-relative	A4	InMYB224	MYB-relative	A4
IbMYB36	MYB-relative	A15	InMYB223	R2R3-MYB	B29
IbMYB37	R2R3-MYB	B37	InMYB222	MYB-relative	A15
IbMYB38	R2R3-MYB	B9	InMYB221	R2R3-MYB	B9
IbMYB39	MYB-relative	A4	InMYB220	MYB-relative	A4
IbMYB40	MYB-relative	A15	InMYB219	MYB-relative	A15
IbMYB42	MYB-relative	A10	InMYB119	MYB-relative	A10
IbMYB43	MYB-relative	A16	InMYB120	MYB-relative	A16
IbMYB44	R2R3-MYB	B6	InMYB122	R2R3-MYB	B6
IbMYB45	MYB-relative	A7	InMYB123	MYB-relative	A7
IbMYB46	R2R3-MYB	B36	InMYB124	MYB-relative	A15
IbMYB50	R2R3-MYB	B6	InMYB129	R2R3-MYB	B6
IbMYB52	3R-MYB	C10	InMYB130	R2R3-MYB	B45
IbMYB55	MYB-relative	A11	InMYB240	MYB-relative	A11
IbMYB56	MYB-relative	A3	InMYB241	MYB-relative	A3
IbMYB57	R2R3-MYB	B36	InMYB242	R2R3-MYB	B36
IbMYB58	R2R3-MYB	B23	InMYB243	R2R3-MYB	B23
IbMYB59	R2R3-MYB	B45	InMYB244	R2R3-MYB	B45
IbMYB60	R2R3-MYB	B35	InMYB248	R2R3-MYB	B35
IbMYB62	3R-MYB	C10	InMYB249	R2R3-MYB	B2
IbMYB63	R2R3-MYB	B36	InMYB251	R2R3-MYB	B36
IbMYB67	R2R3-MYB	B12	InMYB252	R2R3-MYB	B12
IbMYB72	MYB-relative	A11	InMYB257	MYB-relative	A11
IbMYB74	MYB-relative	A15	InMYB73	R2R3-MYB	B24
IbMYB75	MYB-relative	A4	InMYB74	MYB-relative	A4
IbMYB76	R2R3-MYB	B16	InMYB75	R2R3-MYB	B16
IbMYB77	R2R3-MYB	B16	InMYB79	MYB-relative	A15
IbMYB78	R2R3-MYB	B16	InMYB79	MYB-relative	A15
IbMYB79	R2R3-MYB	B27	InMYB80	R2R3-MYB	B27
IbMYB80	MYB-relative	A11	InMYB81	MYB-relative	A11
IbMYB81	R2R3-MYB	B36	InMYB82	R2R3-MYB	B36
IbMYB82	MYB-relative	A18	InMYB83	MYB-relative	A18
IbMYB84	MYB-relative	A15	InMYB84	R2R3-MYB	B25
IbMYB85	R2R3-MYB	B34	InMYB85	R2R3-MYB	B34
IbMYB89	R2R3-MYB	B39	InMYB86	R2R3-MYB	B39
IbMYB90	R2R3-MYB	B19	InMYB99	R2R3-MYB	B19
IbMYB91	MYB-relative	A15	InMYB100	R2R3-MYB	B31
IbMYB92	MYB-relative	A16	InMYB103	R2R3-MYB	B39
IbMYB94	R2R3-MYB	B6	InMYB102	R2R3-MYB	B6
IbMYB95	MYB-relative	A26	InMYB101	MYB-relative	A26
IbMYB98	R2R3-MYB	B28	InMYB96	R2R3-MYB	B28
IbMYB99	MYB-relative	A4	InMYB94	MYB-relative	A4
IbMYB100	R2R3-MYB	B14	InMYB93	R2R3-MYB	B14
IbMYB101	R2R3-MYB	B43	InMYB87	R2R3-MYB	B43
IbMYB102	R2R3-MYB	B21	InMYB88	R2R3-MYB	B21
IbMYB103	MYB-relative	A8	InMYB92	MYB-relative	A8
IbMYB105	MYB-relative	A18	InMYB194	MYB-relative	A18
IbMYB107	MYB-relative	A18	InMYB195	MYB-relative	A18
IbMYB109	R2R3-MYB	B41	InMYB190	3R-MYB	C6
IbMYB110	MYB-relative	A12	InMYB188	R2R3-MYB	B6
IbMYB112	MYB-relative	A10	InMYB187	MYB-relative	A10
IbMYB113	R2R3-MYB	B25	InMYB186	R2R3-MYB	B25
IbMYB114	R2R3-MYB	B40	InMYB185	R2R3-MYB	B40
IbMYB115	MYB-relative	A10	InMYB183	R2R3-MYB	B46
IbMYB116	R2R3-MYB	B45	InMYB181	R2R3-MYB	B45
IbMYB117	MYB-relative	A19	InMYB180	R2R3-MYB	B43
IbMYB118	MYB-relative	A26	InMYB179	MYB-relative	A26
IbMYB119	MYB-relative	A26	InMYB179	MYB-relative	A26
IbMYB120	R2R3-MYB	B27	InMYB178	R2R3-MYB	B27
IbMYB121	R2R3-MYB	B24	InMYB39	R2R3-MYB	B24
IbMYB122	MYB-relative	A13	InMYB38	MYB-relative	A13
IbMYB124	R2R3-MYB	B22	InMYB37	R2R3-MYB	B22
IbMYB125	MYB-relative	A10	InMYB36	MYB-relative	A10
IbMYB127	MYB-relative	A23	InMYB34	R2R3-MYB	B6
IbMYB129	MYB-relative	A13	InMYB32	MYB-relative	A13
IbMYB130	MYB-relative	A15	InMYB31	R2R3-MYB	B27
IbMYB132	R2R3-MYB	B17	InMYB29	R2R3-MYB	B17
IbMYB133	MYB-relative	A6	InMYB28	MYB-relative	A6
IbMYB138	R2R3-MYB	B24	InMYB24	R2R3-MYB	B24
IbMYB139	R2R3-MYB	B13	InMYB23	R2R3-MYB	B13
IbMYB140	MYB-relative	A11	InMYB22	MYB-relative	A11
IbMYB141	R2R3-MYB	B27	InMYB21	R2R3-MYB	B27
IbMYB145	R2R3-MYB	B22	InMYB166	R2R3-MYB	B22
IbMYB147	R2R3-MYB	B22	InMYB167	R2R3-MYB	B22
IbMYB148	R2R3-MYB	B22	InMYB168	R2R3-MYB	B22
IbMYB149	3R-MYB	C10	InMYB170	R2R3-MYB	B46
IbMYB150	MYB-relative	A26	InMYB171	MYB-relative	A26
IbMYB151	MYB-relative	A16	InMYB172	MYB-relative	A16
IbMYB152	R2R3-MYB	B25	InMYB173	R2R3-MYB	B25
IbMYB154	R2R3-MYB	B25	InMYB173	R2R3-MYB	B25
IbMYB159	MYB-relative	A13	InMYB177	MYB-relative	A13
IbMYB161	MYB-relative	A16	InMYB104	R2R3-MYB	B38
IbMYB163	R2R3-MYB	B31	InMYB105	R2R3-MYB	B31
IbMYB164	R2R3-MYB	B19	InMYB107	R2R3-MYB	B19
IbMYB167	R2R3-MYB	B31	InMYB108	R2R3-MYB	B31
IbMYB168	R2R3-MYB	B32	InMYB110	R2R3-MYB	B32
IbMYB172	R2R3-MYB	B22	InMYB115	R2R3-MYB	B22
IbMYB173	R2R3-MYB	B22	InMYB116	R2R3-MYB	B22
IbMYB174	MYB-relative	A27	InMYB117	MYB-relative	A27
IbMYB2	R2R3-MYB	B6	IpMYB158	R2R3-MYB	B6	Ipomoea batatas_Ipomoea purpurea	156
IbMYB4	MYB-relative	A4	IpMYB160	MYB-relative	A4
IbMYB5	R2R3-MYB	B43	IpMYB161	R2R3-MYB	B43
IbMYB9	MYB-relative	A21	IpMYB162	MYB-relative	A21
IbMYB12	MYB-relative	A15	IpMYB163	MYB-relative	A15
IbMYB13	MYB-relative	A20	IpMYB164	MYB-relative	A20
IbMYB16	R2R3-MYB	B43	IpMYB165	R2R3-MYB	B43
IbMYB17	R2R3-MYB	B6	IpMYB168	MYB-relative	A12
IbMYB19	R2R3-MYB	B7	IpMYB169	R2R3-MYB	B7
IbMYB20	MYB-relative	A10	IpMYB170	MYB-relative	A10
IbMYB175	MYB-relative	A5	IpMYB222	MYB-relative	A5
IbMYB176	R2R3-MYB	B38	IpMYB223	R2R3-MYB	B38
IbMYB182	MYB-relative	A2	IpMYB224	MYB-relative	A2
IbMYB183	MYB-relative	A13	IpMYB225	MYB-relative	A13
IbMYB184	MYB-relative	A17	IpMYB226	MYB-relative	A17
IbMYB185	MYB-relative	A10	IpMYB220	MYB-relative	A10
IbMYB186	MYB-relative	A16	IpMYB219	MYB-relative	A16
IbMYB187	R2R3-MYB	B38	IpMYB218	MYB-relative	A16
IbMYB188	R2R3-MYB	B27	IpMYB217	MYB-relative	A15
IbMYB190	MYB-relative	A16	IpMYB215	MYB-relative	A16
IbMYB192	MYB-relative	A23	IpMYB214	R2R3-MYB	B45
IbMYB193	R2R3-MYB	B21	IpMYB213	R2R3-MYB	B21
IbMYB194	R2R3-MYB	B40	IpMYB212	R2R3-MYB	B40
IbMYB195	MYB-relative	A11	IpMYB211	MYB-relative	A11
IbMYB196	MYB-relative	A15	IpMYB209	MYB-relative	A15
IbMYB199	MYB-relative	A26	IpMYB208	MYB-relative	A26
IbMYB202	MYB-relative	A24	IpMYB127	MYB-relative	A24
IbMYB203	MYB-relative	A6	IpMYB125	MYB-relative	A6
IbMYB204	MYB-relative	A17	IpMYB124	MYB-relative	A17
IbMYB205	R2R3-MYB	B45	IpMYB122	R2R3-MYB	B45
IbMYB206	R2R3-MYB	B40	IpMYB121	R2R3-MYB	B40
IbMYB230	3R-MYB	C10	IpMYB116	R2R3-MYB	B46
IbMYB232	MYB-relative	A7	IpMYB114	MYB-relative	A7
IbMYB237	R2R3-MYB	B35	IpMYB113	R2R3-MYB	B35
IbMYB238	R2R3-MYB	B21	IpMYB112	R2R3-MYB	B21
IbMYB239	MYB-relative	A6	IpMYB111	MYB-relative	A6
IbMYB240	MYB-relative	A6	IpMYB110	MYB-relative	A6
IbMYB241	R2R3-MYB	B24	IpMYB109	MYB-relative	A15
IbMYB244	R2R3-MYB	B35	IpMYB28	MYB-relative	A15
IbMYB245	MYB-relative	A12	IpMYB29	R2R3-MYB	B6
IbMYB249	MYB-relative	A13	IpMYB30	MYB-relative	A13
IbMYB251	MYB-relative	A5	IpMYB32	MYB-relative	A5
IbMYB252	R2R3-MYB	B33	IpMYB34	R2R3-MYB	B33
IbMYB253	MYB-relative	A25	IpMYB35	MYB-relative	A25
IbMYB254	R2R3-MYB	B46	IpMYB37	R2R3-MYB	B46
IbMYB255	R2R3-MYB	B31	IpMYB38	MYB-relative	A15
IbMYB256	MYB-relative	A4	IpMYB39	MYB-relative	A4
IbMYB257	MYB-relative	A15	IpMYB40	MYB-relative	A15
IbMYB259	R2R3-MYB	B26	IpMYB55	MYB-relative	A15
IbMYB260	R2R3-MYB	B26	IpMYB55	MYB-relative	A15
IbMYB264	R2R3-MYB	B43	IpMYB53	R2R3-MYB	B43
IbMYB265	MYB-relative	A26	IpMYB52	MYB-relative	A26
IbMYB266	MYB-relative	A15	IpMYB51	R2R3-MYB	B37
IbMYB270	R2R3-MYB	B43	IpMYB49	R2R3-MYB	B43
IbMYB271	R2R3-MYB	B45	IpMYB48	R2R3-MYB	B45
IbMYB272	MYB-relative	A7	IpMYB47	MYB-relative	A7
IbMYB274	MYB-relative	A14	IpMYB45	MYB-relative	A14
IbMYB275	3R-MYB	C3	IpMYB44	3R-MYB	C2
IbMYB277	MYB-relative	A11	IpMYB41	MYB-relative	A11
IbMYB279	MYB-relative	A13	IpMYB16	MYB-relative	A13
IbMYB281	R2R3-MYB	B38	IpMYB14	R2R3-MYB	B38
IbMYB282	MYB-relative	A16	IpMYB13	MYB-relative	A16
IbMYB283	MYB-relative	A14	IpMYB12	MYB-relative	A14
IbMYB284	R2R3-MYB	B43	IpMYB10	R2R3-MYB	B43
IbMYB285	R2R3-MYB	B46	IpMYB9	R2R3-MYB	B46
IbMYB288	R2R3-MYB	B45	IpMYB7	R2R3-MYB	B45
IbMYB289	MYB-relative	A8	IpMYB4	MYB-relative	A8
IbMYB289	MYB-relative	A8	IpMYB6	MYB-relative	A8
IbMYB291	5R-MYB	D2	IpMYB5	5R-MYB	D4
IbMYB295	R2R3-MYB	B36	IpMYB1	R2R3-MYB	B36
IbMYB22	MYB-relative	A15	IpMYB184	MYB-relative	A15
IbMYB24	R2R3-MYB	B36	IpMYB185	R2R3-MYB	B36
IbMYB25	MYB-relative	A12	IpMYB186	R2R3-MYB	B6
IbMYB26	MYB-relative	A16	IpMYB187	MYB-relative	A16
IbMYB27	R2R3-MYB	B46	IpMYB188	R2R3-MYB	B46
IbMYB28	R2R3-MYB	B23	IpMYB189	MYB-relative	A15
IbMYB29	MYB-relative	A15	IpMYB182	R2R3-MYB	B18
IbMYB30	R2R3-MYB	B21	IpMYB179	MYB-relative	A15
IbMYB32	MYB-relative	A6	IpMYB178	MYB-relative	A6
IbMYB34	R2R3-MYB	B21	IpMYB179	MYB-relative	A15
IbMYB35	MYB-relative	A4	IpMYB177	MYB-relative	A4
IbMYB36	MYB-relative	A15	IpMYB175	MYB-relative	A15
IbMYB37	R2R3-MYB	B37	IpMYB174	MYB-relative	A15
IbMYB39	MYB-relative	A4	IpMYB173	MYB-relative	A4
IbMYB40	MYB-relative	A15	IpMYB172	MYB-relative	A15
IbMYB41	R2R3-MYB	B23	IpMYB90	MYB-relative	A15
IbMYB42	MYB-relative	A10	IpMYB92	MYB-relative	A10
IbMYB43	MYB-relative	A16	IpMYB94	MYB-relative	A16
IbMYB43	MYB-relative	A16	IpMYB101	MYB-relative	A16
IbMYB44	R2R3-MYB	B6	IpMYB99	R2R3-MYB	B6
IbMYB45	MYB-relative	A7	IpMYB97	MYB-relative	A7
IbMYB48	R2R3-MYB	B33	IpMYB103	R2R3-MYB	B33
IbMYB49	MYB-relative	A15	IpMYB104	R2R3-MYB	B29
IbMYB50	R2R3-MYB	B6	IpMYB105	R2R3-MYB	B6
IbMYB52	3R-MYB	C10	IpMYB106	MYB-relative	A10
IbMYB54	MYB-relative	A10	IpMYB107	MYB-relative	A10
IbMYB55	MYB-relative	A11	IpMYB190	MYB-relative	A11
IbMYB56	MYB-relative	A3	IpMYB191	MYB-relative	A3
IbMYB58	R2R3-MYB	B23	IpMYB193	R2R3-MYB	B23
IbMYB59	R2R3-MYB	B45	IpMYB194	R2R3-MYB	B45
IbMYB60	R2R3-MYB	B35	IpMYB196	R2R3-MYB	B35
IbMYB61	MYB-relative	A14	IpMYB197	MYB-relative	A14
IbMYB62	3R-MYB	C10	IpMYB198	R2R3-MYB	B1
IbMYB63	R2R3-MYB	B36	IpMYB199	R2R3-MYB	B36
IbMYB73	MYB-relative	A6	IpMYB205	MYB-relative	A6
IbMYB75	MYB-relative	A4	IpMYB57	MYB-relative	A4
IbMYB76	R2R3-MYB	B16	IpMYB58	MYB-relative	A15
IbMYB80	MYB-relative	A11	IpMYB60	MYB-relative	A11
IbMYB82	MYB-relative	A18	IpMYB62	MYB-relative	A18
IbMYB85	R2R3-MYB	B34	IpMYB63	R2R3-MYB	B34
IbMYB89	R2R3-MYB	B39	IpMYB64	R2R3-MYB	B39
IbMYB92	MYB-relative	A16	IpMYB65	MYB-relative	A16
IbMYB94	R2R3-MYB	B6	IpMYB66	R2R3-MYB	B6
IbMYB95	MYB-relative	A26	IpMYB67	MYB-relative	A26
IbMYB96	MYB-relative	A10	IpMYB68	MYB-relative	A10
IbMYB97	MYB-relative	A15	IpMYB69	R2R3-MYB	B22
IbMYB99	MYB-relative	A4	IpMYB71	MYB-relative	A4
IbMYB100	R2R3-MYB	B14	IpMYB72	R2R3-MYB	B14
IbMYB101	R2R3-MYB	B43	IpMYB76	R2R3-MYB	B43
IbMYB102	R2R3-MYB	B21	IpMYB75	MYB-relative	A15
IbMYB103	MYB-relative	A8	IpMYB73	MYB-relative	A8
IbMYB105	MYB-relative	A18	IpMYB156	MYB-relative	A18
IbMYB109	R2R3-MYB	B41	IpMYB152	3R-MYB	C6
IbMYB110	MYB-relative	A12	IpMYB150	R2R3-MYB	B6
IbMYB111	MYB-relative	A27	IpMYB149	MYB-relative	A27
IbMYB112	MYB-relative	A10	IpMYB148	MYB-relative	A10
IbMYB114	R2R3-MYB	B40	IpMYB147	R2R3-MYB	B40
IbMYB115	MYB-relative	A10	IpMYB145	R2R3-MYB	B46
IbMYB116	R2R3-MYB	B45	IpMYB144	R2R3-MYB	B45
IbMYB117	MYB-relative	A19	IpMYB143	R2R3-MYB	B43
IbMYB118	MYB-relative	A26	IpMYB142	MYB-relative	A26
IbMYB119	MYB-relative	A26	IpMYB142	MYB-relative	A26
IbMYB120	R2R3-MYB	B27	IpMYB141	MYB-relative	A15
IbMYB125	MYB-relative	A10	IpMYB26	MYB-relative	A10
IbMYB126	R2R3-MYB	B38	IpMYB25	R2R3-MYB	B38
IbMYB127	MYB-relative	A23	IpMYB24	R2R3-MYB	B6
IbMYB129	MYB-relative	A13	IpMYB23	MYB-relative	A13
IbMYB133	MYB-relative	A6	IpMYB21	MYB-relative	A6
IbMYB136	R2R3-MYB	B38	IpMYB19	R2R3-MYB	B38
IbMYB137	R2R3-MYB	B38	IpMYB19	R2R3-MYB	B38
IbMYB138	R2R3-MYB	B24	IpMYB18	MYB-relative	A15
IbMYB140	MYB-relative	A11	IpMYB17	MYB-relative	A11
IbMYB145	R2R3-MYB	B22	IpMYB129	R2R3-MYB	B22
IbMYB147	R2R3-MYB	B22	IpMYB130	MYB-relative	A15
IbMYB148	R2R3-MYB	B22	IpMYB131	MYB-relative	A15
IbMYB149	3R-MYB	C10	IpMYB133	R2R3-MYB	B46
IbMYB150	MYB-relative	A26	IpMYB134	MYB-relative	A26
IbMYB151	MYB-relative	A16	IpMYB135	MYB-relative	A16
IbMYB152	R2R3-MYB	B25	IpMYB136	MYB-relative	A15
IbMYB158	MYB-relative	A16	IpMYB138	MYB-relative	A16
IbMYB159	MYB-relative	A13	IpMYB139	MYB-relative	A13
IbMYB160	MYB-relative	A11	IpMYB89	MYB-relative	A11
IbMYB161	MYB-relative	A16	IpMYB88	R2R3-MYB	B38
IbMYB172	R2R3-MYB	B22	IpMYB80	MYB-relative	A15
IbMYB173	R2R3-MYB	B22	IpMYB81	MYB-relative	A15
IbMYB174	MYB-relative	A27	IpMYB82	MYB-relative	A27
IbMYB1	R2R3-MYB	B27	ItbMYB123	MYB-relative	A15	Ipomoea batatas_Ipomoea triloba	214
IbMYB2	R2R3-MYB	B6	ItbMYB122	R2R3-MYB	B6
IbMYB4	MYB-relative	A4	ItbMYB120	MYB-relative	A4
IbMYB5	R2R3-MYB	B43	ItbMYB119	R2R3-MYB	B43
IbMYB6	R2R3-MYB	B9	ItbMYB116	R2R3-MYB	B9
IbMYB7	R2R3-MYB	B28	ItbMYB115	R2R3-MYB	B28
IbMYB8	MYB-relative	A15	ItbMYB114	R2R3-MYB	B27
IbMYB9	MYB-relative	A21	ItbMYB110	MYB-relative	A21
IbMYB10	R2R3-MYB	B9	ItbMYB108	R2R3-MYB	B9
IbMYB12	MYB-relative	A15	ItbMYB107	R2R3-MYB	B16
IbMYB13	MYB-relative	A20	ItbMYB103	MYB-relative	A20
IbMYB16	R2R3-MYB	B43	ItbMYB102	R2R3-MYB	B43
IbMYB17	R2R3-MYB	B6	ItbMYB98	MYB-relative	A12
IbMYB19	R2R3-MYB	B7	ItbMYB97	R2R3-MYB	B7
IbMYB20	MYB-relative	A10	ItbMYB96	MYB-relative	A10
IbMYB21	MYB-relative	A15	ItbMYB94	R2R3-MYB	B21
IbMYB175	MYB-relative	A5	ItbMYB199	MYB-relative	A5
IbMYB176	R2R3-MYB	B38	ItbMYB205	R2R3-MYB	B38
IbMYB177	R2R3-MYB	B27	ItbMYB206	R2R3-MYB	B27
IbMYB178	R2R3-MYB	B31	ItbMYB207	R2R3-MYB	B31
IbMYB179	R2R3-MYB	B19	ItbMYB208	R2R3-MYB	B19
IbMYB180	R2R3-MYB	B24	ItbMYB209	R2R3-MYB	B24
IbMYB183	MYB-relative	A13	ItbMYB213	MYB-relative	A13
IbMYB184	MYB-relative	A17	ItbMYB215	MYB-relative	A17
IbMYB185	MYB-relative	A10	ItbMYB22	MYB-relative	A10
IbMYB186	MYB-relative	A16	ItbMYB21	MYB-relative	A16
IbMYB187	R2R3-MYB	B38	ItbMYB20	R2R3-MYB	B38
IbMYB188	R2R3-MYB	B27	ItbMYB19	R2R3-MYB	B27
IbMYB189	MYB-relative	A16	ItbMYB17	MYB-relative	A16
IbMYB190	MYB-relative	A16	ItbMYB17	MYB-relative	A16
IbMYB192	MYB-relative	A23	ItbMYB16	R2R3-MYB	B45
IbMYB193	R2R3-MYB	B21	ItbMYB15	R2R3-MYB	B21
IbMYB194	R2R3-MYB	B40	ItbMYB14	R2R3-MYB	B40
IbMYB195	MYB-relative	A11	ItbMYB10	MYB-relative	A11
IbMYB196	MYB-relative	A15	ItbMYB8	MYB-relative	A15
IbMYB197	R2R3-MYB	B32	ItbMYB9	R2R3-MYB	B32
IbMYB199	MYB-relative	A26	ItbMYB6	MYB-relative	A26
IbMYB200	MYB-relative	A10	ItbMYB5	MYB-relative	A10
IbMYB201	R2R3-MYB	B11	ItbMYB3	R2R3-MYB	B11
IbMYB202	MYB-relative	A24	ItbMYB198	MYB-relative	A24
IbMYB203	MYB-relative	A6	ItbMYB196	MYB-relative	A6
IbMYB204	MYB-relative	A17	ItbMYB194	MYB-relative	A17
IbMYB205	R2R3-MYB	B45	ItbMYB190	R2R3-MYB	B45
IbMYB206	R2R3-MYB	B40	ItbMYB192	R2R3-MYB	B40
IbMYB214	R2R3-MYB	B9	ItbMYB186	R2R3-MYB	B9
IbMYB220	R2R3-MYB	B27	ItbMYB170	R2R3-MYB	B27
IbMYB221	R2R3-MYB	B27	ItbMYB170	R2R3-MYB	B27
IbMYB230	3R-MYB	C10	ItbMYB173	R2R3-MYB	B46
IbMYB231	MYB-relative	A18	ItbMYB177	MYB-relative	A18
IbMYB232	MYB-relative	A7	ItbMYB178	MYB-relative	A7
IbMYB233	R2R3-MYB	B20	ItbMYB180	R2R3-MYB	B20
IbMYB236	R2R3-MYB	B27	ItbMYB162	R2R3-MYB	B27
IbMYB237	R2R3-MYB	B35	ItbMYB161	R2R3-MYB	B35
IbMYB238	R2R3-MYB	B21	ItbMYB160	R2R3-MYB	B21
IbMYB239	MYB-relative	A6	ItbMYB154	MYB-relative	A6
IbMYB240	MYB-relative	A6	ItbMYB151	MYB-relative	A6
IbMYB241	R2R3-MYB	B24	ItbMYB150	R2R3-MYB	B24
IbMYB244	R2R3-MYB	B35	ItbMYB43	R2R3-MYB	B35
IbMYB245	MYB-relative	A12	ItbMYB42	R2R3-MYB	B6
IbMYB248	R2R3-MYB	B25	ItbMYB40	R2R3-MYB	B25
IbMYB249	MYB-relative	A13	ItbMYB38	MYB-relative	A13
IbMYB250	R2R3-MYB	B11	ItbMYB36	R2R3-MYB	B11
IbMYB251	MYB-relative	A5	ItbMYB37	MYB-relative	A5
IbMYB252	R2R3-MYB	B33	ItbMYB34	R2R3-MYB	B33
IbMYB253	MYB-relative	A25	ItbMYB32	MYB-relative	A25
IbMYB254	R2R3-MYB	B46	ItbMYB30	R2R3-MYB	B46
IbMYB255	R2R3-MYB	B31	ItbMYB29	R2R3-MYB	B31
IbMYB256	MYB-relative	A4	ItbMYB25	MYB-relative	A4
IbMYB257	MYB-relative	A15	ItbMYB24	MYB-relative	A15
IbMYB258	MYB-relative	A26	ItbMYB247	MYB-relative	A26
IbMYB261	MYB-relative	A18	ItbMYB246	MYB-relative	A18
IbMYB262	MYB-relative	A18	ItbMYB246	MYB-relative	A18
IbMYB264	R2R3-MYB	B43	ItbMYB245	R2R3-MYB	B43
IbMYB265	MYB-relative	A26	ItbMYB244	MYB-relative	A26
IbMYB266	MYB-relative	A15	ItbMYB243	R2R3-MYB	B37
IbMYB270	R2R3-MYB	B43	ItbMYB239	R2R3-MYB	B43
IbMYB271	R2R3-MYB	B45	ItbMYB235	R2R3-MYB	B45
IbMYB272	MYB-relative	A7	ItbMYB234	MYB-relative	A7
IbMYB274	MYB-relative	A14	ItbMYB231	MYB-relative	A14
IbMYB275	3R-MYB	C3	ItbMYB222	3R-MYB	C3
IbMYB276	R2R3-MYB	B11	ItbMYB221	R2R3-MYB	B11
IbMYB277	MYB-relative	A11	ItbMYB218	MYB-relative	A11
IbMYB278	R2R3-MYB	B21	ItbMYB217	R2R3-MYB	B21
IbMYB279	MYB-relative	A13	ItbMYB145	MYB-relative	A13
IbMYB281	R2R3-MYB	B38	ItbMYB143	R2R3-MYB	B38
IbMYB282	MYB-relative	A16	ItbMYB142	MYB-relative	A16
IbMYB283	MYB-relative	A14	ItbMYB141	MYB-relative	A14
IbMYB284	R2R3-MYB	B43	ItbMYB139	R2R3-MYB	B43
IbMYB285	R2R3-MYB	B46	ItbMYB138	R2R3-MYB	B46
IbMYB286	R2R3-MYB	B31	ItbMYB137	R2R3-MYB	B31
IbMYB287	R2R3-MYB	B22	ItbMYB135	R2R3-MYB	B22
IbMYB288	R2R3-MYB	B45	ItbMYB133	R2R3-MYB	B45
IbMYB289	MYB-relative	A8	ItbMYB132	MYB-relative	A8
IbMYB291	5R-MYB	D2	ItbMYB131	5R-MYB	D2
IbMYB292	MYB-relative	A25	ItbMYB129	MYB-relative	A25
IbMYB293	MYB-relative	A13	ItbMYB128	MYB-relative	A13
IbMYB295	R2R3-MYB	B36	ItbMYB126	R2R3-MYB	B36
IbMYB296	R2R3-MYB	B27	ItbMYB127	R2R3-MYB	B27
IbMYB22	MYB-relative	A15	ItbMYB92	R2R3-MYB	B33
IbMYB23	R2R3-MYB	B27	ItbMYB91	R2R3-MYB	B27
IbMYB24	R2R3-MYB	B36	ItbMYB90	MYB-relative	A15
IbMYB25	MYB-relative	A12	ItbMYB89	R2R3-MYB	B6
IbMYB26	MYB-relative	A16	ItbMYB88	MYB-relative	A16
IbMYB27	R2R3-MYB	B46	ItbMYB87	R2R3-MYB	B46
IbMYB28	R2R3-MYB	B23	ItbMYB86	R2R3-MYB	B23
IbMYB29	MYB-relative	A15	ItbMYB85	R2R3-MYB	B18
IbMYB30	R2R3-MYB	B21	ItbMYB81	R2R3-MYB	B21
IbMYB32	MYB-relative	A6	ItbMYB79	MYB-relative	A6
IbMYB33	R2R3-MYB	B23	ItbMYB77	R2R3-MYB	B23
IbMYB34	R2R3-MYB	B21	ItbMYB81	R2R3-MYB	B21
IbMYB35	MYB-relative	A4	ItbMYB76	MYB-relative	A4
IbMYB36	MYB-relative	A15	ItbMYB74	R2R3-MYB	B29
IbMYB37	R2R3-MYB	B37	ItbMYB73	R2R3-MYB	B37
IbMYB38	R2R3-MYB	B9	ItbMYB72	R2R3-MYB	B9
IbMYB39	MYB-relative	A4	ItbMYB71	MYB-relative	A4
IbMYB41	R2R3-MYB	B23	ItbMYB389	R2R3-MYB	B23
IbMYB42	MYB-relative	A10	ItbMYB387	MYB-relative	A10
IbMYB43	MYB-relative	A16	ItbMYB386	MYB-relative	A16
IbMYB44	R2R3-MYB	B6	ItbMYB385	R2R3-MYB	B6
IbMYB45	MYB-relative	A7	ItbMYB383	MYB-relative	A7
IbMYB46	R2R3-MYB	B36	ItbMYB379	MYB-relative	A15
IbMYB49	MYB-relative	A15	ItbMYB375	R2R3-MYB	B29
IbMYB50	R2R3-MYB	B6	ItbMYB368	R2R3-MYB	B6
IbMYB52	3R-MYB	C10	ItbMYB367	R2R3-MYB	B45
IbMYB54	MYB-relative	A10	ItbMYB365	MYB-relative	A10
IbMYB55	MYB-relative	A11	ItbMYB363	MYB-relative	A11
IbMYB56	MYB-relative	A3	ItbMYB357	MYB-relative	A3
IbMYB57	R2R3-MYB	B36	ItbMYB356	R2R3-MYB	B36
IbMYB58	R2R3-MYB	B23	ItbMYB355	R2R3-MYB	B23
IbMYB59	R2R3-MYB	B45	ItbMYB353	R2R3-MYB	B45
IbMYB60	R2R3-MYB	B35	ItbMYB347	R2R3-MYB	B35
IbMYB61	MYB-relative	A14	ItbMYB343	MYB-relative	A14
IbMYB62	3R-MYB	C10	ItbMYB340	R2R3-MYB	B4
IbMYB63	R2R3-MYB	B36	ItbMYB339	R2R3-MYB	B36
IbMYB65	R2R3-MYB	B7	ItbMYB338	MYB-relative	A14
IbMYB67	R2R3-MYB	B12	ItbMYB337	MYB-relative	A15
IbMYB71	R2R3-MYB	B24	ItbMYB330	R2R3-MYB	B24
IbMYB72	MYB-relative	A11	ItbMYB329	MYB-relative	A11
IbMYB73	MYB-relative	A6	ItbMYB325	MYB-relative	A6
IbMYB74	MYB-relative	A15	ItbMYB294	R2R3-MYB	B24
IbMYB75	MYB-relative	A4	ItbMYB295	MYB-relative	A4
IbMYB76	R2R3-MYB	B16	ItbMYB296	R2R3-MYB	B16
IbMYB77	R2R3-MYB	B16	ItbMYB297	R2R3-MYB	B16
IbMYB78	R2R3-MYB	B16	ItbMYB297	R2R3-MYB	B16
IbMYB80	MYB-relative	A11	ItbMYB299	MYB-relative	A11
IbMYB83	R2R3-MYB	B9	ItbMYB301	R2R3-MYB	B9
IbMYB84	MYB-relative	A15	ItbMYB302	R2R3-MYB	B25
IbMYB85	R2R3-MYB	B34	ItbMYB304	R2R3-MYB	B34
IbMYB89	R2R3-MYB	B39	ItbMYB307	R2R3-MYB	B39
IbMYB90	R2R3-MYB	B19	ItbMYB308	R2R3-MYB	B19
IbMYB91	MYB-relative	A15	ItbMYB309	R2R3-MYB	B31
IbMYB92	MYB-relative	A16	ItbMYB310	MYB-relative	A16
IbMYB94	R2R3-MYB	B6	ItbMYB312	R2R3-MYB	B6
IbMYB95	MYB-relative	A26	ItbMYB313	MYB-relative	A26
IbMYB96	MYB-relative	A10	ItbMYB314	MYB-relative	A10
IbMYB97	MYB-relative	A15	ItbMYB315	MYB-relative	A15
IbMYB98	R2R3-MYB	B28	ItbMYB316	R2R3-MYB	B28
IbMYB99	MYB-relative	A4	ItbMYB317	MYB-relative	A4
IbMYB100	R2R3-MYB	B14	ItbMYB320	R2R3-MYB	B14
IbMYB101	R2R3-MYB	B43	ItbMYB324	R2R3-MYB	B43
IbMYB102	R2R3-MYB	B21	ItbMYB322	R2R3-MYB	B21
IbMYB103	MYB-relative	A8	ItbMYB321	MYB-relative	A8
IbMYB105	MYB-relative	A18	ItbMYB408	MYB-relative	A18
IbMYB107	MYB-relative	A18	ItbMYB407	MYB-relative	A18
IbMYB109	R2R3-MYB	B41	ItbMYB402	3R-MYB	C6
IbMYB110	MYB-relative	A12	ItbMYB401	R2R3-MYB	B6
IbMYB111	MYB-relative	A27	ItbMYB400	MYB-relative	A27
IbMYB112	MYB-relative	A10	ItbMYB399	MYB-relative	A10
IbMYB113	R2R3-MYB	B25	ItbMYB398	R2R3-MYB	B25
IbMYB114	R2R3-MYB	B40	ItbMYB397	R2R3-MYB	B40
IbMYB117	MYB-relative	A19	ItbMYB393	MYB-relative	A19
IbMYB118	MYB-relative	A26	ItbMYB392	MYB-relative	A26
IbMYB119	MYB-relative	A26	ItbMYB392	MYB-relative	A26
IbMYB120	R2R3-MYB	B27	ItbMYB391	R2R3-MYB	B27
IbMYB121	R2R3-MYB	B24	ItbMYB50	R2R3-MYB	B24
IbMYB122	MYB-relative	A13	ItbMYB51	MYB-relative	A13
IbMYB123	R2R3-MYB	B22	ItbMYB52	R2R3-MYB	B22
IbMYB124	R2R3-MYB	B22	ItbMYB53	R2R3-MYB	B22
IbMYB125	MYB-relative	A10	ItbMYB54	MYB-relative	A10
IbMYB126	R2R3-MYB	B38	ItbMYB55	R2R3-MYB	B38
IbMYB127	MYB-relative	A23	ItbMYB56	R2R3-MYB	B6
IbMYB128	R2R3-MYB	B23	ItbMYB57	R2R3-MYB	B23
IbMYB129	MYB-relative	A13	ItbMYB58	MYB-relative	A13
IbMYB130	MYB-relative	A15	ItbMYB59	R2R3-MYB	B27
IbMYB131	MYB-relative	A26	ItbMYB60	MYB-relative	A26
IbMYB132	R2R3-MYB	B17	ItbMYB64	MYB-relative	A15
IbMYB133	MYB-relative	A6	ItbMYB66	MYB-relative	A6
IbMYB136	R2R3-MYB	B38	ItbMYB49	R2R3-MYB	B38
IbMYB137	R2R3-MYB	B38	ItbMYB49	R2R3-MYB	B38
IbMYB138	R2R3-MYB	B24	ItbMYB48	R2R3-MYB	B24
IbMYB139	R2R3-MYB	B13	ItbMYB47	R2R3-MYB	B13
IbMYB140	MYB-relative	A11	ItbMYB46	MYB-relative	A11
IbMYB141	R2R3-MYB	B27	ItbMYB45	R2R3-MYB	B27
IbMYB145	R2R3-MYB	B22	ItbMYB272	R2R3-MYB	B22
IbMYB146	MYB-relative	A15	ItbMYB273	R2R3-MYB	B22
IbMYB147	R2R3-MYB	B22	ItbMYB274	R2R3-MYB	B22
IbMYB148	R2R3-MYB	B22	ItbMYB275	R2R3-MYB	B22
IbMYB149	3R-MYB	C10	ItbMYB279	R2R3-MYB	B46
IbMYB150	MYB-relative	A26	ItbMYB282	MYB-relative	A26
IbMYB151	MYB-relative	A16	ItbMYB283	MYB-relative	A16
IbMYB152	R2R3-MYB	B25	ItbMYB284	R2R3-MYB	B25
IbMYB154	R2R3-MYB	B25	ItbMYB284	R2R3-MYB	B25
IbMYB156	MYB-relative	A15	ItbMYB290	R2R3-MYB	B30
IbMYB158	MYB-relative	A16	ItbMYB291	MYB-relative	A16
IbMYB159	MYB-relative	A13	ItbMYB292	MYB-relative	A13
IbMYB160	MYB-relative	A11	ItbMYB267	MYB-relative	A11
IbMYB161	MYB-relative	A16	ItbMYB266	R2R3-MYB	B38
IbMYB163	R2R3-MYB	B31	ItbMYB265	R2R3-MYB	B31
IbMYB164	R2R3-MYB	B19	ItbMYB263	R2R3-MYB	B19
IbMYB167	R2R3-MYB	B31	ItbMYB261	R2R3-MYB	B31
IbMYB168	R2R3-MYB	B32	ItbMYB258	R2R3-MYB	B32
IbMYB172	R2R3-MYB	B22	ItbMYB251	R2R3-MYB	B22
IbMYB173	R2R3-MYB	B22	ItbMYB250	R2R3-MYB	B22
IbMYB174	MYB-relative	A27	ItbMYB249	MYB-relative	A27
IbMYB2	R2R3-MYB	B6	ItfMYB134	R2R3-MYB	B6	Ipomoea batatas_Ipomoea trifida	208
IbMYB4	MYB-relative	A4	ItfMYB132	MYB-relative	A4
IbMYB5	R2R3-MYB	B43	ItfMYB131	R2R3-MYB	B43
IbMYB6	R2R3-MYB	B9	ItfMYB130	R2R3-MYB	B9
IbMYB7	R2R3-MYB	B28	ItfMYB129	R2R3-MYB	B28
IbMYB8	MYB-relative	A15	ItfMYB128	R2R3-MYB	B27
IbMYB9	MYB-relative	A21	ItfMYB125	MYB-relative	A21
IbMYB10	R2R3-MYB	B9	ItfMYB124	R2R3-MYB	B9
IbMYB11	MYB-relative	A10	ItfMYB123	MYB-relative	A10
IbMYB12	MYB-relative	A15	ItfMYB122	R2R3-MYB	B16
IbMYB13	MYB-relative	A20	ItfMYB119	MYB-relative	A20
IbMYB16	R2R3-MYB	B43	ItfMYB116	R2R3-MYB	B43
IbMYB17	R2R3-MYB	B6	ItfMYB112	MYB-relative	A12
IbMYB18	R2R3-MYB	B7	ItfMYB108	MYB-relative	A14
IbMYB19	R2R3-MYB	B7	ItfMYB106	R2R3-MYB	B7
IbMYB20	MYB-relative	A10	ItfMYB105	MYB-relative	A10
IbMYB21	MYB-relative	A15	ItfMYB103	R2R3-MYB	B21
IbMYB175	MYB-relative	A5	ItfMYB212	MYB-relative	A5
IbMYB176	R2R3-MYB	B38	ItfMYB214	R2R3-MYB	B38
IbMYB177	R2R3-MYB	B27	ItfMYB215	R2R3-MYB	B27
IbMYB178	R2R3-MYB	B31	ItfMYB216	R2R3-MYB	B31
IbMYB179	R2R3-MYB	B19	ItfMYB217	R2R3-MYB	B19
IbMYB180	R2R3-MYB	B24	ItfMYB218	R2R3-MYB	B24
IbMYB183	MYB-relative	A13	ItfMYB219	MYB-relative	A13
IbMYB184	MYB-relative	A17	ItfMYB220	MYB-relative	A17
IbMYB185	MYB-relative	A10	ItfMYB17	MYB-relative	A10
IbMYB186	MYB-relative	A16	ItfMYB16	MYB-relative	A16
IbMYB187	R2R3-MYB	B38	ItfMYB15	R2R3-MYB	B38
IbMYB188	R2R3-MYB	B27	ItfMYB14	R2R3-MYB	B27
IbMYB189	MYB-relative	A16	ItfMYB12	MYB-relative	A16
IbMYB190	MYB-relative	A16	ItfMYB12	MYB-relative	A16
IbMYB191	MYB-relative	A19	ItfMYB11	MYB-relative	A19
IbMYB192	MYB-relative	A23	ItfMYB10	R2R3-MYB	B45
IbMYB194	R2R3-MYB	B40	ItfMYB9	R2R3-MYB	B40
IbMYB195	MYB-relative	A11	ItfMYB7	MYB-relative	A11
IbMYB196	MYB-relative	A15	ItfMYB5	MYB-relative	A15
IbMYB197	R2R3-MYB	B32	ItfMYB4	R2R3-MYB	B32
IbMYB199	MYB-relative	A26	ItfMYB3	MYB-relative	A26
IbMYB200	MYB-relative	A10	ItfMYB2	MYB-relative	A10
IbMYB201	R2R3-MYB	B11	ItfMYB1	R2R3-MYB	B11
IbMYB202	MYB-relative	A24	ItfMYB211	MYB-relative	A24
IbMYB203	MYB-relative	A6	ItfMYB209	MYB-relative	A6
IbMYB204	MYB-relative	A17	ItfMYB207	MYB-relative	A17
IbMYB205	R2R3-MYB	B45	ItfMYB205	R2R3-MYB	B45
IbMYB206	R2R3-MYB	B40	ItfMYB204	R2R3-MYB	B40
IbMYB207	MYB-relative	A15	ItfMYB203	MYB-relative	A15
IbMYB214	R2R3-MYB	B9	ItfMYB200	R2R3-MYB	B9
IbMYB220	R2R3-MYB	B27	ItfMYB194	R2R3-MYB	B27
IbMYB221	R2R3-MYB	B27	ItfMYB194	R2R3-MYB	B27
IbMYB230	3R-MYB	C10	ItfMYB185	R2R3-MYB	B46
IbMYB231	MYB-relative	A18	ItfMYB187	MYB-relative	A18
IbMYB232	MYB-relative	A7	ItfMYB190	MYB-relative	A7
IbMYB233	R2R3-MYB	B20	ItfMYB193	R2R3-MYB	B20
IbMYB234	R2R3-MYB	B20	ItfMYB191	R2R3-MYB	B20
IbMYB236	R2R3-MYB	B27	ItfMYB176	R2R3-MYB	B27
IbMYB237	R2R3-MYB	B35	ItfMYB175	R2R3-MYB	B35
IbMYB238	R2R3-MYB	B21	ItfMYB174	R2R3-MYB	B21
IbMYB239	MYB-relative	A6	ItfMYB172	MYB-relative	A6
IbMYB240	MYB-relative	A6	ItfMYB168	MYB-relative	A6
IbMYB241	R2R3-MYB	B24	ItfMYB166	R2R3-MYB	B24
IbMYB244	R2R3-MYB	B35	ItfMYB19	R2R3-MYB	B35
IbMYB245	MYB-relative	A12	ItfMYB20	R2R3-MYB	B6
IbMYB249	MYB-relative	A13	ItfMYB22	MYB-relative	A13
IbMYB250	R2R3-MYB	B11	ItfMYB36	MYB-relative	A15
IbMYB251	MYB-relative	A5	ItfMYB37	MYB-relative	A5
IbMYB252	R2R3-MYB	B33	ItfMYB34	R2R3-MYB	B33
IbMYB253	MYB-relative	A25	ItfMYB32	MYB-relative	A25
IbMYB254	R2R3-MYB	B46	ItfMYB30	R2R3-MYB	B46
IbMYB255	R2R3-MYB	B31	ItfMYB29	MYB-relative	A15
IbMYB256	MYB-relative	A4	ItfMYB26	MYB-relative	A4
IbMYB257	MYB-relative	A15	ItfMYB23	MYB-relative	A15
IbMYB258	MYB-relative	A26	ItfMYB260	MYB-relative	A26
IbMYB259	R2R3-MYB	B26	ItfMYB259	R2R3-MYB	B26
IbMYB260	R2R3-MYB	B26	ItfMYB259	R2R3-MYB	B26
IbMYB261	MYB-relative	A18	ItfMYB258	MYB-relative	A18
IbMYB262	MYB-relative	A18	ItfMYB258	MYB-relative	A18
IbMYB264	R2R3-MYB	B43	ItfMYB257	R2R3-MYB	B43
IbMYB265	MYB-relative	A26	ItfMYB255	MYB-relative	A26
IbMYB266	MYB-relative	A15	ItfMYB254	MYB-relative	A15
IbMYB270	R2R3-MYB	B43	ItfMYB250	R2R3-MYB	B43
IbMYB271	R2R3-MYB	B45	ItfMYB248	R2R3-MYB	B45
IbMYB272	MYB-relative	A7	ItfMYB247	MYB-relative	A7
IbMYB274	MYB-relative	A14	ItfMYB241	MYB-relative	A14
IbMYB275	3R-MYB	C3	ItfMYB231	3R-MYB	C4
IbMYB276	R2R3-MYB	B11	ItfMYB230	R2R3-MYB	B11
IbMYB277	MYB-relative	A11	ItfMYB226	MYB-relative	A11
IbMYB278	R2R3-MYB	B21	ItfMYB225	R2R3-MYB	B21
IbMYB279	MYB-relative	A13	ItfMYB163	MYB-relative	A13
IbMYB281	R2R3-MYB	B38	ItfMYB161	R2R3-MYB	B38
IbMYB282	MYB-relative	A16	ItfMYB160	MYB-relative	A16
IbMYB283	MYB-relative	A14	ItfMYB159	MYB-relative	A14
IbMYB284	R2R3-MYB	B43	ItfMYB157	R2R3-MYB	B43
IbMYB285	R2R3-MYB	B46	ItfMYB156	R2R3-MYB	B46
IbMYB286	R2R3-MYB	B31	ItfMYB155	R2R3-MYB	B31
IbMYB287	R2R3-MYB	B22	ItfMYB153	R2R3-MYB	B22
IbMYB288	R2R3-MYB	B45	ItfMYB152	R2R3-MYB	B45
IbMYB289	MYB-relative	A8	ItfMYB148	R2R3-MYB	B44
IbMYB291	5R-MYB	D2	ItfMYB146	5R-MYB	D2
IbMYB295	R2R3-MYB	B36	ItfMYB139	R2R3-MYB	B36
IbMYB296	R2R3-MYB	B27	ItfMYB142	R2R3-MYB	B27
IbMYB22	MYB-relative	A15	ItfMYB100	R2R3-MYB	B33
IbMYB23	R2R3-MYB	B27	ItfMYB99	R2R3-MYB	B27
IbMYB24	R2R3-MYB	B36	ItfMYB97	MYB-relative	A15
IbMYB25	MYB-relative	A12	ItfMYB96	R2R3-MYB	B6
IbMYB26	MYB-relative	A16	ItfMYB95	MYB-relative	A16
IbMYB27	R2R3-MYB	B46	ItfMYB87	R2R3-MYB	B46
IbMYB28	R2R3-MYB	B23	ItfMYB86	R2R3-MYB	B23
IbMYB30	R2R3-MYB	B21	ItfMYB82	R2R3-MYB	B21
IbMYB33	R2R3-MYB	B23	ItfMYB77	R2R3-MYB	B23
IbMYB34	R2R3-MYB	B21	ItfMYB82	R2R3-MYB	B21
IbMYB35	MYB-relative	A4	ItfMYB74	MYB-relative	A4
IbMYB37	R2R3-MYB	B37	ItfMYB71	R2R3-MYB	B37
IbMYB38	R2R3-MYB	B9	ItfMYB70	R2R3-MYB	B9
IbMYB39	MYB-relative	A4	ItfMYB68	MYB-relative	A4
IbMYB40	MYB-relative	A15	ItfMYB67	MYB-relative	A15
IbMYB41	R2R3-MYB	B23	ItfMYB392	R2R3-MYB	B23
IbMYB42	MYB-relative	A10	ItfMYB390	MYB-relative	A10
IbMYB43	MYB-relative	A16	ItfMYB389	MYB-relative	A16
IbMYB44	R2R3-MYB	B6	ItfMYB388	R2R3-MYB	B6
IbMYB45	MYB-relative	A7	ItfMYB386	MYB-relative	A7
IbMYB46	R2R3-MYB	B36	ItfMYB384	MYB-relative	A15
IbMYB48	R2R3-MYB	B33	ItfMYB381	R2R3-MYB	B33
IbMYB49	MYB-relative	A15	ItfMYB380	R2R3-MYB	B29
IbMYB50	R2R3-MYB	B6	ItfMYB376	R2R3-MYB	B6
IbMYB54	MYB-relative	A10	ItfMYB373	MYB-relative	A10
IbMYB55	MYB-relative	A11	ItfMYB372	MYB-relative	A11
IbMYB57	R2R3-MYB	B36	ItfMYB368	R2R3-MYB	B36
IbMYB58	R2R3-MYB	B23	ItfMYB367	R2R3-MYB	B23
IbMYB59	R2R3-MYB	B45	ItfMYB365	R2R3-MYB	B45
IbMYB60	R2R3-MYB	B35	ItfMYB360	R2R3-MYB	B35
IbMYB61	MYB-relative	A14	ItfMYB356	MYB-relative	A14
IbMYB62	3R-MYB	C10	ItfMYB353	R2R3-MYB	B4
IbMYB63	R2R3-MYB	B36	ItfMYB352	R2R3-MYB	B36
IbMYB65	R2R3-MYB	B7	ItfMYB351	MYB-relative	A14
IbMYB66	MYB-relative	A15	ItfMYB350	R2R3-MYB	B12
IbMYB71	R2R3-MYB	B24	ItfMYB342	R2R3-MYB	B24
IbMYB72	MYB-relative	A11	ItfMYB341	MYB-relative	A11
IbMYB73	MYB-relative	A6	ItfMYB340	MYB-relative	A6
IbMYB74	MYB-relative	A15	ItfMYB305	R2R3-MYB	B24
IbMYB75	MYB-relative	A4	ItfMYB306	MYB-relative	A4
IbMYB76	R2R3-MYB	B16	ItfMYB307	R2R3-MYB	B16
IbMYB82	MYB-relative	A18	ItfMYB311	MYB-relative	A18
IbMYB83	R2R3-MYB	B9	ItfMYB312	R2R3-MYB	B9
IbMYB84	MYB-relative	A15	ItfMYB313	R2R3-MYB	B25
IbMYB85	R2R3-MYB	B34	ItfMYB315	R2R3-MYB	B34
IbMYB89	R2R3-MYB	B39	ItfMYB318	R2R3-MYB	B39
IbMYB90	R2R3-MYB	B19	ItfMYB320	R2R3-MYB	B19
IbMYB91	MYB-relative	A15	ItfMYB321	R2R3-MYB	B31
IbMYB92	MYB-relative	A16	ItfMYB322	MYB-relative	A16
IbMYB94	R2R3-MYB	B6	ItfMYB323	R2R3-MYB	B6
IbMYB95	MYB-relative	A26	ItfMYB326	MYB-relative	A26
IbMYB96	MYB-relative	A10	ItfMYB327	MYB-relative	A10
IbMYB98	R2R3-MYB	B28	ItfMYB330	R2R3-MYB	B28
IbMYB99	MYB-relative	A4	ItfMYB331	MYB-relative	A4
IbMYB100	R2R3-MYB	B14	ItfMYB333	R2R3-MYB	B14
IbMYB101	R2R3-MYB	B43	ItfMYB337	R2R3-MYB	B43
IbMYB102	R2R3-MYB	B21	ItfMYB335	R2R3-MYB	B21
IbMYB103	MYB-relative	A8	ItfMYB334	MYB-relative	A8
IbMYB105	MYB-relative	A18	ItfMYB411	MYB-relative	A18
IbMYB109	R2R3-MYB	B41	ItfMYB406	3R-MYB	C6
IbMYB110	MYB-relative	A12	ItfMYB405	R2R3-MYB	B6
IbMYB111	MYB-relative	A27	ItfMYB404	MYB-relative	A27
IbMYB112	MYB-relative	A10	ItfMYB403	MYB-relative	A10
IbMYB113	R2R3-MYB	B25	ItfMYB402	R2R3-MYB	B25
IbMYB114	R2R3-MYB	B40	ItfMYB401	R2R3-MYB	B40
IbMYB115	MYB-relative	A10	ItfMYB399	MYB-relative	A10
IbMYB116	R2R3-MYB	B45	ItfMYB397	R2R3-MYB	B45
IbMYB117	MYB-relative	A19	ItfMYB396	MYB-relative	A19
IbMYB118	MYB-relative	A26	ItfMYB395	MYB-relative	A26
IbMYB119	MYB-relative	A26	ItfMYB395	MYB-relative	A26
IbMYB120	R2R3-MYB	B27	ItfMYB393	R2R3-MYB	B27
IbMYB121	R2R3-MYB	B24	ItfMYB44	R2R3-MYB	B24
IbMYB122	MYB-relative	A13	ItfMYB45	MYB-relative	A13
IbMYB123	R2R3-MYB	B22	ItfMYB46	R2R3-MYB	B22
IbMYB124	R2R3-MYB	B22	ItfMYB47	R2R3-MYB	B22
IbMYB125	MYB-relative	A10	ItfMYB48	MYB-relative	A10
IbMYB126	R2R3-MYB	B38	ItfMYB49	MYB-relative	A16
IbMYB127	MYB-relative	A23	ItfMYB50	R2R3-MYB	B6
IbMYB128	R2R3-MYB	B23	ItfMYB51	R2R3-MYB	B23
IbMYB129	MYB-relative	A13	ItfMYB52	MYB-relative	A13
IbMYB130	MYB-relative	A15	ItfMYB53	R2R3-MYB	B27
IbMYB131	MYB-relative	A26	ItfMYB54	MYB-relative	A26
IbMYB132	R2R3-MYB	B17	ItfMYB58	R2R3-MYB	B17
IbMYB133	MYB-relative	A6	ItfMYB59	MYB-relative	A6
IbMYB136	R2R3-MYB	B38	ItfMYB65	R2R3-MYB	B38
IbMYB137	R2R3-MYB	B38	ItfMYB65	R2R3-MYB	B38
IbMYB138	R2R3-MYB	B24	ItfMYB43	R2R3-MYB	B24
IbMYB141	R2R3-MYB	B27	ItfMYB42	R2R3-MYB	B27
IbMYB145	R2R3-MYB	B22	ItfMYB281	R2R3-MYB	B22
IbMYB146	MYB-relative	A15	ItfMYB282	R2R3-MYB	B22
IbMYB149	3R-MYB	C10	ItfMYB288	R2R3-MYB	B46
IbMYB150	MYB-relative	A26	ItfMYB293	MYB-relative	A26
IbMYB151	MYB-relative	A16	ItfMYB294	MYB-relative	A16
IbMYB152	R2R3-MYB	B25	ItfMYB295	R2R3-MYB	B25
IbMYB154	R2R3-MYB	B25	ItfMYB295	R2R3-MYB	B25
IbMYB156	MYB-relative	A15	ItfMYB299	R2R3-MYB	B30
IbMYB158	MYB-relative	A16	ItfMYB300	MYB-relative	A16
IbMYB159	MYB-relative	A13	ItfMYB301	MYB-relative	A13
IbMYB160	MYB-relative	A11	ItfMYB277	MYB-relative	A11
IbMYB161	MYB-relative	A16	ItfMYB276	R2R3-MYB	B38
IbMYB163	R2R3-MYB	B31	ItfMYB275	R2R3-MYB	B31
IbMYB164	R2R3-MYB	B19	ItfMYB274	R2R3-MYB	B19
IbMYB165	R2R3-MYB	B19	ItfMYB273	R2R3-MYB	B19
IbMYB167	R2R3-MYB	B31	ItfMYB272	R2R3-MYB	B31
IbMYB168	R2R3-MYB	B32	ItfMYB271	R2R3-MYB	B32
IbMYB172	R2R3-MYB	B22	ItfMYB263	R2R3-MYB	B22
IbMYB173	R2R3-MYB	B22	ItfMYB262	R2R3-MYB	B22
IbMYB174	MYB-relative	A27	ItfMYB261	MYB-relative	A27
IcMYB8	MYB-relative	A6	IaMYB19	MYB-relative	A6	Ipomoea cairica_Ipomoea aquatic	214
IcMYB9	R2R3-MYB	B21	IaMYB20	R2R3-MYB	B21
IcMYB2	MYB-relative	A4	IaMYB147	MYB-relative	A4
IcMYB3	R2R3-MYB	B9	IaMYB148	R2R3-MYB	B9
IcMYB4	R2R3-MYB	B37	IaMYB149	R2R3-MYB	B37
IcMYB5	R2R3-MYB	B29	IaMYB150	R2R3-MYB	B29
IcMYB6	MYB-relative	A4	IaMYB151	MYB-relative	A4
IcMYB7	R2R3-MYB	B23	IaMYB153	R2R3-MYB	B23
IcMYB10	R2R3-MYB	B5	IaMYB154	R2R3-MYB	B5
IcMYB11	R2R3-MYB	B18	IaMYB155	R2R3-MYB	B18
IcMYB12	R2R3-MYB	B33	IaMYB156	R2R3-MYB	B33
IcMYB13	MYB-relative	A15	IaMYB157	R2R3-MYB	B27
IcMYB14	R2R3-MYB	B36	IaMYB158	MYB-relative	A15
IcMYB15	R2R3-MYB	B6	IaMYB159	R2R3-MYB	B6
IcMYB16	MYB-relative	A16	IaMYB160	MYB-relative	A16
IcMYB17	R2R3-MYB	B46	IaMYB161	R2R3-MYB	B46
IcMYB18	R2R3-MYB	B23	IaMYB162	R2R3-MYB	B23
IcMYB175	R2R3-MYB	B27	IaMYB171	R2R3-MYB	B27
IcMYB176	MYB-relative	A26	IaMYB172	MYB-relative	A26
IcMYB177	R2R3-MYB	B43	IaMYB173	R2R3-MYB	B43
IcMYB178	R2R3-MYB	B45	IaMYB174	R2R3-MYB	B45
IcMYB179	R2R3-MYB	B46	IaMYB175	R2R3-MYB	B46
IcMYB180	MYB-relative	A7	IaMYB176	MYB-relative	A7
IcMYB181	R2R3-MYB	B40	IaMYB177	R2R3-MYB	B40
IcMYB182	R2R3-MYB	B25	IaMYB178	R2R3-MYB	B25
IcMYB183	MYB-relative	A10	IaMYB179	MYB-relative	A10
IcMYB184	MYB-relative	A27	IaMYB180	MYB-relative	A27
IcMYB185	R2R3-MYB	B6	IaMYB181	R2R3-MYB	B6
IcMYB186	3R-MYB	C6	IaMYB182	3R-MYB	C6
IcMYB187	R2R3-MYB	B32	IaMYB184	R2R3-MYB	B32
IcMYB188	MYB-relative	A6	IaMYB185	MYB-relative	A6
IcMYB195	MYB-relative	A18	IaMYB186	MYB-relative	A18
IcMYB197	MYB-relative	A13	IaMYB188	MYB-relative	A13
IcMYB198	MYB-relative	A5	IaMYB236	MYB-relative	A5
IcMYB201	R2R3-MYB	B31	IaMYB233	R2R3-MYB	B31
IcMYB202	R2R3-MYB	B19	IaMYB234	R2R3-MYB	B19
IcMYB203	R2R3-MYB	B24	IaMYB235	R2R3-MYB	B24
IcMYB204	MYB-relative	A2	IaMYB232	MYB-relative	A2
IcMYB205	MYB-relative	A13	IaMYB231	MYB-relative	A13
IcMYB206	MYB-relative	A17	IaMYB230	R2R3-MYB	B42
IcMYB199	R2R3-MYB	B38	IaMYB87	R2R3-MYB	B38
IcMYB213	MYB-relative	A17	IaMYB33	MYB-relative	A17
IcMYB214	R2R3-MYB	B45	IaMYB32	R2R3-MYB	B45
IcMYB215	R2R3-MYB	B40	IaMYB31	R2R3-MYB	B40
IcMYB217	R2R3-MYB	B9	IaMYB30	MYB-relative	A15
IcMYB219	MYB-relative	A15	IaMYB194	MYB-relative	A15
IcMYB220	MYB-relative	A7	IaMYB195	MYB-relative	A7
IcMYB224	R2R3-MYB	B20	IaMYB196	R2R3-MYB	B20
IcMYB225	R2R3-MYB	B27	IaMYB197	R2R3-MYB	B27
IcMYB226	R2R3-MYB	B35	IaMYB198	R2R3-MYB	B35
IcMYB227	R2R3-MYB	B21	IaMYB199	R2R3-MYB	B21
IcMYB228	MYB-relative	A6	IaMYB200	MYB-relative	A6
IcMYB230	R2R3-MYB	B24	IaMYB201	R2R3-MYB	B24
IcMYB231	R2R3-MYB	B33	IaMYB202	R2R3-MYB	B33
IcMYB232	R2R3-MYB	B27	IaMYB135	R2R3-MYB	B27
IcMYB233	R2R3-MYB	B36	IaMYB136	R2R3-MYB	B36
IcMYB234	3R-MYB	C8	IaMYB137	3R-MYB	C8
IcMYB235	MYB-relative	A13	IaMYB138	MYB-relative	A13
IcMYB236	MYB-relative	A25	IaMYB142	MYB-relative	A25
IcMYB237	5R-MYB	D3	IaMYB143	5R-MYB	D3
IcMYB238	MYB-relative	A8	IaMYB144	MYB-relative	A8
IcMYB239	R2R3-MYB	B45	IaMYB145	R2R3-MYB	B45
IcMYB240	R2R3-MYB	B22	IaMYB146	R2R3-MYB	B22
IcMYB250	MYB-relative	A4	IaMYB120	MYB-relative	A4
IcMYB251	MYB-relative	A18	IaMYB121	MYB-relative	A18
IcMYB252	MYB-relative	A13	IaMYB122	MYB-relative	A13
IcMYB253	MYB-relative	A16	IaMYB123	MYB-relative	A16
IcMYB254	R2R3-MYB	B30	IaMYB124	R2R3-MYB	B30
IcMYB255	R2R3-MYB	B35	IaMYB125	R2R3-MYB	B35
IcMYB256	R2R3-MYB	B6	IaMYB126	R2R3-MYB	B6
IcMYB257	R2R3-MYB	B25	IaMYB127	R2R3-MYB	B25
IcMYB258	MYB-relative	A16	IaMYB128	MYB-relative	A16
IcMYB259	MYB-relative	A26	IaMYB129	MYB-relative	A26
IcMYB260	R2R3-MYB	B46	IaMYB130	R2R3-MYB	B46
IcMYB263	R2R3-MYB	B22	IaMYB131	R2R3-MYB	B22
IcMYB265	R2R3-MYB	B22	IaMYB132	MYB-relative	A15
IcMYB266	R2R3-MYB	B11	IaMYB133	R2R3-MYB	B11
IcMYB267	MYB-relative	A4	IaMYB134	MYB-relative	A4
IcMYB268	R2R3-MYB	B23	IaMYB29	R2R3-MYB	B23
IcMYB270	MYB-relative	A10	IaMYB28	MYB-relative	A10
IcMYB271	MYB-relative	A16	IaMYB27	MYB-relative	A16
IcMYB272	R2R3-MYB	B6	IaMYB26	R2R3-MYB	B6
IcMYB273	MYB-relative	A7	IaMYB25	MYB-relative	A7
IcMYB274	R2R3-MYB	B36	IaMYB24	MYB-relative	A15
IcMYB275	R2R3-MYB	B27	IaMYB21	R2R3-MYB	B27
IcMYB279	R2R3-MYB	B6	IaMYB1	R2R3-MYB	B6
IcMYB280	R2R3-MYB	B45	IaMYB52	R2R3-MYB	B45
IcMYB281	MYB-relative	A10	IaMYB51	MYB-relative	A10
IcMYB19	MYB-relative	A10	IaMYB110	MYB-relative	A10
IcMYB20	MYB-relative	A16	IaMYB111	MYB-relative	A16
IcMYB21	R2R3-MYB	B38	IaMYB112	R2R3-MYB	B38
IcMYB22	R2R3-MYB	B27	IaMYB113	R2R3-MYB	B27
IcMYB23	R2R3-MYB	B43	IaMYB114	R2R3-MYB	B43
IcMYB24	MYB-relative	A16	IaMYB115	MYB-relative	A16
IcMYB25	R2R3-MYB	B45	IaMYB116	R2R3-MYB	B45
IcMYB26	R2R3-MYB	B21	IaMYB117	R2R3-MYB	B21
IcMYB27	R2R3-MYB	B40	IaMYB118	R2R3-MYB	B40
IcMYB28	MYB-relative	A11	IaMYB119	MYB-relative	A11
IcMYB29	R2R3-MYB	B45	IaMYB109	R2R3-MYB	B45
IcMYB30	MYB-relative	A15	IaMYB108	MYB-relative	A15
IcMYB31	R2R3-MYB	B32	IaMYB107	R2R3-MYB	B32
IcMYB32	MYB-relative	A10	IaMYB105	MYB-relative	A10
IcMYB33	MYB-relative	A26	IaMYB104	MYB-relative	A26
IcMYB34	R2R3-MYB	B11	IaMYB103	R2R3-MYB	B11
IcMYB35	MYB-relative	A10	IaMYB102	MYB-relative	A10
IcMYB36	R2R3-MYB	B24	IaMYB101	R2R3-MYB	B24
IcMYB37	MYB-relative	A13	IaMYB100	MYB-relative	A13
IcMYB38	R2R3-MYB	B22	IaMYB99	R2R3-MYB	B22
IcMYB40	MYB-relative	A10	IaMYB98	MYB-relative	A10
IcMYB41	R2R3-MYB	B38	IaMYB97	R2R3-MYB	B38
IcMYB42	R2R3-MYB	B6	IaMYB96	R2R3-MYB	B6
IcMYB43	R2R3-MYB	B23	IaMYB95	R2R3-MYB	B23
IcMYB44	MYB-relative	A13	IaMYB94	MYB-relative	A13
IcMYB45	MYB-relative	A15	IaMYB93	MYB-relative	A15
IcMYB46	MYB-relative	A15	IaMYB92	MYB-relative	A15
IcMYB48	MYB-relative	A11	IaMYB91	MYB-relative	A11
IcMYB49	R2R3-MYB	B17	IaMYB90	R2R3-MYB	B17
IcMYB50	MYB-relative	A6	IaMYB89	MYB-relative	A6
IcMYB51	MYB-relative	A4	IaMYB88	MYB-relative	A4
IcMYB53	R2R3-MYB	B13	IaMYB84	R2R3-MYB	B13
IcMYB54	R2R3-MYB	B24	IaMYB85	R2R3-MYB	B24
IcMYB55	R2R3-MYB	B38	IaMYB86	R2R3-MYB	B38
IcMYB56	MYB-relative	A11	IaMYB83	MYB-relative	A11
IcMYB57	R2R3-MYB	B27	IaMYB82	R2R3-MYB	B27
IcMYB61	MYB-relative	A26	IaMYB43	MYB-relative	A26
IcMYB63	MYB-relative	A11	IaMYB42	MYB-relative	A11
IcMYB65	R2R3-MYB	B32	IaMYB40	R2R3-MYB	B32
IcMYB67	R2R3-MYB	B31	IaMYB39	R2R3-MYB	B31
IcMYB69	R2R3-MYB	B19	IaMYB37	R2R3-MYB	B19
IcMYB70	R2R3-MYB	B31	IaMYB36	R2R3-MYB	B31
IcMYB71	R2R3-MYB	B38	IaMYB35	R2R3-MYB	B38
IcMYB72	MYB-relative	A11	IaMYB34	MYB-relative	A11
IcMYB73	R2R3-MYB	B21	IaMYB65	R2R3-MYB	B21
IcMYB74	MYB-relative	A11	IaMYB64	MYB-relative	A11
IcMYB77	MYB-relative	A10	IaMYB63	MYB-relative	A10
IcMYB78	R2R3-MYB	B11	IaMYB61	R2R3-MYB	B11
IcMYB79	3R-MYB	C5	IaMYB58	3R-MYB	C2
IcMYB80	MYB-relative	A14	IaMYB56	MYB-relative	A14
IcMYB81	R2R3-MYB	B46	IaMYB55	R2R3-MYB	B46
IcMYB83	MYB-relative	A7	IaMYB54	MYB-relative	A7
IcMYB84	R2R3-MYB	B45	IaMYB50	R2R3-MYB	B45
IcMYB85	R2R3-MYB	B43	IaMYB49	R2R3-MYB	B43
IcMYB86	R2R3-MYB	B9	IaMYB48	R2R3-MYB	B9
IcMYB88	MYB-relative	A15	IaMYB44	R2R3-MYB	B37
IcMYB89	MYB-relative	A26	IaMYB45	MYB-relative	A26
IcMYB90	R2R3-MYB	B43	IaMYB46	R2R3-MYB	B43
IcMYB91	R2R3-MYB	B26	IaMYB47	R2R3-MYB	B26
IcMYB93	MYB-relative	A15	IaMYB14	MYB-relative	A15
IcMYB94	MYB-relative	A4	IaMYB15	MYB-relative	A4
IcMYB95	MYB-relative	A13	IaMYB16	MYB-relative	A13
IcMYB96	R2R3-MYB	B31	IaMYB17	R2R3-MYB	B31
IcMYB98	R2R3-MYB	B46	IaMYB18	R2R3-MYB	B46
IcMYB99	MYB-relative	A10	IaMYB170	MYB-relative	A10
IcMYB100	MYB-relative	A25	IaMYB169	MYB-relative	A25
IcMYB101	R2R3-MYB	B33	IaMYB168	R2R3-MYB	B33
IcMYB103	R2R3-MYB	B11	IaMYB167	R2R3-MYB	B11
IcMYB104	MYB-relative	A5	IaMYB166	MYB-relative	A5
IcMYB105	R2R3-MYB	B30	IaMYB165	R2R3-MYB	B30
IcMYB106	MYB-relative	A13	IaMYB164	MYB-relative	A13
IcMYB107	R2R3-MYB	B25	IaMYB163	R2R3-MYB	B25
IcMYB111	R2R3-MYB	B24	IaMYB228	R2R3-MYB	B24
IcMYB112	MYB-relative	A4	IaMYB227	MYB-relative	A4
IcMYB113	R2R3-MYB	B16	IaMYB225	R2R3-MYB	B16
IcMYB115	R2R3-MYB	B16	IaMYB226	R2R3-MYB	B16
IcMYB116	MYB-relative	A15	IaMYB224	R2R3-MYB	B16
IcMYB117	R2R3-MYB	B27	IaMYB223	R2R3-MYB	B27
IcMYB118	MYB-relative	A11	IaMYB222	MYB-relative	A11
IcMYB119	R2R3-MYB	B36	IaMYB221	R2R3-MYB	B36
IcMYB120	MYB-relative	A18	IaMYB220	MYB-relative	A18
IcMYB122	R2R3-MYB	B25	IaMYB218	R2R3-MYB	B25
IcMYB123	R2R3-MYB	B34	IaMYB217	R2R3-MYB	B34
IcMYB124	R2R3-MYB	B39	IaMYB203	R2R3-MYB	B39
IcMYB125	R2R3-MYB	B19	IaMYB204	R2R3-MYB	B19
IcMYB126	R2R3-MYB	B31	IaMYB205	R2R3-MYB	B31
IcMYB127	R2R3-MYB	B39	IaMYB207	R2R3-MYB	B39
IcMYB128	R2R3-MYB	B6	IaMYB208	R2R3-MYB	B6
IcMYB130	MYB-relative	A10	IaMYB209	MYB-relative	A10
IcMYB131	R2R3-MYB	B22	IaMYB210	R2R3-MYB	B22
IcMYB133	R2R3-MYB	B28	IaMYB211	R2R3-MYB	B28
IcMYB134	MYB-relative	A4	IaMYB212	MYB-relative	A4
IcMYB135	R2R3-MYB	B14	IaMYB213	R2R3-MYB	B14
IcMYB136	R2R3-MYB	B21	IaMYB215	R2R3-MYB	B21
IcMYB137	R2R3-MYB	B43	IaMYB216	R2R3-MYB	B43
IcMYB139	R2R3-MYB	B6	IaMYB12	R2R3-MYB	B6
IcMYB140	R2R3-MYB	B34	IaMYB11	R2R3-MYB	B34
IcMYB141	MYB-relative	A4	IaMYB10	MYB-relative	A4
IcMYB142	R2R3-MYB	B43	IaMYB9	R2R3-MYB	B43
IcMYB143	R2R3-MYB	B9	IaMYB8	R2R3-MYB	B9
IcMYB144	R2R3-MYB	B28	IaMYB7	R2R3-MYB	B28
IcMYB145	R2R3-MYB	B27	IaMYB6	R2R3-MYB	B27
IcMYB146	R2R3-MYB	B9	IaMYB3	R2R3-MYB	B9
IcMYB153	MYB-relative	A12	IaMYB193	MYB-relative	A12
IcMYB154	R2R3-MYB	B7	IaMYB192	R2R3-MYB	B7
IcMYB155	R2R3-MYB	B5	IaMYB190	R2R3-MYB	B5
IcMYB156	R2R3-MYB	B21	IaMYB189	R2R3-MYB	B21
IcMYB147	MYB-relative	A20	IaMYB76	MYB-relative	A20
IcMYB148	R2R3-MYB	B43	IaMYB77	R2R3-MYB	B43
IcMYB149	R2R3-MYB	B13	IaMYB78	R2R3-MYB	B13
IcMYB150	MYB-relative	A13	IaMYB81	MYB-relative	A13
IcMYB151	R2R3-MYB	B16	IaMYB80	R2R3-MYB	B16
IcMYB158	MYB-relative	A11	IaMYB152	MYB-relative	A11
IcMYB157	MYB-relative	A6	IaMYB66	MYB-relative	A6
IcMYB159	R2R3-MYB	B24	IaMYB67	R2R3-MYB	B24
IcMYB161	MYB-relative	A13	IaMYB68	MYB-relative	A13
IcMYB162	MYB-relative	A5	IaMYB69	MYB-relative	A5
IcMYB163	R2R3-MYB	B12	IaMYB70	R2R3-MYB	B12
IcMYB164	R2R3-MYB	B36	IaMYB71	R2R3-MYB	B36
IcMYB165	R2R3-MYB	B3	IaMYB72	R2R3-MYB	B4
IcMYB166	MYB-relative	A14	IaMYB73	MYB-relative	A14
IcMYB167	R2R3-MYB	B35	IaMYB74	R2R3-MYB	B35
IcMYB168	R2R3-MYB	B20	IaMYB75	R2R3-MYB	B20
IcMYB168	R2R3-MYB	B20	IaMYB139	R2R3-MYB	B20
IcMYB169	MYB-relative	A6	IaMYB140	MYB-relative	A6
IcMYB170	R2R3-MYB	B45	IaMYB141	R2R3-MYB	B45
InMYB1	R2R3-MYB	B36	IaMYB136	R2R3-MYB	B36	Ipomoea nil_Ipomoea aquatic	183
InMYB2	R2R3-MYB	B27	IaMYB135	R2R3-MYB	B27
InMYB4	3R-MYB	C8	IaMYB137	3R-MYB	C8
InMYB5	MYB-relative	A25	IaMYB142	MYB-relative	A25
InMYB6	MYB-relative	A8	IaMYB144	MYB-relative	A8
InMYB7	5R-MYB	D4	IaMYB143	5R-MYB	D3
InMYB8	MYB-relative	A8	IaMYB144	MYB-relative	A8
InMYB9	MYB-relative	A10	IaMYB145	R2R3-MYB	B45
InMYB10	R2R3-MYB	B22	IaMYB146	R2R3-MYB	B22
InMYB178	R2R3-MYB	B27	IaMYB171	R2R3-MYB	B27
InMYB179	MYB-relative	A26	IaMYB172	MYB-relative	A26
InMYB180	R2R3-MYB	B43	IaMYB173	R2R3-MYB	B43
InMYB181	R2R3-MYB	B45	IaMYB174	R2R3-MYB	B45
InMYB183	R2R3-MYB	B46	IaMYB175	R2R3-MYB	B46
InMYB184	MYB-relative	A7	IaMYB176	MYB-relative	A7
InMYB185	R2R3-MYB	B40	IaMYB177	R2R3-MYB	B40
InMYB186	R2R3-MYB	B25	IaMYB178	R2R3-MYB	B25
InMYB187	MYB-relative	A10	IaMYB179	MYB-relative	A10
InMYB188	R2R3-MYB	B6	IaMYB181	R2R3-MYB	B6
InMYB190	3R-MYB	C6	IaMYB182	3R-MYB	C6
InMYB192	R2R3-MYB	B32	IaMYB184	R2R3-MYB	B32
InMYB194	MYB-relative	A18	IaMYB186	MYB-relative	A18
InMYB197	MYB-relative	A13	IaMYB188	MYB-relative	A13
InMYB199	R2R3-MYB	B27	IaMYB13	R2R3-MYB	B27
InMYB200	R2R3-MYB	B6	IaMYB12	R2R3-MYB	B6
InMYB201	R2R3-MYB	B34	IaMYB11	R2R3-MYB	B34
InMYB202	MYB-relative	A4	IaMYB10	MYB-relative	A4
InMYB203	R2R3-MYB	B9	IaMYB8	R2R3-MYB	B9
InMYB205	R2R3-MYB	B28	IaMYB7	R2R3-MYB	B28
InMYB206	R2R3-MYB	B27	IaMYB6	R2R3-MYB	B27
InMYB207	MYB-relative	A21	IaMYB5	MYB-relative	A21
InMYB208	R2R3-MYB	B9	IaMYB3	R2R3-MYB	B9
InMYB215	MYB-relative	A12	IaMYB193	MYB-relative	A12
InMYB216	R2R3-MYB	B7	IaMYB192	R2R3-MYB	B7
InMYB217	R2R3-MYB	B5	IaMYB190	R2R3-MYB	B5
InMYB218	R2R3-MYB	B21	IaMYB189	R2R3-MYB	B21
InMYB209	MYB-relative	A20	IaMYB76	MYB-relative	A20
InMYB210	R2R3-MYB	B13	IaMYB78	R2R3-MYB	B13
InMYB213	R2R3-MYB	B16	IaMYB80	R2R3-MYB	B16
InMYB220	MYB-relative	A4	IaMYB147	MYB-relative	A4
InMYB221	R2R3-MYB	B9	IaMYB148	R2R3-MYB	B9
InMYB222	MYB-relative	A15	IaMYB149	R2R3-MYB	B37
InMYB223	R2R3-MYB	B29	IaMYB150	R2R3-MYB	B29
InMYB224	MYB-relative	A4	IaMYB151	MYB-relative	A4
InMYB226	R2R3-MYB	B23	IaMYB153	R2R3-MYB	B23
InMYB229	R2R3-MYB	B5	IaMYB154	R2R3-MYB	B5
InMYB231	R2R3-MYB	B18	IaMYB155	R2R3-MYB	B18
InMYB234	R2R3-MYB	B33	IaMYB156	R2R3-MYB	B33
InMYB235	R2R3-MYB	B27	IaMYB157	R2R3-MYB	B27
InMYB236	R2R3-MYB	B6	IaMYB159	R2R3-MYB	B6
InMYB237	MYB-relative	A16	IaMYB160	MYB-relative	A16
InMYB238	R2R3-MYB	B46	IaMYB161	R2R3-MYB	B46
InMYB239	R2R3-MYB	B23	IaMYB162	R2R3-MYB	B23
InMYB247	R2R3-MYB	B20	IaMYB75	R2R3-MYB	B20
InMYB248	R2R3-MYB	B35	IaMYB74	R2R3-MYB	B35
InMYB249	R2R3-MYB	B2	IaMYB72	R2R3-MYB	B4
InMYB251	R2R3-MYB	B36	IaMYB71	R2R3-MYB	B36
InMYB252	R2R3-MYB	B12	IaMYB70	R2R3-MYB	B12
InMYB254	MYB-relative	A5	IaMYB69	MYB-relative	A5
InMYB244	R2R3-MYB	B45	IaMYB141	R2R3-MYB	B45
InMYB245	MYB-relative	A6	IaMYB140	MYB-relative	A6
InMYB247	R2R3-MYB	B20	IaMYB139	R2R3-MYB	B20
InMYB258	R2R3-MYB	B11	IaMYB103	R2R3-MYB	B11
InMYB259	MYB-relative	A10	IaMYB105	MYB-relative	A10
InMYB260	MYB-relative	A26	IaMYB104	MYB-relative	A26
InMYB261	R2R3-MYB	B32	IaMYB107	R2R3-MYB	B32
InMYB262	MYB-relative	A15	IaMYB108	MYB-relative	A15
InMYB263	R2R3-MYB	B45	IaMYB109	R2R3-MYB	B45
InMYB264	MYB-relative	A11	IaMYB119	MYB-relative	A11
InMYB265	R2R3-MYB	B40	IaMYB118	R2R3-MYB	B40
InMYB266	R2R3-MYB	B21	IaMYB117	R2R3-MYB	B21
InMYB267	R2R3-MYB	B45	IaMYB116	R2R3-MYB	B45
InMYB268	MYB-relative	A16	IaMYB115	MYB-relative	A16
InMYB269	R2R3-MYB	B43	IaMYB114	R2R3-MYB	B43
InMYB270	R2R3-MYB	B27	IaMYB113	R2R3-MYB	B27
InMYB271	MYB-relative	A16	IaMYB112	R2R3-MYB	B38
InMYB272	MYB-relative	A16	IaMYB111	MYB-relative	A16
InMYB273	MYB-relative	A10	IaMYB110	MYB-relative	A10
InMYB274	MYB-relative	A5	IaMYB236	MYB-relative	A5
InMYB277	MYB-relative	A15	IaMYB233	R2R3-MYB	B31
InMYB278	R2R3-MYB	B19	IaMYB234	R2R3-MYB	B19
InMYB279	R2R3-MYB	B24	IaMYB235	R2R3-MYB	B24
InMYB281	MYB-relative	A2	IaMYB232	MYB-relative	A2
InMYB282	MYB-relative	A17	IaMYB230	R2R3-MYB	B42
InMYB285	MYB-relative	A13	IaMYB231	MYB-relative	A13
InMYB275	R2R3-MYB	B38	IaMYB87	R2R3-MYB	B38
InMYB21	R2R3-MYB	B27	IaMYB82	R2R3-MYB	B27
InMYB22	MYB-relative	A11	IaMYB83	MYB-relative	A11
InMYB23	R2R3-MYB	B13	IaMYB84	R2R3-MYB	B13
InMYB24	R2R3-MYB	B24	IaMYB85	R2R3-MYB	B24
InMYB27	MYB-relative	A4	IaMYB88	MYB-relative	A4
InMYB28	MYB-relative	A6	IaMYB89	MYB-relative	A6
InMYB29	R2R3-MYB	B17	IaMYB90	R2R3-MYB	B17
InMYB30	MYB-relative	A11	IaMYB91	MYB-relative	A11
InMYB31	R2R3-MYB	B27	IaMYB93	MYB-relative	A15
InMYB32	MYB-relative	A13	IaMYB94	MYB-relative	A13
InMYB34	R2R3-MYB	B6	IaMYB96	R2R3-MYB	B6
InMYB36	MYB-relative	A10	IaMYB98	MYB-relative	A10
InMYB37	R2R3-MYB	B22	IaMYB99	R2R3-MYB	B22
InMYB38	MYB-relative	A13	IaMYB100	MYB-relative	A13
InMYB39	R2R3-MYB	B24	IaMYB101	R2R3-MYB	B24
InMYB51	R2R3-MYB	B46	IaMYB18	R2R3-MYB	B46
InMYB52	R2R3-MYB	B31	IaMYB17	R2R3-MYB	B31
InMYB53	MYB-relative	A13	IaMYB16	MYB-relative	A13
InMYB54	MYB-relative	A4	IaMYB15	MYB-relative	A4
InMYB56	MYB-relative	A15	IaMYB14	MYB-relative	A15
InMYB43	R2R3-MYB	B25	IaMYB163	R2R3-MYB	B25
InMYB44	MYB-relative	A13	IaMYB164	MYB-relative	A13
InMYB45	R2R3-MYB	B30	IaMYB165	R2R3-MYB	B30
InMYB46	MYB-relative	A5	IaMYB166	MYB-relative	A5
InMYB47	R2R3-MYB	B11	IaMYB167	R2R3-MYB	B11
InMYB49	R2R3-MYB	B33	IaMYB168	R2R3-MYB	B33
InMYB50	MYB-relative	A25	IaMYB169	MYB-relative	A25
InMYB57	R2R3-MYB	B21	IaMYB65	R2R3-MYB	B21
InMYB58	MYB-relative	A11	IaMYB64	MYB-relative	A11
InMYB59	R2R3-MYB	B11	IaMYB61	R2R3-MYB	B11
InMYB60	MYB-relative	A10	IaMYB59	MYB-relative	A10
InMYB62	3R-MYB	C2	IaMYB58	3R-MYB	C2
InMYB63	MYB-relative	A14	IaMYB56	MYB-relative	A14
InMYB64	MYB-relative	A23	IaMYB55	R2R3-MYB	B46
InMYB65	MYB-relative	A7	IaMYB54	MYB-relative	A7
InMYB66	R2R3-MYB	B45	IaMYB50	R2R3-MYB	B45
InMYB68	R2R3-MYB	B43	IaMYB49	R2R3-MYB	B43
InMYB69	R2R3-MYB	B9	IaMYB48	R2R3-MYB	B9
InMYB70	R2R3-MYB	B37	IaMYB44	R2R3-MYB	B37
InMYB71	MYB-relative	A19	IaMYB46	R2R3-MYB	B43
InMYB73	R2R3-MYB	B24	IaMYB228	R2R3-MYB	B24
InMYB74	MYB-relative	A4	IaMYB227	MYB-relative	A4
InMYB75	R2R3-MYB	B16	IaMYB225	R2R3-MYB	B16
InMYB77	R2R3-MYB	B16	IaMYB226	R2R3-MYB	B16
InMYB78	MYB-relative	A15	IaMYB224	R2R3-MYB	B16
InMYB80	R2R3-MYB	B27	IaMYB223	R2R3-MYB	B27
InMYB81	MYB-relative	A11	IaMYB222	MYB-relative	A11
InMYB82	R2R3-MYB	B36	IaMYB221	R2R3-MYB	B36
InMYB83	MYB-relative	A18	IaMYB220	MYB-relative	A18
InMYB84	R2R3-MYB	B25	IaMYB218	R2R3-MYB	B25
InMYB85	R2R3-MYB	B34	IaMYB217	R2R3-MYB	B34
InMYB86	R2R3-MYB	B39	IaMYB203	R2R3-MYB	B39
InMYB87	R2R3-MYB	B43	IaMYB216	R2R3-MYB	B43
InMYB88	R2R3-MYB	B21	IaMYB215	R2R3-MYB	B21
InMYB92	MYB-relative	A8	IaMYB214	MYB-relative	A8
InMYB93	R2R3-MYB	B14	IaMYB213	R2R3-MYB	B14
InMYB94	MYB-relative	A4	IaMYB212	MYB-relative	A4
InMYB96	R2R3-MYB	B28	IaMYB211	R2R3-MYB	B28
InMYB100	R2R3-MYB	B31	IaMYB205	R2R3-MYB	B31
InMYB102	R2R3-MYB	B6	IaMYB208	R2R3-MYB	B6
InMYB103	R2R3-MYB	B39	IaMYB207	R2R3-MYB	B39
InMYB104	R2R3-MYB	B38	IaMYB35	R2R3-MYB	B38
InMYB105	R2R3-MYB	B31	IaMYB36	R2R3-MYB	B31
InMYB107	R2R3-MYB	B19	IaMYB38	R2R3-MYB	B19
InMYB108	R2R3-MYB	B31	IaMYB39	R2R3-MYB	B31
InMYB110	R2R3-MYB	B32	IaMYB40	R2R3-MYB	B32
InMYB111	MYB-relative	A26	IaMYB43	MYB-relative	A26
InMYB119	MYB-relative	A10	IaMYB28	MYB-relative	A10
InMYB120	MYB-relative	A16	IaMYB27	MYB-relative	A16
InMYB122	R2R3-MYB	B6	IaMYB26	R2R3-MYB	B6
InMYB123	MYB-relative	A7	IaMYB25	MYB-relative	A7
InMYB124	MYB-relative	A15	IaMYB24	MYB-relative	A15
InMYB127	MYB-relative	A15	IaMYB21	R2R3-MYB	B27
InMYB129	R2R3-MYB	B6	IaMYB1	R2R3-MYB	B6
InMYB130	R2R3-MYB	B45	IaMYB52	R2R3-MYB	B45
InMYB155	R2R3-MYB	B9	IaMYB30	MYB-relative	A15
InMYB157	R2R3-MYB	B40	IaMYB31	R2R3-MYB	B40
InMYB158	R2R3-MYB	B45	IaMYB32	R2R3-MYB	B45
InMYB160	MYB-relative	A17	IaMYB33	MYB-relative	A17
InMYB133	R2R3-MYB	B33	IaMYB202	R2R3-MYB	B33
InMYB135	R2R3-MYB	B24	IaMYB201	R2R3-MYB	B24
InMYB137	MYB-relative	A6	IaMYB200	MYB-relative	A6
InMYB138	R2R3-MYB	B21	IaMYB199	R2R3-MYB	B21
InMYB139	R2R3-MYB	B35	IaMYB198	R2R3-MYB	B35
InMYB140	R2R3-MYB	B27	IaMYB197	R2R3-MYB	B27
InMYB141	R2R3-MYB	B20	IaMYB196	R2R3-MYB	B20
InMYB146	MYB-relative	A7	IaMYB195	MYB-relative	A7
InMYB148	MYB-relative	A15	IaMYB194	MYB-relative	A15
InMYB164	MYB-relative	A4	IaMYB134	MYB-relative	A4
InMYB165	R2R3-MYB	B11	IaMYB133	R2R3-MYB	B11
InMYB167	R2R3-MYB	B22	IaMYB131	R2R3-MYB	B22
InMYB170	R2R3-MYB	B46	IaMYB130	R2R3-MYB	B46
InMYB171	MYB-relative	A26	IaMYB129	MYB-relative	A26
InMYB172	MYB-relative	A16	IaMYB128	MYB-relative	A16
InMYB173	R2R3-MYB	B25	IaMYB127	R2R3-MYB	B25
InMYB175	R2R3-MYB	B35	IaMYB125	R2R3-MYB	B35
InMYB177	MYB-relative	A13	IaMYB122	MYB-relative	A13
InMYB1	R2R3-MYB	B36	IcMYB233	R2R3-MYB	B36	Ipomoea nil_Ipomoea cairica	223
InMYB2	R2R3-MYB	B27	IcMYB232	R2R3-MYB	B27
InMYB4	3R-MYB	C8	IcMYB234	3R-MYB	C8
InMYB5	MYB-relative	A25	IcMYB236	MYB-relative	A25
InMYB6	MYB-relative	A8	IcMYB238	MYB-relative	A8
InMYB7	5R-MYB	D4	IcMYB237	5R-MYB	D3
InMYB8	MYB-relative	A8	IcMYB238	MYB-relative	A8
InMYB9	MYB-relative	A10	IcMYB239	R2R3-MYB	B45
InMYB10	R2R3-MYB	B22	IcMYB240	R2R3-MYB	B22
InMYB11	MYB-relative	A13	IcMYB241	MYB-relative	A13
InMYB12	MYB-relative	A15	IcMYB242	R2R3-MYB	B31
InMYB13	R2R3-MYB	B46	IcMYB243	R2R3-MYB	B46
InMYB14	R2R3-MYB	B43	IcMYB244	R2R3-MYB	B43
InMYB16	MYB-relative	A14	IcMYB245	MYB-relative	A14
InMYB17	MYB-relative	A16	IcMYB246	MYB-relative	A16
InMYB18	R2R3-MYB	B38	IcMYB247	R2R3-MYB	B38
InMYB19	MYB-relative	A15	IcMYB248	MYB-relative	A15
InMYB20	MYB-relative	A13	IcMYB249	MYB-relative	A13
InMYB178	R2R3-MYB	B27	IcMYB175	R2R3-MYB	B27
InMYB179	MYB-relative	A26	IcMYB176	MYB-relative	A26
InMYB180	R2R3-MYB	B43	IcMYB177	R2R3-MYB	B43
InMYB181	R2R3-MYB	B45	IcMYB178	R2R3-MYB	B45
InMYB183	R2R3-MYB	B46	IcMYB179	R2R3-MYB	B46
InMYB184	MYB-relative	A7	IcMYB180	MYB-relative	A7
InMYB185	R2R3-MYB	B40	IcMYB181	R2R3-MYB	B40
InMYB186	R2R3-MYB	B25	IcMYB182	R2R3-MYB	B25
InMYB187	MYB-relative	A10	IcMYB183	MYB-relative	A10
InMYB188	R2R3-MYB	B6	IcMYB185	R2R3-MYB	B6
InMYB190	3R-MYB	C6	IcMYB186	3R-MYB	C6
InMYB192	R2R3-MYB	B32	IcMYB187	R2R3-MYB	B32
InMYB193	MYB-relative	A6	IcMYB188	MYB-relative	A6
InMYB194	MYB-relative	A18	IcMYB195	MYB-relative	A18
InMYB195	MYB-relative	A18	IcMYB192	MYB-relative	A18
InMYB197	MYB-relative	A13	IcMYB197	MYB-relative	A13
InMYB200	R2R3-MYB	B6	IcMYB139	R2R3-MYB	B6
InMYB201	R2R3-MYB	B34	IcMYB140	R2R3-MYB	B34
InMYB202	MYB-relative	A4	IcMYB141	MYB-relative	A4
InMYB203	R2R3-MYB	B9	IcMYB143	R2R3-MYB	B9
InMYB205	R2R3-MYB	B28	IcMYB144	R2R3-MYB	B28
InMYB206	R2R3-MYB	B27	IcMYB145	R2R3-MYB	B27
InMYB208	R2R3-MYB	B9	IcMYB146	R2R3-MYB	B9
InMYB209	MYB-relative	A20	IcMYB147	MYB-relative	A20
InMYB210	R2R3-MYB	B13	IcMYB149	R2R3-MYB	B13
InMYB211	MYB-relative	A13	IcMYB150	MYB-relative	A13
InMYB212	MYB-relative	A21	IcMYB152	MYB-relative	A21
InMYB215	MYB-relative	A12	IcMYB153	MYB-relative	A12
InMYB216	R2R3-MYB	B7	IcMYB154	R2R3-MYB	B7
InMYB217	R2R3-MYB	B5	IcMYB155	R2R3-MYB	B5
InMYB218	R2R3-MYB	B21	IcMYB156	R2R3-MYB	B21
InMYB219	MYB-relative	A15	IcMYB1	MYB-relative	A15
InMYB220	MYB-relative	A4	IcMYB2	MYB-relative	A4
InMYB221	R2R3-MYB	B9	IcMYB3	R2R3-MYB	B9
InMYB222	MYB-relative	A15	IcMYB4	R2R3-MYB	B37
InMYB223	R2R3-MYB	B29	IcMYB5	R2R3-MYB	B29
InMYB224	MYB-relative	A4	IcMYB6	MYB-relative	A4
InMYB226	R2R3-MYB	B23	IcMYB7	R2R3-MYB	B23
InMYB229	R2R3-MYB	B5	IcMYB10	R2R3-MYB	B5
InMYB231	R2R3-MYB	B18	IcMYB11	R2R3-MYB	B18
InMYB234	R2R3-MYB	B33	IcMYB12	R2R3-MYB	B33
InMYB235	R2R3-MYB	B27	IcMYB13	MYB-relative	A15
InMYB236	R2R3-MYB	B6	IcMYB15	R2R3-MYB	B6
InMYB237	MYB-relative	A16	IcMYB16	MYB-relative	A16
InMYB238	R2R3-MYB	B46	IcMYB17	R2R3-MYB	B46
InMYB239	R2R3-MYB	B23	IcMYB18	R2R3-MYB	B23
InMYB240	MYB-relative	A11	IcMYB174	MYB-relative	A11
InMYB241	MYB-relative	A3	IcMYB173	MYB-relative	A3
InMYB242	R2R3-MYB	B36	IcMYB172	R2R3-MYB	B36
InMYB243	R2R3-MYB	B23	IcMYB171	R2R3-MYB	B23
InMYB244	R2R3-MYB	B45	IcMYB170	R2R3-MYB	B45
InMYB245	MYB-relative	A6	IcMYB169	MYB-relative	A6
InMYB247	R2R3-MYB	B20	IcMYB168	R2R3-MYB	B20
InMYB248	R2R3-MYB	B35	IcMYB167	R2R3-MYB	B35
InMYB249	R2R3-MYB	B2	IcMYB165	R2R3-MYB	B3
InMYB251	R2R3-MYB	B36	IcMYB164	R2R3-MYB	B36
InMYB252	R2R3-MYB	B12	IcMYB163	R2R3-MYB	B12
InMYB254	MYB-relative	A5	IcMYB162	MYB-relative	A5
InMYB255	MYB-relative	A13	IcMYB161	MYB-relative	A13
InMYB256	R2R3-MYB	B16	IcMYB160	R2R3-MYB	B16
InMYB257	MYB-relative	A11	IcMYB158	MYB-relative	A11
InMYB258	R2R3-MYB	B11	IcMYB34	R2R3-MYB	B11
InMYB259	MYB-relative	A10	IcMYB32	MYB-relative	A10
InMYB260	MYB-relative	A26	IcMYB33	MYB-relative	A26
InMYB261	R2R3-MYB	B32	IcMYB31	R2R3-MYB	B32
InMYB262	MYB-relative	A15	IcMYB30	MYB-relative	A15
InMYB263	R2R3-MYB	B45	IcMYB29	R2R3-MYB	B45
InMYB264	MYB-relative	A11	IcMYB28	MYB-relative	A11
InMYB265	R2R3-MYB	B40	IcMYB27	R2R3-MYB	B40
InMYB266	R2R3-MYB	B21	IcMYB26	R2R3-MYB	B21
InMYB267	R2R3-MYB	B45	IcMYB25	R2R3-MYB	B45
InMYB268	MYB-relative	A16	IcMYB24	MYB-relative	A16
InMYB269	R2R3-MYB	B43	IcMYB23	R2R3-MYB	B43
InMYB270	R2R3-MYB	B27	IcMYB22	R2R3-MYB	B27
InMYB271	MYB-relative	A16	IcMYB21	R2R3-MYB	B38
InMYB272	MYB-relative	A16	IcMYB20	MYB-relative	A16
InMYB273	MYB-relative	A10	IcMYB19	MYB-relative	A10
InMYB274	MYB-relative	A5	IcMYB198	MYB-relative	A5
InMYB275	R2R3-MYB	B38	IcMYB199	R2R3-MYB	B38
InMYB276	MYB-relative	A15	IcMYB200	R2R3-MYB	B27
InMYB277	MYB-relative	A15	IcMYB201	R2R3-MYB	B31
InMYB278	R2R3-MYB	B19	IcMYB202	R2R3-MYB	B19
InMYB279	R2R3-MYB	B24	IcMYB203	R2R3-MYB	B24
InMYB282	MYB-relative	A17	IcMYB206	MYB-relative	A17
InMYB285	MYB-relative	A13	IcMYB205	MYB-relative	A13
InMYB21	R2R3-MYB	B27	IcMYB57	R2R3-MYB	B27
InMYB22	MYB-relative	A11	IcMYB56	MYB-relative	A11
InMYB23	R2R3-MYB	B13	IcMYB53	R2R3-MYB	B13
InMYB24	R2R3-MYB	B24	IcMYB54	R2R3-MYB	B24
InMYB26	R2R3-MYB	B21	IcMYB52	R2R3-MYB	B21
InMYB27	MYB-relative	A4	IcMYB51	MYB-relative	A4
InMYB28	MYB-relative	A6	IcMYB50	MYB-relative	A6
InMYB29	R2R3-MYB	B17	IcMYB49	R2R3-MYB	B17
InMYB30	MYB-relative	A11	IcMYB48	MYB-relative	A11
InMYB31	R2R3-MYB	B27	IcMYB45	MYB-relative	A15
InMYB32	MYB-relative	A13	IcMYB44	MYB-relative	A13
InMYB34	R2R3-MYB	B6	IcMYB42	R2R3-MYB	B6
InMYB36	MYB-relative	A10	IcMYB40	MYB-relative	A10
InMYB37	R2R3-MYB	B22	IcMYB39	R2R3-MYB	B22
InMYB38	MYB-relative	A13	IcMYB37	MYB-relative	A13
InMYB39	R2R3-MYB	B24	IcMYB36	R2R3-MYB	B24
InMYB40	MYB-relative	A8	IcMYB110	MYB-relative	A8
InMYB41	R2R3-MYB	B35	IcMYB109	R2R3-MYB	B35
InMYB42	MYB-relative	A14	IcMYB108	R2R3-MYB	B6
InMYB43	R2R3-MYB	B25	IcMYB107	R2R3-MYB	B25
InMYB44	MYB-relative	A13	IcMYB106	MYB-relative	A13
InMYB45	R2R3-MYB	B30	IcMYB105	R2R3-MYB	B30
InMYB46	MYB-relative	A5	IcMYB104	MYB-relative	A5
InMYB47	R2R3-MYB	B11	IcMYB103	R2R3-MYB	B11
InMYB48	MYB-relative	A15	IcMYB102	MYB-relative	A15
InMYB49	R2R3-MYB	B33	IcMYB101	R2R3-MYB	B33
InMYB50	MYB-relative	A25	IcMYB100	MYB-relative	A25
InMYB51	R2R3-MYB	B46	IcMYB98	R2R3-MYB	B46
InMYB52	R2R3-MYB	B31	IcMYB96	R2R3-MYB	B31
InMYB53	MYB-relative	A13	IcMYB95	MYB-relative	A13
InMYB54	MYB-relative	A4	IcMYB94	MYB-relative	A4
InMYB56	MYB-relative	A15	IcMYB93	MYB-relative	A15
InMYB57	R2R3-MYB	B21	IcMYB73	R2R3-MYB	B21
InMYB58	MYB-relative	A11	IcMYB74	MYB-relative	A11
InMYB59	R2R3-MYB	B11	IcMYB78	R2R3-MYB	B11
InMYB62	3R-MYB	C2	IcMYB79	3R-MYB	C5
InMYB63	MYB-relative	A14	IcMYB80	MYB-relative	A14
InMYB64	MYB-relative	A23	IcMYB81	R2R3-MYB	B46
InMYB65	MYB-relative	A7	IcMYB83	MYB-relative	A7
InMYB66	R2R3-MYB	B45	IcMYB84	R2R3-MYB	B45
InMYB68	R2R3-MYB	B43	IcMYB85	R2R3-MYB	B43
InMYB69	R2R3-MYB	B9	IcMYB86	R2R3-MYB	B9
InMYB70	R2R3-MYB	B37	IcMYB88	MYB-relative	A15
InMYB71	MYB-relative	A19	IcMYB90	R2R3-MYB	B43
InMYB72	R2R3-MYB	B26	IcMYB91	R2R3-MYB	B26
InMYB73	R2R3-MYB	B24	IcMYB111	R2R3-MYB	B24
InMYB74	MYB-relative	A4	IcMYB112	MYB-relative	A4
InMYB75	R2R3-MYB	B16	IcMYB113	R2R3-MYB	B16
InMYB78	MYB-relative	A15	IcMYB115	R2R3-MYB	B16
InMYB79	MYB-relative	A15	IcMYB116	MYB-relative	A15
InMYB80	R2R3-MYB	B27	IcMYB117	R2R3-MYB	B27
InMYB81	MYB-relative	A11	IcMYB118	MYB-relative	A11
InMYB82	R2R3-MYB	B36	IcMYB119	R2R3-MYB	B36
InMYB83	MYB-relative	A18	IcMYB120	MYB-relative	A18
InMYB84	R2R3-MYB	B25	IcMYB122	R2R3-MYB	B25
InMYB85	R2R3-MYB	B34	IcMYB123	R2R3-MYB	B34
InMYB86	R2R3-MYB	B39	IcMYB124	R2R3-MYB	B39
InMYB87	R2R3-MYB	B43	IcMYB137	R2R3-MYB	B43
InMYB88	R2R3-MYB	B21	IcMYB136	R2R3-MYB	B21
InMYB93	R2R3-MYB	B14	IcMYB135	R2R3-MYB	B14
InMYB94	MYB-relative	A4	IcMYB134	MYB-relative	A4
InMYB96	R2R3-MYB	B28	IcMYB133	R2R3-MYB	B28
InMYB100	R2R3-MYB	B31	IcMYB126	R2R3-MYB	B31
InMYB101	MYB-relative	A26	IcMYB129	MYB-relative	A26
InMYB102	R2R3-MYB	B6	IcMYB128	R2R3-MYB	B6
InMYB103	R2R3-MYB	B39	IcMYB127	R2R3-MYB	B39
InMYB104	R2R3-MYB	B38	IcMYB71	R2R3-MYB	B38
InMYB105	R2R3-MYB	B31	IcMYB70	R2R3-MYB	B31
InMYB106	R2R3-MYB	B19	IcMYB69	R2R3-MYB	B19
InMYB108	R2R3-MYB	B31	IcMYB67	R2R3-MYB	B31
InMYB109	MYB-relative	A20	IcMYB66	MYB-relative	A20
InMYB110	R2R3-MYB	B32	IcMYB65	R2R3-MYB	B32
InMYB111	MYB-relative	A26	IcMYB61	MYB-relative	A26
InMYB113	R2R3-MYB	B31	IcMYB62	R2R3-MYB	B31
InMYB114	MYB-relative	A18	IcMYB64	MYB-relative	A18
InMYB115	R2R3-MYB	B22	IcMYB60	R2R3-MYB	B22
InMYB116	R2R3-MYB	B22	IcMYB59	MYB-relative	A15
InMYB117	MYB-relative	A27	IcMYB58	MYB-relative	A27
InMYB118	MYB-relative	A19	IcMYB269	MYB-relative	A19
InMYB119	MYB-relative	A10	IcMYB270	MYB-relative	A10
InMYB120	MYB-relative	A16	IcMYB271	MYB-relative	A16
InMYB122	R2R3-MYB	B6	IcMYB272	R2R3-MYB	B6
InMYB123	MYB-relative	A7	IcMYB273	MYB-relative	A7
InMYB124	MYB-relative	A15	IcMYB274	R2R3-MYB	B36
InMYB127	MYB-relative	A15	IcMYB275	R2R3-MYB	B27
InMYB128	R2R3-MYB	B33	IcMYB276	R2R3-MYB	B33
InMYB129	R2R3-MYB	B6	IcMYB279	R2R3-MYB	B6
InMYB130	R2R3-MYB	B45	IcMYB280	R2R3-MYB	B45
InMYB133	R2R3-MYB	B33	IcMYB231	R2R3-MYB	B33
InMYB135	R2R3-MYB	B24	IcMYB230	R2R3-MYB	B24
InMYB136	MYB-relative	A6	IcMYB229	MYB-relative	A6
InMYB137	MYB-relative	A6	IcMYB228	MYB-relative	A6
InMYB138	R2R3-MYB	B21	IcMYB227	R2R3-MYB	B21
InMYB139	R2R3-MYB	B35	IcMYB226	R2R3-MYB	B35
InMYB140	R2R3-MYB	B27	IcMYB225	R2R3-MYB	B27
InMYB141	R2R3-MYB	B20	IcMYB224	R2R3-MYB	B20
InMYB144	R2R3-MYB	B6	IcMYB222	R2R3-MYB	B6
InMYB145	MYB-relative	A16	IcMYB221	MYB-relative	A16
InMYB146	MYB-relative	A7	IcMYB220	MYB-relative	A7
InMYB148	MYB-relative	A15	IcMYB219	MYB-relative	A15
InMYB153	R2R3-MYB	B9	IcMYB217	R2R3-MYB	B9
InMYB155	R2R3-MYB	B9	IcMYB216	R2R3-MYB	B9
InMYB157	R2R3-MYB	B40	IcMYB215	R2R3-MYB	B40
InMYB158	R2R3-MYB	B45	IcMYB214	R2R3-MYB	B45
InMYB160	MYB-relative	A17	IcMYB213	MYB-relative	A17
InMYB161	MYB-relative	A6	IcMYB208	MYB-relative	A6
InMYB163	MYB-relative	A24	IcMYB207	MYB-relative	A24
InMYB164	MYB-relative	A4	IcMYB267	MYB-relative	A4
InMYB165	R2R3-MYB	B11	IcMYB266	R2R3-MYB	B11
InMYB166	R2R3-MYB	B22	IcMYB264	R2R3-MYB	B22
InMYB167	R2R3-MYB	B22	IcMYB263	R2R3-MYB	B22
InMYB168	R2R3-MYB	B22	IcMYB262	R2R3-MYB	B22
InMYB169	MYB-relative	A23	IcMYB261	MYB-relative	A23
InMYB170	R2R3-MYB	B46	IcMYB260	R2R3-MYB	B46
InMYB171	MYB-relative	A26	IcMYB259	MYB-relative	A26
InMYB172	MYB-relative	A16	IcMYB258	MYB-relative	A16
InMYB173	R2R3-MYB	B25	IcMYB257	R2R3-MYB	B25
InMYB174	R2R3-MYB	B6	IcMYB256	R2R3-MYB	B6
InMYB175	R2R3-MYB	B35	IcMYB255	R2R3-MYB	B35
InMYB177	MYB-relative	A13	IcMYB252	MYB-relative	A13
InMYB1	R2R3-MYB	B36	IpMYB1	R2R3-MYB	B36	Ipomoea nil_Ipomoea purpurea	174
InMYB4	3R-MYB	C8	IpMYB2	3R-MYB	C8
InMYB6	MYB-relative	A8	IpMYB4	MYB-relative	A8
InMYB6	MYB-relative	A8	IpMYB6	MYB-relative	A8
InMYB7	5R-MYB	D4	IpMYB5	5R-MYB	D4
InMYB8	MYB-relative	A8	IpMYB4	MYB-relative	A8
InMYB8	MYB-relative	A8	IpMYB6	MYB-relative	A8
InMYB9	MYB-relative	A10	IpMYB7	R2R3-MYB	B45
InMYB11	MYB-relative	A13	IpMYB8	MYB-relative	A13
InMYB14	R2R3-MYB	B43	IpMYB10	R2R3-MYB	B43
InMYB15	R2R3-MYB	B45	IpMYB11	R2R3-MYB	B45
InMYB16	MYB-relative	A14	IpMYB12	MYB-relative	A14
InMYB17	MYB-relative	A16	IpMYB13	MYB-relative	A16
InMYB18	R2R3-MYB	B38	IpMYB14	R2R3-MYB	B38
InMYB19	MYB-relative	A15	IpMYB15	MYB-relative	A15
InMYB20	MYB-relative	A13	IpMYB16	MYB-relative	A13
InMYB178	R2R3-MYB	B27	IpMYB141	MYB-relative	A15
InMYB179	MYB-relative	A26	IpMYB142	MYB-relative	A26
InMYB180	R2R3-MYB	B43	IpMYB143	R2R3-MYB	B43
InMYB181	R2R3-MYB	B45	IpMYB144	R2R3-MYB	B45
InMYB183	R2R3-MYB	B46	IpMYB145	R2R3-MYB	B46
InMYB184	MYB-relative	A7	IpMYB146	MYB-relative	A7
InMYB185	R2R3-MYB	B40	IpMYB147	R2R3-MYB	B40
InMYB187	MYB-relative	A10	IpMYB148	MYB-relative	A10
InMYB188	R2R3-MYB	B6	IpMYB150	R2R3-MYB	B6
InMYB189	R2R3-MYB	B38	IpMYB151	MYB-relative	A16
InMYB190	3R-MYB	C6	IpMYB152	3R-MYB	C6
InMYB191	MYB-relative	A16	IpMYB153	R2R3-MYB	B41
InMYB193	MYB-relative	A6	IpMYB154	MYB-relative	A6
InMYB194	MYB-relative	A18	IpMYB155	MYB-relative	A18
InMYB197	MYB-relative	A13	IpMYB157	MYB-relative	A13
InMYB200	R2R3-MYB	B6	IpMYB158	R2R3-MYB	B6
InMYB201	R2R3-MYB	B34	IpMYB159	R2R3-MYB	B34
InMYB202	MYB-relative	A4	IpMYB160	MYB-relative	A4
InMYB207	MYB-relative	A21	IpMYB162	MYB-relative	A21
InMYB209	MYB-relative	A20	IpMYB164	MYB-relative	A20
InMYB211	MYB-relative	A13	IpMYB166	MYB-relative	A13
InMYB212	MYB-relative	A21	IpMYB167	MYB-relative	A21
InMYB215	MYB-relative	A12	IpMYB168	MYB-relative	A12
InMYB216	R2R3-MYB	B7	IpMYB169	R2R3-MYB	B7
InMYB217	R2R3-MYB	B5	IpMYB171	R2R3-MYB	B5
InMYB219	MYB-relative	A15	IpMYB172	MYB-relative	A15
InMYB220	MYB-relative	A4	IpMYB173	MYB-relative	A4
InMYB222	MYB-relative	A15	IpMYB174	MYB-relative	A15
InMYB223	R2R3-MYB	B29	IpMYB175	MYB-relative	A15
InMYB224	MYB-relative	A4	IpMYB177	MYB-relative	A4
InMYB227	MYB-relative	A6	IpMYB178	MYB-relative	A6
InMYB229	R2R3-MYB	B5	IpMYB180	R2R3-MYB	B5
InMYB231	R2R3-MYB	B18	IpMYB183	R2R3-MYB	B18
InMYB233	MYB-relative	A15	IpMYB179	MYB-relative	A15
InMYB234	R2R3-MYB	B33	IpMYB184	MYB-relative	A15
InMYB236	R2R3-MYB	B6	IpMYB186	R2R3-MYB	B6
InMYB237	MYB-relative	A16	IpMYB187	MYB-relative	A16
InMYB238	R2R3-MYB	B46	IpMYB188	R2R3-MYB	B46
InMYB239	R2R3-MYB	B23	IpMYB189	MYB-relative	A15
InMYB240	MYB-relative	A11	IpMYB190	MYB-relative	A11
InMYB241	MYB-relative	A3	IpMYB191	MYB-relative	A3
InMYB242	R2R3-MYB	B36	IpMYB192	MYB-relative	A15
InMYB243	R2R3-MYB	B23	IpMYB193	R2R3-MYB	B23
InMYB244	R2R3-MYB	B45	IpMYB194	R2R3-MYB	B45
InMYB245	MYB-relative	A6	IpMYB195	MYB-relative	A6
InMYB248	R2R3-MYB	B35	IpMYB196	R2R3-MYB	B35
InMYB249	R2R3-MYB	B2	IpMYB198	R2R3-MYB	B1
InMYB251	R2R3-MYB	B36	IpMYB199	R2R3-MYB	B36
InMYB253	MYB-relative	A10	IpMYB200	MYB-relative	A10
InMYB254	MYB-relative	A5	IpMYB201	MYB-relative	A5
InMYB255	MYB-relative	A13	IpMYB202	MYB-relative	A13
InMYB257	MYB-relative	A11	IpMYB204	MYB-relative	A11
InMYB260	MYB-relative	A26	IpMYB208	MYB-relative	A26
InMYB262	MYB-relative	A15	IpMYB209	MYB-relative	A15
InMYB263	R2R3-MYB	B45	IpMYB210	R2R3-MYB	B45
InMYB264	MYB-relative	A11	IpMYB211	MYB-relative	A11
InMYB265	R2R3-MYB	B40	IpMYB212	R2R3-MYB	B40
InMYB266	R2R3-MYB	B21	IpMYB213	R2R3-MYB	B21
InMYB267	R2R3-MYB	B45	IpMYB214	R2R3-MYB	B45
InMYB268	MYB-relative	A16	IpMYB215	MYB-relative	A16
InMYB269	R2R3-MYB	B43	IpMYB216	R2R3-MYB	B43
InMYB270	R2R3-MYB	B27	IpMYB217	MYB-relative	A15
InMYB271	MYB-relative	A16	IpMYB218	MYB-relative	A16
InMYB272	MYB-relative	A16	IpMYB219	MYB-relative	A16
InMYB273	MYB-relative	A10	IpMYB220	MYB-relative	A10
InMYB274	MYB-relative	A5	IpMYB222	MYB-relative	A5
InMYB275	R2R3-MYB	B38	IpMYB223	R2R3-MYB	B38
InMYB282	MYB-relative	A17	IpMYB226	MYB-relative	A17
InMYB285	MYB-relative	A13	IpMYB225	MYB-relative	A13
InMYB22	MYB-relative	A11	IpMYB17	MYB-relative	A11
InMYB24	R2R3-MYB	B24	IpMYB18	MYB-relative	A15
InMYB27	MYB-relative	A4	IpMYB20	MYB-relative	A4
InMYB28	MYB-relative	A6	IpMYB21	MYB-relative	A6
InMYB30	MYB-relative	A11	IpMYB22	MYB-relative	A11
InMYB32	MYB-relative	A13	IpMYB23	MYB-relative	A13
InMYB34	R2R3-MYB	B6	IpMYB24	R2R3-MYB	B6
InMYB36	MYB-relative	A10	IpMYB26	MYB-relative	A10
InMYB41	R2R3-MYB	B35	IpMYB28	MYB-relative	A15
InMYB42	MYB-relative	A14	IpMYB29	R2R3-MYB	B6
InMYB44	MYB-relative	A13	IpMYB30	MYB-relative	A13
InMYB46	MYB-relative	A5	IpMYB32	MYB-relative	A5
InMYB48	MYB-relative	A15	IpMYB33	MYB-relative	A15
InMYB49	R2R3-MYB	B33	IpMYB34	R2R3-MYB	B33
InMYB50	MYB-relative	A25	IpMYB35	MYB-relative	A25
InMYB51	R2R3-MYB	B46	IpMYB37	R2R3-MYB	B46
InMYB52	R2R3-MYB	B31	IpMYB38	MYB-relative	A15
InMYB54	MYB-relative	A4	IpMYB39	MYB-relative	A4
InMYB56	MYB-relative	A15	IpMYB40	MYB-relative	A15
InMYB58	MYB-relative	A11	IpMYB41	MYB-relative	A11
InMYB60	MYB-relative	A10	IpMYB43	MYB-relative	A10
InMYB62	3R-MYB	C2	IpMYB44	3R-MYB	C2
InMYB63	MYB-relative	A14	IpMYB45	MYB-relative	A14
InMYB64	MYB-relative	A23	IpMYB46	R2R3-MYB	B46
InMYB65	MYB-relative	A7	IpMYB47	MYB-relative	A7
InMYB66	R2R3-MYB	B45	IpMYB48	R2R3-MYB	B45
InMYB68	R2R3-MYB	B43	IpMYB49	R2R3-MYB	B43
InMYB70	R2R3-MYB	B37	IpMYB51	R2R3-MYB	B37
InMYB71	MYB-relative	A19	IpMYB53	R2R3-MYB	B43
InMYB72	R2R3-MYB	B26	IpMYB55	MYB-relative	A15
InMYB74	MYB-relative	A4	IpMYB57	MYB-relative	A4
InMYB75	R2R3-MYB	B16	IpMYB58	MYB-relative	A15
InMYB77	R2R3-MYB	B16	IpMYB59	MYB-relative	A15
InMYB81	MYB-relative	A11	IpMYB60	MYB-relative	A11
InMYB83	MYB-relative	A18	IpMYB62	MYB-relative	A18
InMYB85	R2R3-MYB	B34	IpMYB63	R2R3-MYB	B34
InMYB86	R2R3-MYB	B39	IpMYB64	R2R3-MYB	B39
InMYB87	R2R3-MYB	B43	IpMYB76	R2R3-MYB	B43
InMYB88	R2R3-MYB	B21	IpMYB75	MYB-relative	A15
InMYB92	MYB-relative	A8	IpMYB73	MYB-relative	A8
InMYB93	R2R3-MYB	B14	IpMYB72	R2R3-MYB	B14
InMYB94	MYB-relative	A4	IpMYB71	MYB-relative	A4
InMYB97	MYB-relative	A9	IpMYB70	MYB-relative	A23
InMYB101	MYB-relative	A26	IpMYB67	MYB-relative	A26
InMYB102	R2R3-MYB	B6	IpMYB66	R2R3-MYB	B6
InMYB103	R2R3-MYB	B39	IpMYB65	MYB-relative	A16
InMYB104	R2R3-MYB	B38	IpMYB88	R2R3-MYB	B38
InMYB109	MYB-relative	A20	IpMYB87	MYB-relative	A20
InMYB111	MYB-relative	A26	IpMYB78	MYB-relative	A26
InMYB112	MYB-relative	A21	IpMYB83	MYB-relative	A21
InMYB114	MYB-relative	A18	IpMYB86	MYB-relative	A18
InMYB115	R2R3-MYB	B22	IpMYB80	MYB-relative	A15
InMYB116	R2R3-MYB	B22	IpMYB81	MYB-relative	A15
InMYB117	MYB-relative	A27	IpMYB82	MYB-relative	A27
InMYB118	MYB-relative	A19	IpMYB91	MYB-relative	A19
InMYB119	MYB-relative	A10	IpMYB92	MYB-relative	A10
InMYB120	MYB-relative	A16	IpMYB98	MYB-relative	A16
InMYB120	MYB-relative	A16	IpMYB101	MYB-relative	A16
InMYB122	R2R3-MYB	B6	IpMYB99	R2R3-MYB	B6
InMYB123	MYB-relative	A7	IpMYB97	MYB-relative	A7
InMYB128	R2R3-MYB	B33	IpMYB103	R2R3-MYB	B33
InMYB129	R2R3-MYB	B6	IpMYB105	R2R3-MYB	B6
InMYB130	R2R3-MYB	B45	IpMYB106	MYB-relative	A10
InMYB133	R2R3-MYB	B33	IpMYB108	R2R3-MYB	B33
InMYB135	R2R3-MYB	B24	IpMYB109	MYB-relative	A15
InMYB136	MYB-relative	A6	IpMYB110	MYB-relative	A6
InMYB137	MYB-relative	A6	IpMYB111	MYB-relative	A6
InMYB138	R2R3-MYB	B21	IpMYB112	R2R3-MYB	B21
InMYB139	R2R3-MYB	B35	IpMYB113	R2R3-MYB	B35
InMYB142	MYB-relative	A7	IpMYB114	MYB-relative	A7
InMYB143	R2R3-MYB	B46	IpMYB116	R2R3-MYB	B46
InMYB144	R2R3-MYB	B6	IpMYB117	R2R3-MYB	B6
InMYB145	MYB-relative	A16	IpMYB118	MYB-relative	A16
InMYB146	MYB-relative	A7	IpMYB119	MYB-relative	A7
InMYB157	R2R3-MYB	B40	IpMYB121	R2R3-MYB	B40
InMYB158	R2R3-MYB	B45	IpMYB122	R2R3-MYB	B45
InMYB160	MYB-relative	A17	IpMYB124	MYB-relative	A17
InMYB161	MYB-relative	A6	IpMYB125	MYB-relative	A6
InMYB163	MYB-relative	A24	IpMYB127	MYB-relative	A24
InMYB164	MYB-relative	A4	IpMYB128	MYB-relative	A4
InMYB166	R2R3-MYB	B22	IpMYB129	R2R3-MYB	B22
InMYB167	R2R3-MYB	B22	IpMYB130	MYB-relative	A15
InMYB168	R2R3-MYB	B22	IpMYB131	MYB-relative	A15
InMYB170	R2R3-MYB	B46	IpMYB133	R2R3-MYB	B46
InMYB171	MYB-relative	A26	IpMYB134	MYB-relative	A26
InMYB172	MYB-relative	A16	IpMYB135	MYB-relative	A16
InMYB173	R2R3-MYB	B25	IpMYB136	MYB-relative	A15
InMYB174	R2R3-MYB	B6	IpMYB137	R2R3-MYB	B6
InMYB177	MYB-relative	A13	IpMYB139	MYB-relative	A13
IpMYB8	MYB-relative	A13	IaMYB16	MYB-relative	A13	Ipomoea purpurea_Ipomoea aquatic	148
IpMYB1	R2R3-MYB	B36	IaMYB136	R2R3-MYB	B36
IpMYB2	3R-MYB	C8	IaMYB137	3R-MYB	C8
IpMYB4	MYB-relative	A8	IaMYB144	MYB-relative	A8
IpMYB5	5R-MYB	D4	IaMYB143	5R-MYB	D3
IpMYB6	MYB-relative	A8	IaMYB144	MYB-relative	A8
IpMYB7	R2R3-MYB	B45	IaMYB145	R2R3-MYB	B45
IpMYB141	MYB-relative	A15	IaMYB171	R2R3-MYB	B27
IpMYB142	MYB-relative	A26	IaMYB172	MYB-relative	A26
IpMYB143	R2R3-MYB	B43	IaMYB173	R2R3-MYB	B43
IpMYB144	R2R3-MYB	B45	IaMYB174	R2R3-MYB	B45
IpMYB145	R2R3-MYB	B46	IaMYB175	R2R3-MYB	B46
IpMYB146	MYB-relative	A7	IaMYB176	MYB-relative	A7
IpMYB147	R2R3-MYB	B40	IaMYB177	R2R3-MYB	B40
IpMYB148	MYB-relative	A10	IaMYB179	MYB-relative	A10
IpMYB149	MYB-relative	A27	IaMYB180	MYB-relative	A27
IpMYB150	R2R3-MYB	B6	IaMYB181	R2R3-MYB	B6
IpMYB152	3R-MYB	C6	IaMYB182	3R-MYB	C6
IpMYB154	MYB-relative	A6	IaMYB185	MYB-relative	A6
IpMYB155	MYB-relative	A18	IaMYB186	MYB-relative	A18
IpMYB158	R2R3-MYB	B6	IaMYB12	R2R3-MYB	B6
IpMYB159	R2R3-MYB	B34	IaMYB11	R2R3-MYB	B34
IpMYB160	MYB-relative	A4	IaMYB10	MYB-relative	A4
IpMYB161	R2R3-MYB	B43	IaMYB9	R2R3-MYB	B43
IpMYB162	MYB-relative	A21	IaMYB5	MYB-relative	A21
IpMYB163	MYB-relative	A15	IaMYB2	R2R3-MYB	B16
IpMYB168	MYB-relative	A12	IaMYB193	MYB-relative	A12
IpMYB169	R2R3-MYB	B7	IaMYB192	R2R3-MYB	B7
IpMYB170	MYB-relative	A10	IaMYB191	MYB-relative	A10
IpMYB171	R2R3-MYB	B5	IaMYB190	R2R3-MYB	B5
IpMYB164	MYB-relative	A20	IaMYB76	MYB-relative	A20
IpMYB165	R2R3-MYB	B43	IaMYB77	R2R3-MYB	B43
IpMYB166	MYB-relative	A13	IaMYB81	MYB-relative	A13
IpMYB173	MYB-relative	A4	IaMYB147	MYB-relative	A4
IpMYB174	MYB-relative	A15	IaMYB149	R2R3-MYB	B37
IpMYB175	MYB-relative	A15	IaMYB150	R2R3-MYB	B29
IpMYB177	MYB-relative	A4	IaMYB151	MYB-relative	A4
IpMYB180	R2R3-MYB	B5	IaMYB154	R2R3-MYB	B5
IpMYB182	R2R3-MYB	B18	IaMYB155	R2R3-MYB	B18
IpMYB184	MYB-relative	A15	IaMYB156	R2R3-MYB	B33
IpMYB185	R2R3-MYB	B36	IaMYB158	MYB-relative	A15
IpMYB186	R2R3-MYB	B6	IaMYB159	R2R3-MYB	B6
IpMYB187	MYB-relative	A16	IaMYB160	MYB-relative	A16
IpMYB188	R2R3-MYB	B46	IaMYB161	R2R3-MYB	B46
IpMYB189	MYB-relative	A15	IaMYB162	R2R3-MYB	B23
IpMYB196	R2R3-MYB	B35	IaMYB74	R2R3-MYB	B35
IpMYB197	MYB-relative	A14	IaMYB73	MYB-relative	A14
IpMYB198	R2R3-MYB	B1	IaMYB72	R2R3-MYB	B4
IpMYB199	R2R3-MYB	B36	IaMYB71	R2R3-MYB	B36
[truncated: 2,152 more rows]

## Sheet: Table S9
Table S9 Subfamily and type summary analysis of the ortholog Ipomoea MYB genes.
Gene_ID	Subfamily		Type
	Subfamily_name	Number	Type_name	Number
IbMYB20	A10	77	MYB-relative	782
IbMYB185		0		0
IbMYB200		0		0
IbMYB42		0		0
IbMYB54		0		0
IbMYB96		0		0
IbMYB112		0		0
IbMYB115		0		0
IbMYB125		0		0
IbMYB11		0		0
IcMYB183		0		0
IcMYB270		0		0
IcMYB281		0		0
IcMYB19		0		0
IcMYB32		0		0
IcMYB35		0		0
IcMYB40		0		0
IcMYB77		0		0
IcMYB99		0		0
IcMYB130		0		0
InMYB9		0		0
InMYB187		0		0
InMYB259		0		0
InMYB273		0		0
InMYB36		0		0
InMYB60		0		0
InMYB119		0		0
InMYB253		0		0
IpMYB148		0		0
IpMYB170		0		0
IpMYB206		0		0
IpMYB220		0		0
IpMYB26		0		0
IpMYB36		0		0
IpMYB43		0		0
IpMYB68		0		0
IpMYB92		0		0
IpMYB106		0		0
IpMYB107		0		0
ItbMYB2		0		0
ItbMYB5		0		0
ItbMYB22		0		0
ItbMYB314		0		0
ItbMYB365		0		0
ItbMYB387		0		0
ItbMYB399		0		0
ItbMYB31		0		0
ItbMYB54		0		0
ItbMYB96		0		0
ItfMYB2		0		0
ItfMYB17		0		0
ItfMYB327		0		0
ItfMYB390		0		0
ItfMYB373		0		0
ItfMYB399		0		0
ItfMYB403		0		0
ItfMYB31		0		0
ItfMYB48		0		0
ItfMYB105		0		0
ItfMYB186		0		0
ItfMYB229		0		0
IaMYB191		0		0
IaMYB110		0		0
IaMYB105		0		0
IaMYB28		0		0
IaMYB51		0		0
IaMYB209		0		0
IaMYB179		0		0
IaMYB98		0		0
ItfMYB123		0		0
IaMYB102		0		0
IaMYB63		0		0
IaMYB170		0		0
IaMYB59		0		0
IpMYB200		0		0
ItbMYB174		0		0
ItbMYB220		0		0
IbMYB195	A11	57		0
IbMYB277		0		0
IbMYB72		0		0
IbMYB80		0		0
IbMYB140		0		0
IbMYB160		0		0
IbMYB55		0		0
IcMYB28		0		0
IcMYB48		0		0
IcMYB56		0		0
IcMYB63		0		0
IcMYB72		0		0
IcMYB74		0		0
IcMYB118		0		0
IcMYB158		0		0
InMYB264		0		0
InMYB22		0		0
InMYB30		0		0
InMYB58		0		0
InMYB81		0		0
InMYB240		0		0
InMYB257		0		0
IpMYB211		0		0
IpMYB17		0		0
IpMYB22		0		0
IpMYB41		0		0
IpMYB60		0		0
IpMYB85		0		0
IpMYB89		0		0
IpMYB190		0		0
ItbMYB10		0		0
ItbMYB256		0		0
ItbMYB267		0		0
ItbMYB46		0		0
ItbMYB63		0		0
ItbMYB218		0		0
ItbMYB329		0		0
ItbMYB363		0		0
ItbMYB299		0		0
ItfMYB7		0		0
ItfMYB277		0		0
ItfMYB341		0		0
ItfMYB226		0		0
ItfMYB268		0		0
ItfMYB372		0		0
ItfMYB228		0		0
IaMYB119		0		0
IaMYB64		0		0
IaMYB152		0		0
IaMYB222		0		0
IaMYB83		0		0
IaMYB34		0		0
IcMYB174		0		0
IaMYB91		0		0
IaMYB42		0		0
IpMYB204		0		0
ItbMYB219		0		0
IbMYB25	A12	9		0
IbMYB110		0		0
IbMYB245		0		0
IcMYB153		0		0
InMYB215		0		0
IpMYB168		0		0
ItbMYB98		0		0
ItfMYB112		0		0
IaMYB193		0		0
IbMYB183	A13	71		0
IbMYB249		0		0
IbMYB122		0		0
IbMYB129		0		0
IbMYB159		0		0
IbMYB279		0		0
IbMYB293		0		0
IcMYB197		0		0
IcMYB205		0		0
IcMYB235		0		0
IcMYB252		0		0
IcMYB37		0		0
IcMYB44		0		0
IcMYB95		0		0
IcMYB106		0		0
IcMYB150		0		0
IcMYB161		0		0
InMYB197		0		0
InMYB285		0		0
InMYB32		0		0
InMYB38		0		0
InMYB53		0		0
InMYB44		0		0
InMYB177		0		0
InMYB11		0		0
InMYB20		0		0
InMYB211		0		0
InMYB255		0		0
IpMYB8		0		0
IpMYB166		0		0
IpMYB23		0		0
IpMYB27		0		0
IpMYB30		0		0
IpMYB139		0		0
IpMYB16		0		0
IpMYB157		0		0
IpMYB202		0		0
IpMYB225		0		0
ItbMYB292		0		0
ItbMYB333		0		0
ItbMYB410		0		0
ItbMYB27		0		0
ItbMYB38		0		0
ItbMYB51		0		0
ItbMYB58		0		0
ItbMYB128		0		0
ItbMYB213		0		0
ItbMYB136		0		0
ItbMYB145		0		0
ItfMYB301		0		0
ItfMYB348		0		0
ItfMYB413		0		0
ItfMYB27		0		0
ItfMYB22		0		0
ItfMYB45		0		0
ItfMYB52		0		0
ItfMYB219		0		0
ItfMYB154		0		0
ItfMYB163		0		0
IaMYB231		0		0
IaMYB164		0		0
IaMYB100		0		0
IaMYB94		0		0
IaMYB122		0		0
IcMYB249		0		0
IaMYB188		0		0
IaMYB138		0		0
IaMYB16		0		0
IaMYB81		0		0
IaMYB68		0		0
IcMYB241		0		0
IbMYB274	A14	24		0
IbMYB61		0		0
IbMYB283		0		0
IcMYB80		0		0
IcMYB166		0		0
InMYB63		0		0
InMYB16		0		0
InMYB42		0		0
IpMYB197		0		0
IpMYB45		0		0
IpMYB12		0		0
ItbMYB345		0		0
ItbMYB231		0		0
ItbMYB141		0		0
ItfMYB356		0		0
ItfMYB241		0		0
ItfMYB159		0		0
ItfMYB351		0		0
IaMYB56		0		0
IaMYB73		0		0
IcMYB245		0		0
ItbMYB343		0		0
ItbMYB338		0		0
ItfMYB108		0		0
IbMYB8	A15	115		0
IbMYB12		0		0
IbMYB21		0		0
IbMYB196		0		0
IbMYB266		0		0
IbMYB22		0		0
IbMYB29		0		0
IbMYB36		0		0
IbMYB74		0		0
IbMYB84		0		0
IbMYB91		0		0
IbMYB97		0		0
IbMYB130		0		0
IbMYB257		0		0
IbMYB280		0		0
IbMYB40		0		0
IbMYB49		0		0
IbMYB156		0		0
IbMYB146		0		0
IbMYB207		0		0
IbMYB66		0		0
IcMYB13		0		0
IcMYB219		0		0
IcMYB30		0		0
IcMYB45		0		0
IcMYB46		0		0
IcMYB88		0		0
IcMYB93		0		0
IcMYB116		0		0
InMYB222		0		0
InMYB262		0		0
InMYB277		0		0
InMYB56		0		0
InMYB78		0		0
InMYB124		0		0
InMYB127		0		0
InMYB148		0		0
InMYB12		0		0
InMYB19		0		0
InMYB219		0		0
InMYB276		0		0
InMYB48		0		0
InMYB79		0		0
InMYB233		0		0
IpMYB141		0		0
IpMYB163		0		0
IpMYB174		0		0
IpMYB175		0		0
IpMYB184		0		0
IpMYB189		0		0
IpMYB209		0		0
IpMYB217		0		0
IpMYB18		0		0
IpMYB38		0		0
IpMYB40		0		0
IpMYB58		0		0
IpMYB59		0		0
IpMYB75		0		0
IpMYB90		0		0
IpMYB109		0		0
IpMYB130		0		0
IpMYB136		0		0
IpMYB15		0		0
IpMYB172		0		0
IpMYB179		0		0
IpMYB192		0		0
IpMYB28		0		0
IpMYB33		0		0
IpMYB80		0		0
IpMYB81		0		0
IpMYB131		0		0
ItbMYB8		0		0
ItbMYB315		0		0
ItbMYB379		0		0
ItbMYB24		0		0
ItbMYB64		0		0
ItbMYB90		0		0
ItbMYB168		0		0
ItbMYB35		0		0
ItbMYB144		0		0
ItbMYB276		0		0
ItfMYB5		0		0
ItfMYB384		0		0
ItfMYB23		0		0
ItfMYB29		0		0
ItfMYB36		0		0
ItfMYB97		0		0
ItfMYB254		0		0
ItfMYB35		0		0
ItfMYB67		0		0
ItfMYB162		0		0
ItfMYB181		0		0
ItfMYB203		0		0
ItfMYB283		0		0
ItfMYB286		0		0
ItfMYB265		0		0
IaMYB108		0		0
IaMYB30		0		0
IaMYB158		0		0
IaMYB24		0		0
IaMYB93		0		0
IaMYB132		0		0
IcMYB248		0		0
IcMYB1		0		0
IcMYB121		0		0
IcMYB59		0		0
IpMYB55		0		0
ItbMYB123		0		0
ItbMYB337		0		0
IaMYB194		0		0
IaMYB92		0		0
IaMYB14		0		0
IcMYB102		0		0
IpMYB132		0		0
ItbMYB255		0		0
IbMYB186	A16	67		0
IbMYB189		0		0
IbMYB190		0		0
IbMYB26		0		0
IbMYB43		0		0
IbMYB92		0		0
IbMYB151		0		0
IbMYB161		0		0
IbMYB224		0		0
IbMYB282		0		0
IbMYB158		0		0
IcMYB16		0		0
IcMYB253		0		0
IcMYB258		0		0
IcMYB271		0		0
IcMYB20		0		0
IcMYB24		0		0
InMYB237		0		0
InMYB268		0		0
InMYB271		0		0
InMYB272		0		0
InMYB120		0		0
InMYB172		0		0
InMYB17		0		0
InMYB145		0		0
InMYB191		0		0
IpMYB187		0		0
IpMYB215		0		0
IpMYB218		0		0
IpMYB219		0		0
IpMYB65		0		0
IpMYB94		0		0
IpMYB98		0		0
IpMYB101		0		0
IpMYB135		0		0
IpMYB138		0		0
IpMYB13		0		0
IpMYB118		0		0
ItbMYB17		0		0
ItbMYB21		0		0
ItbMYB283		0		0
ItbMYB291		0		0
ItbMYB310		0		0
ItbMYB386		0		0
ItbMYB88		0		0
ItbMYB142		0		0
ItfMYB12		0		0
ItfMYB16		0		0
ItfMYB294		0		0
ItfMYB300		0		0
ItfMYB322		0		0
ItfMYB389		0		0
ItfMYB49		0		0
ItfMYB95		0		0
ItfMYB160		0		0
ItfMYB182		0		0
IaMYB111		0		0
IaMYB115		0		0
IaMYB160		0		0
IaMYB27		0		0
IaMYB128		0		0
IcMYB221		0		0
IcMYB246		0		0
IaMYB123		0		0
IpMYB151		0		0
IpMYB93		0		0
ItbMYB78		0		0
IbMYB184	A17	13		0
IbMYB204		0		0
IcMYB206		0		0
IcMYB213		0		0
InMYB282		0		0
InMYB160		0		0
IpMYB226		0		0
IpMYB124		0		0
ItbMYB194		0		0
ItbMYB215		0		0
ItfMYB207		0		0
ItfMYB220		0		0
IaMYB33		0		0
IbMYB82	A18	33		0
IbMYB105		0		0
IbMYB107		0		0
IbMYB231		0		0
IbMYB261		0		0
IbMYB262		0		0
IcMYB195		0		0
IcMYB251		0		0
IcMYB120		0		0
InMYB194		0		0
InMYB83		0		0
InMYB195		0		0
InMYB114		0		0
IpMYB155		0		0
IpMYB62		0		0
IpMYB156		0		0
IpMYB86		0		0
ItbMYB408		0		0
ItbMYB257		0		0
ItfMYB311		0		0
ItfMYB411		0		0
ItfMYB270		0		0
ItfMYB187		0		0
ItfMYB258		0		0
IaMYB220		0		0
IaMYB186		0		0
IcMYB193		0		0
IcMYB192		0		0
ItbMYB177		0		0
ItbMYB246		0		0
ItbMYB407		0		0
IaMYB121		0		0
IcMYB64		0		0
IbMYB117	A19	13		0
IbMYB191		0		0
InMYB71		0		0
InMYB118		0		0
IpMYB91		0		0
ItbMYB393		0		0
ItbMYB388		0		0
ItbMYB75		0		0
ItfMYB396		0		0
ItfMYB391		0		0
ItfMYB11		0		0
IcMYB269		0		0
IpMYB176		0		0
IbMYB182	A2	7		0
IcMYB204		0		0
InMYB281		0		0
IpMYB224		0		0
ItbMYB210		0		0
ItfMYB223		0		0
IaMYB232		0		0
IbMYB13	A20	10		0
IcMYB147		0		0
InMYB209		0		0
InMYB109		0		0
IpMYB164		0		0
IpMYB87		0		0
ItbMYB103		0		0
ItfMYB119		0		0
IaMYB76		0		0
IcMYB66		0		0
IbMYB9	A21	13		0
InMYB207		0		0
InMYB212		0		0
InMYB112		0		0
IpMYB162		0		0
IpMYB167		0		0
ItbMYB110		0		0
ItbMYB100		0		0
ItfMYB125		0		0
ItfMYB113		0		0
IaMYB5		0		0
IcMYB152		0		0
IpMYB83		0		0
IbMYB192	A23	7		0
IbMYB127		0		0
InMYB64		0		0
InMYB169		0		0
ItfMYB329		0		0
IcMYB261		0		0
IpMYB70		0		0
IbMYB202	A24	6		0
InMYB163		0		0
IpMYB127		0		0
ItbMYB198		0		0
ItfMYB211		0		0
IcMYB207		0		0
IbMYB253	A25	13		0
IbMYB292		0		0
IcMYB236		0		0
IcMYB100		0		0
InMYB5		0		0
InMYB50		0		0
IpMYB35		0		0
ItbMYB32		0		0
ItbMYB129		0		0
ItfMYB32		0		0
ItfMYB144		0		0
IaMYB169		0		0
IaMYB142		0		0
IbMYB199	A26	49		0
IbMYB265		0		0
IbMYB118		0		0
IbMYB119		0		0
IbMYB150		0		0
IbMYB258		0		0
IbMYB95		0		0
IbMYB131		0		0
IcMYB176		0		0
IcMYB259		0		0
IcMYB33		0		0
IcMYB61		0		0
IcMYB89		0		0
InMYB179		0		0
InMYB260		0		0
InMYB111		0		0
InMYB171		0		0
InMYB101		0		0
IpMYB142		0		0
IpMYB52		0		0
IpMYB78		0		0
IpMYB134		0		0
IpMYB56		0		0
IpMYB67		0		0
ItbMYB6		0		0
ItbMYB253		0		0
ItbMYB282		0		0
ItbMYB392		0		0
ItbMYB244		0		0
ItbMYB313		0		0
ItbMYB60		0		0
ItbMYB247		0		0
ItfMYB3		0		0
ItfMYB264		0		0
ItfMYB293		0		0
ItfMYB395		0		0
ItfMYB255		0		0
ItfMYB326		0		0
ItfMYB54		0		0
ItfMYB260		0		0
IaMYB104		0		0
IaMYB45		0		0
IaMYB172		0		0
IaMYB129		0		0
IcMYB92		0		0
IcMYB129		0		0
IcMYB47		0		0
IpMYB208		0		0
IaMYB43		0		0
IbMYB111	A27	12		0
IbMYB174		0		0
IcMYB184		0		0
InMYB117		0		0
IpMYB149		0		0
IpMYB82		0		0
ItbMYB400		0		0
ItbMYB249		0		0
ItfMYB404		0		0
ItfMYB261		0		0
IaMYB180		0		0
IcMYB58		0		0
IbMYB56	A3	5		0
InMYB241		0		0
IpMYB191		0		0
ItbMYB357		0		0
IcMYB173		0		0
IbMYB4	A4	61		0
IbMYB256		0		0
IbMYB35		0		0
IbMYB39		0		0
IbMYB75		0		0
IbMYB99		0		0
IcMYB2		0		0
IcMYB6		0		0
IcMYB250		0		0
IcMYB267		0		0
IcMYB51		0		0
IcMYB94		0		0
IcMYB112		0		0
IcMYB134		0		0
IcMYB141		0		0
InMYB202		0		0
InMYB220		0		0
InMYB224		0		0
InMYB27		0		0
InMYB54		0		0
InMYB74		0		0
InMYB94		0		0
InMYB164		0		0
IpMYB160		0		0
IpMYB173		0		0
IpMYB177		0		0
IpMYB20		0		0
IpMYB39		0		0
IpMYB57		0		0
IpMYB71		0		0
IpMYB128		0		0
IpMYB140		0		0
ItbMYB268		0		0
ItbMYB295		0		0
ItbMYB317		0		0
ItbMYB25		0		0
ItbMYB69		0		0
ItbMYB71		0		0
ItbMYB76		0		0
ItbMYB120		0		0
ItfMYB278		0		0
ItfMYB306		0		0
ItfMYB331		0		0
ItfMYB26		0		0
ItfMYB60		0		0
ItfMYB68		0		0
ItfMYB74		0		0
ItfMYB132		0		0
ItfMYB302		0		0
ItfMYB61		0		0
IaMYB10		0		0
IaMYB15		0		0
IaMYB151		0		0
IaMYB147		0		0
IaMYB227		0		0
IaMYB212		0		0
IaMYB120		0		0
IaMYB134		0		0
IaMYB88		0		0
ItbMYB293		0		0
ItbMYB70		0		0
IbMYB175	A5	22		0
IbMYB251		0		0
IcMYB198		0		0
IcMYB104		0		0
IcMYB162		0		0
InMYB254		0		0
InMYB274		0		0
InMYB46		0		0
IpMYB201		0		0
IpMYB222		0		0
IpMYB32		0		0
ItbMYB334		0		0
ItbMYB37		0		0
ItbMYB199		0		0
ItfMYB343		0		0
ItfMYB37		0		0
ItfMYB213		0		0
ItfMYB212		0		0
IaMYB236		0		0
IaMYB166		0		0
IaMYB69		0		0
ItbMYB203		0		0
IbMYB239	A6	50		0
IbMYB32		0		0
IbMYB73		0		0
IbMYB133		0		0
IbMYB203		0		0
IbMYB240		0		0
IcMYB8		0		0
IcMYB188		0		0
IcMYB228		0		0
IcMYB50		0		0
IcMYB157		0		0
IcMYB169		0		0
InMYB245		0		0
InMYB28		0		0
InMYB137		0		0
InMYB193		0		0
InMYB136		0		0
InMYB161		0		0
InMYB227		0		0
IpMYB154		0		0
IpMYB205		0		0
IpMYB195		0		0
IpMYB21		0		0
IpMYB111		0		0
IpMYB178		0		0
IpMYB110		0		0
IpMYB125		0		0
ItbMYB325		0		0
ItbMYB349		0		0
ItbMYB405		0		0
ItbMYB66		0		0
ItbMYB79		0		0
ItbMYB154		0		0
ItbMYB151		0		0
ItbMYB196		0		0
ItfMYB340		0		0
ItfMYB362		0		0
ItfMYB59		0		0
ItfMYB172		0		0
ItfMYB408		0		0
ItfMYB168		0		0
ItfMYB209		0		0
IaMYB200		0		0
IaMYB19		0		0
IaMYB66		0		0
IaMYB89		0		0
IcMYB208		0		0
IcMYB229		0		0
IaMYB185		0		0
IaMYB140		0		0
IbMYB272	A7	29		0
IbMYB45		0		0
IbMYB232		0		0
IcMYB180		0		0
IcMYB220		0		0
IcMYB273		0		0
IcMYB83		0		0
InMYB184		0		0
InMYB65		0		0
InMYB123		0		0
InMYB146		0		0
InMYB142		0		0
IpMYB146		0		0
IpMYB47		0		0
IpMYB97		0		0
IpMYB119		0		0
ItbMYB383		0		0
ItbMYB396		0		0
ItbMYB234		0		0
ItbMYB178		0		0
ItfMYB386		0		0
ItfMYB400		0		0
ItfMYB247		0		0
ItfMYB190		0		0
IaMYB54		0		0
IaMYB25		0		0
IpMYB114		0		0
IaMYB176		0		0
IaMYB195		0		0
IbMYB289	A8	16		0
IbMYB103		0		0
IcMYB238		0		0
InMYB6		0		0
InMYB8		0		0
InMYB92		0		0
InMYB40		0		0
IpMYB4		0		0
IpMYB6		0		0
IpMYB73		0		0
ItbMYB321		0		0
ItbMYB132		0		0
ItfMYB334		0		0
IaMYB144		0		0
IaMYB214		0		0
IcMYB110		0		0
InMYB97	A9	3		0
ItbMYB242		0		0
IpMYB50		0		0
IpMYB198	B1	1	R2R3-MYB	890
IbMYB201	B11	23		0
IbMYB250		0		0
IbMYB276		0		0
IbMYB142		0		0
IcMYB266		0		0
IcMYB34		0		0
IcMYB78		0		0
IcMYB103		0		0
InMYB258		0		0
InMYB47		0		0
InMYB59		0		0
InMYB165		0		0
ItbMYB3		0		0
ItbMYB271		0		0
ItbMYB36		0		0
ItbMYB221		0		0
ItfMYB1		0		0
ItfMYB280		0		0
ItfMYB230		0		0
IaMYB103		0		0
IaMYB167		0		0
IaMYB61		0		0
IaMYB133		0		0
IbMYB67	B12	6		0
IcMYB163		0		0
InMYB252		0		0
ItbMYB336		0		0
ItfMYB350		0		0
IaMYB70		0		0
IbMYB139	B13	10		0
IcMYB53		0		0
IcMYB149		0		0
InMYB210		0		0
InMYB23		0		0
ItbMYB47		0		0
ItbMYB101		0		0
ItfMYB115		0		0
IaMYB84		0		0
IaMYB78		0		0
IbMYB100	B14	7		0
IcMYB135		0		0
InMYB93		0		0
IpMYB72		0		0
ItbMYB320		0		0
ItfMYB333		0		0
IaMYB213		0		0
IbMYB77	B16	27		0
IbMYB78		0		0
IbMYB76		0		0
IcMYB113		0		0
IcMYB115		0		0
IcMYB151		0		0
InMYB213		0		0
InMYB75		0		0
InMYB77		0		0
InMYB256		0		0
ItbMYB296		0		0
ItbMYB297		0		0
ItbMYB298		0		0
ItbMYB107		0		0
ItbMYB99		0		0
ItbMYB331		0		0
ItfMYB307		0		0
ItfMYB308		0		0
ItfMYB122		0		0
ItfMYB309		0		0
ItfMYB346		0		0
IaMYB2		0		0
IaMYB226		0		0
IaMYB225		0		0
IaMYB224		0		0
IaMYB80		0		0
IcMYB160		0		0
IbMYB132	B17	5		0
IcMYB49		0		0
InMYB29		0		0
ItfMYB58		0		0
IaMYB90		0		0
IcMYB11	B18	7		0
InMYB231		0		0
IpMYB182		0		0
ItbMYB85		0		0
ItfMYB85		0		0
IaMYB155		0		0
IpMYB183		0		0
IbMYB179	B19	23		0
IbMYB90		0		0
IbMYB164		0		0
IbMYB165		0		0
IcMYB202		0		0
IcMYB69		0		0
IcMYB125		0		0
InMYB278		0		0
InMYB107		0		0
InMYB106		0		0
ItbMYB262		0		0
ItbMYB263		0		0
ItbMYB308		0		0
ItbMYB208		0		0
ItfMYB273		0		0
ItfMYB274		0		0
ItfMYB320		0		0
ItfMYB217		0		0
IaMYB234		0		0
IaMYB204		0		0
IaMYB38		0		0
InMYB99		0		0
IaMYB37		0		0
InMYB249	B2	1		0
IbMYB233	B20	14		0
IbMYB234		0		0
IcMYB224		0		0
IcMYB168		0		0
InMYB247		0		0
InMYB141		0		0
ItbMYB348		0		0
ItbMYB180		0		0
ItfMYB361		0		0
ItfMYB193		0		0
ItfMYB191		0		0
IaMYB196		0		0
IaMYB75		0		0
IaMYB139		0		0
IbMYB193	B21	40		0
IbMYB238		0		0
IbMYB278		0		0
IbMYB102		0		0
IbMYB30		0		0
IbMYB34		0		0
IcMYB9		0		0
IcMYB227		0		0
IcMYB26		0		0
IcMYB73		0		0
IcMYB136		0		0
IcMYB156		0		0
InMYB218		0		0
InMYB266		0		0
InMYB57		0		0
InMYB88		0		0
InMYB138		0		0
InMYB26		0		0
IpMYB213		0		0
IpMYB112		0		0
ItbMYB15		0		0
ItbMYB322		0		0
ItbMYB81		0		0
ItbMYB94		0		0
ItbMYB160		0		0
ItbMYB217		0		0
ItbMYB67		0		0
ItfMYB335		0		0
ItfMYB82		0		0
ItfMYB103		0		0
ItfMYB174		0		0
ItfMYB225		0		0
ItfMYB63		0		0
IaMYB189		0		0
IaMYB117		0		0
IaMYB199		0		0
IaMYB65		0		0
IaMYB215		0		0
IaMYB20		0		0
IcMYB52		0		0
IbMYB287	B22	46		0
IbMYB123		0		0
IbMYB145		0		0
IbMYB147		0		0
IbMYB124		0		0
IbMYB148		0		0
IbMYB172		0		0
IbMYB173		0		0
IcMYB240		0		0
IcMYB263		0		0
IcMYB265		0		0
IcMYB38		0		0
IcMYB131		0		0
InMYB10		0		0
InMYB37		0		0
InMYB167		0		0
InMYB115		0		0
InMYB116		0		0
InMYB166		0		0
InMYB168		0		0
IpMYB69		0		0
IpMYB129		0		0
ItbMYB272		0		0
ItbMYB274		0		0
ItbMYB52		0		0
ItbMYB135		0		0
ItbMYB251		0		0
ItbMYB275		0		0
ItbMYB53		0		0
ItbMYB250		0		0
ItbMYB273		0		0
ItfMYB281		0		0
ItfMYB46		0		0
ItfMYB153		0		0
ItfMYB263		0		0
ItfMYB282		0		0
ItfMYB47		0		0
ItfMYB262		0		0
IaMYB146		0		0
IaMYB210		0		0
IaMYB99		0		0
IaMYB131		0		0
IcMYB39		0		0
IcMYB262		0		0
IcMYB60		0		0
IcMYB264		0		0
IbMYB28	B23	28		0
IbMYB33		0		0
IbMYB41		0		0
IbMYB128		0		0
IbMYB58		0		0
IcMYB7		0		0
IcMYB18		0		0
IcMYB268		0		0
IcMYB43		0		0
InMYB226		0		0
InMYB239		0		0
InMYB243		0		0
IpMYB193		0		0
ItbMYB389		0		0
ItbMYB57		0		0
ItbMYB86		0		0
ItbMYB355		0		0
ItbMYB77		0		0
ItfMYB392		0		0
ItfMYB51		0		0
ItfMYB77		0		0
ItfMYB86		0		0
ItfMYB367		0		0
IaMYB162		0		0
IaMYB153		0		0
IaMYB29		0		0
IaMYB95		0		0
IcMYB171		0		0
IbMYB180	B24	34		0
IbMYB241		0		0
IbMYB71		0		0
IbMYB121		0		0
IbMYB138		0		0
IcMYB203		0		0
IcMYB230		0		0
IcMYB36		0		0
IcMYB54		0		0
IcMYB111		0		0
IcMYB159		0		0
InMYB279		0		0
InMYB24		0		0
InMYB39		0		0
InMYB73		0		0
InMYB135		0		0
ItbMYB294		0		0
ItbMYB330		0		0
ItbMYB48		0		0
ItbMYB50		0		0
ItbMYB150		0		0
ItbMYB209		0		0
ItfMYB305		0		0
ItfMYB342		0		0
ItfMYB43		0		0
ItfMYB44		0		0
ItfMYB166		0		0
ItfMYB218		0		0
IaMYB235		0		0
IaMYB201		0		0
IaMYB67		0		0
IaMYB228		0		0
IaMYB101		0		0
IaMYB85		0		0
IbMYB248	B25	24		0
IbMYB113		0		0
IbMYB152		0		0
IbMYB154		0		0
IcMYB182		0		0
IcMYB257		0		0
IcMYB107		0		0
IcMYB122		0		0
InMYB186		0		0
InMYB43		0		0
InMYB84		0		0
InMYB173		0		0
ItbMYB284		0		0
ItbMYB302		0		0
ItbMYB398		0		0
ItbMYB40		0		0
ItfMYB295		0		0
ItfMYB313		0		0
ItfMYB402		0		0
ItfMYB21		0		0
IaMYB163		0		0
IaMYB218		0		0
IaMYB178		0		0
IaMYB127		0		0
IbMYB259	B26	6		0
IbMYB260		0		0
IcMYB91		0		0
InMYB72		0		0
ItfMYB259		0		0
IaMYB47		0		0
IbMYB188	B27	66		0
IbMYB236		0		0
IbMYB296		0		0
IbMYB23		0		0
IbMYB79		0		0
IbMYB120		0		0
IbMYB141		0		0
IbMYB1		0		0
IbMYB177		0		0
IbMYB220		0		0
IbMYB221		0		0
IcMYB175		0		0
IcMYB225		0		0
IcMYB232		0		0
IcMYB275		0		0
IcMYB22		0		0
IcMYB57		0		0
IcMYB117		0		0
IcMYB145		0		0
InMYB2		0		0
InMYB178		0		0
InMYB199		0		0
InMYB206		0		0
InMYB235		0		0
InMYB270		0		0
InMYB21		0		0
InMYB31		0		0
InMYB80		0		0
InMYB140		0		0
ItbMYB19		0		0
ItbMYB378		0		0
ItbMYB391		0		0
ItbMYB45		0		0
ItbMYB59		0		0
ItbMYB91		0		0
ItbMYB114		0		0
ItbMYB127		0		0
ItbMYB162		0		0
ItbMYB170		0		0
ItbMYB206		0		0
ItfMYB14		0		0
ItfMYB383		0		0
ItfMYB393		0		0
ItfMYB42		0		0
ItfMYB53		0		0
ItfMYB99		0		0
ItfMYB128		0		0
ItfMYB135		0		0
ItfMYB142		0		0
ItfMYB176		0		0
ItfMYB194		0		0
ItfMYB215		0		0
IaMYB6		0		0
IaMYB113		0		0
IaMYB197		0		0
IaMYB135		0		0
IaMYB157		0		0
IaMYB223		0		0
IaMYB171		0		0
IaMYB82		0		0
IcMYB138		0		0
IcMYB200		0		0
IcMYB218		0		0
InMYB151		0		0
IaMYB21		0		0
IaMYB13		0		0
IbMYB7	B28	12		0
IbMYB98		0		0
IcMYB133		0		0
IcMYB144		0		0
InMYB205		0		0
InMYB96		0		0
ItbMYB316		0		0
ItbMYB115		0		0
ItfMYB330		0		0
ItfMYB129		0		0
IaMYB7		0		0
IaMYB211		0		0
IcMYB5	B29	8		0
InMYB223		0		0
IpMYB104		0		0
ItbMYB74		0		0
ItbMYB375		0		0
ItfMYB380		0		0
IaMYB150		0		0
IcMYB278		0		0
IcMYB165	B3	1		0
IcMYB254	B30	9		0
IcMYB105		0		0
InMYB45		0		0
ItbMYB290		0		0
ItbMYB39		0		0
ItfMYB299		0		0
ItfMYB39		0		0
IaMYB124		0		0
IaMYB165		0		0
IbMYB178	B31	33		0
IbMYB255		0		0
IbMYB163		0		0
IbMYB167		0		0
IbMYB286		0		0
IcMYB201		0		0
IcMYB67		0		0
IcMYB70		0		0
IcMYB96		0		0
IcMYB126		0		0
InMYB52		0		0
InMYB100		0		0
InMYB105		0		0
InMYB108		0		0
InMYB113		0		0
ItbMYB261		0		0
ItbMYB265		0		0
ItbMYB309		0		0
ItbMYB29		0		0
ItbMYB207		0		0
ItbMYB137		0		0
ItfMYB272		0		0
ItfMYB275		0		0
ItfMYB321		0		0
ItfMYB216		0		0
ItfMYB155		0		0
IaMYB233		0		0
IaMYB17		0		0
IaMYB205		0		0
IaMYB36		0		0
IaMYB39		0		0
IcMYB242		0		0
IcMYB62		0		0
IbMYB197	B32	17		0
IbMYB168		0		0
IcMYB187		0		0
IcMYB31		0		0
IcMYB65		0		0
InMYB192		0		0
InMYB261		0		0
InMYB110		0		0
ItbMYB9		0		0
ItbMYB258		0		0
ItbMYB403		0		0
ItfMYB4		0		0
ItfMYB271		0		0
ItfMYB407		0		0
IaMYB107		0		0
IaMYB40		0		0
IaMYB184		0		0
IbMYB252	B33	24		0
IbMYB48		0		0
IcMYB12		0		0
IcMYB231		0		0
IcMYB101		0		0
InMYB234		0		0
InMYB49		0		0
InMYB133		0		0
InMYB128		0		0
IpMYB34		0		0
IpMYB108		0		0
IpMYB103		0		0
ItbMYB34		0		0
ItbMYB92		0		0
ItbMYB146		0		0
ItbMYB376		0		0
ItfMYB34		0		0
ItfMYB100		0		0
ItfMYB164		0		0
ItfMYB381		0		0
IaMYB168		0		0
IaMYB156		0		0
IcMYB276		0		0
IaMYB202		0		0
IbMYB85	B34	15		0
IcMYB123		0		0
IcMYB140		0		0
InMYB201		0		0
InMYB85		0		0
IpMYB159		0		0
IpMYB63		0		0
ItbMYB304		0		0
ItbMYB121		0		0
ItfMYB315		0		0
ItfMYB133		0		0
ItfMYB316		0		0
IaMYB217		0		0
IaMYB11		0		0
ItbMYB305		0		0
IbMYB237	B35	23		0
IbMYB60		0		0
IbMYB244		0		0
IcMYB226		0		0
IcMYB255		0		0
IcMYB167		0		0
InMYB248		0		0
InMYB139		0		0
InMYB175		0		0
InMYB41		0		0
IpMYB196		0		0
IpMYB113		0		0
ItbMYB289		0		0
ItbMYB347		0		0
ItbMYB161		0		0
ItbMYB43		0		0
ItfMYB360		0		0
ItfMYB175		0		0
ItfMYB19		0		0
IaMYB198		0		0
IaMYB74		0		0
IcMYB109		0		0
IaMYB125		0		0
IbMYB295	B36	30		0
IbMYB24		0		0
IbMYB46		0		0
IbMYB63		0		0
IbMYB81		0		0
IbMYB57		0		0
IcMYB14		0		0
IcMYB233		0		0
IcMYB274		0		0
IcMYB119		0		0
IcMYB164		0		0
InMYB1		0		0
InMYB251		0		0
InMYB82		0		0
InMYB242		0		0
IpMYB1		0		0
IpMYB185		0		0
IpMYB199		0		0
ItbMYB300		0		0
ItbMYB339		0		0
ItbMYB126		0		0
ItbMYB356		0		0
ItfMYB310		0		0
ItfMYB352		0		0
ItfMYB139		0		0
ItfMYB368		0		0
IaMYB136		0		0
IaMYB71		0		0
IaMYB221		0		0
IcMYB172		0		0
IbMYB37	B37	9		0
IcMYB4		0		0
InMYB70		0		0
IpMYB51		0		0
ItbMYB73		0		0
ItbMYB243		0		0
ItfMYB71		0		0
IaMYB44		0		0
IaMYB149		0		0
IbMYB176	B38	37		0
IbMYB187		0		0
IbMYB126		0		0
IbMYB136		0		0
IbMYB137		0		0
IbMYB281		0		0
IcMYB199		0		0
IcMYB21		0		0
IcMYB41		0		0
IcMYB55		0		0
IcMYB71		0		0
InMYB275		0		0
InMYB104		0		0
InMYB18		0		0
InMYB189		0		0
IpMYB223		0		0
IpMYB19		0		0
IpMYB25		0		0
IpMYB88		0		0
IpMYB14		0		0
ItbMYB20		0		0
ItbMYB266		0		0
ItbMYB49		0		0
ItbMYB55		0		0
ItbMYB205		0		0
ItbMYB143		0		0
ItfMYB15		0		0
ItfMYB276		0		0
ItfMYB65		0		0
ItfMYB214		0		0
ItfMYB161		0		0
IaMYB87		0		0
IaMYB112		0		0
IaMYB97		0		0
IaMYB86		0		0
IaMYB35		0		0
IcMYB247		0		0
IbMYB89	B39	10		0
IcMYB124		0		0
IcMYB127		0		0
InMYB86		0		0
InMYB103		0		0
IpMYB64		0		0
ItbMYB307		0		0
ItfMYB318		0		0
IaMYB203		0		0
IaMYB207		0		0
ItbMYB340	B4	3		0
ItfMYB353		0		0
IaMYB72		0		0
IbMYB194	B40	21		0
IbMYB206		0		0
IbMYB114		0		0
IcMYB181		0		0
IcMYB215		0		0
IcMYB27		0		0
InMYB185		0		0
InMYB265		0		0
InMYB157		0		0
IpMYB147		0		0
IpMYB212		0		0
IpMYB121		0		0
ItbMYB14		0		0
ItbMYB397		0		0
ItbMYB192		0		0
ItfMYB9		0		0
ItfMYB401		0		0
ItfMYB204		0		0
IaMYB118		0		0
IaMYB31		0		0
IaMYB177		0		0
IbMYB109	B41	3		0
ItfMYB81		0		0
IpMYB153		0		0
IaMYB230	B42	1		0
IbMYB5	B43	48		0
IbMYB16		0		0
IbMYB264		0		0
IbMYB270		0		0
IbMYB101		0		0
IbMYB284		0		0
IcMYB177		0		0
IcMYB23		0		0
IcMYB85		0		0
IcMYB90		0		0
IcMYB137		0		0
IcMYB142		0		0
IcMYB148		0		0
InMYB180		0		0
InMYB269		0		0
InMYB68		0		0
InMYB87		0		0
InMYB14		0		0
IpMYB143		0		0
IpMYB161		0		0
IpMYB165		0		0
IpMYB216		0		0
IpMYB49		0		0
IpMYB53		0		0
IpMYB76		0		0
IpMYB10		0		0
ItbMYB18		0		0
ItbMYB324		0		0
ItbMYB119		0		0
ItbMYB102		0		0
ItbMYB239		0		0
ItbMYB245		0		0
ItbMYB139		0		0
ItfMYB13		0		0
ItfMYB337		0		0
ItfMYB131		0		0
ItfMYB116		0		0
ItfMYB250		0		0
ItfMYB257		0		0
ItfMYB157		0		0
IaMYB9		0		0
IaMYB77		0		0
IaMYB46		0		0
IaMYB49		0		0
IaMYB216		0		0
IaMYB173		0		0
IcMYB244		0		0
IaMYB114		0		0
ItfMYB148	B44	1		0
IbMYB205	B45	55		0
IbMYB271		0		0
IbMYB288		0		0
IbMYB59		0		0
IbMYB116		0		0
IcMYB178		0		0
IcMYB214		0		0
IcMYB239		0		0
IcMYB280		0		0
IcMYB25		0		0
IcMYB29		0		0
IcMYB84		0		0
IcMYB170		0		0
InMYB181		0		0
InMYB244		0		0
InMYB263		0		0
InMYB267		0		0
InMYB66		0		0
InMYB130		0		0
InMYB158		0		0
InMYB15		0		0
IpMYB7		0		0
IpMYB144		0		0
IpMYB194		0		0
IpMYB210		0		0
IpMYB214		0		0
IpMYB48		0		0
IpMYB122		0		0
ItbMYB7		0		0
ItbMYB16		0		0
ItbMYB353		0		0
ItbMYB367		0		0
ItbMYB134		0		0
ItbMYB190		0		0
ItbMYB235		0		0
ItbMYB133		0		0
ItbMYB140		0		0
ItfMYB6		0		0
ItfMYB10		0		0
ItfMYB365		0		0
ItfMYB397		0		0
ItfMYB149		0		0
ItfMYB205		0		0
ItfMYB248		0		0
ItfMYB152		0		0
ItfMYB158		0		0
IaMYB116		0		0
IaMYB32		0		0
IaMYB50		0		0
IaMYB145		0		0
IaMYB52		0		0
IaMYB141		0		0
IaMYB174		0		0
IaMYB109		0		0
IpMYB11		0		0
IbMYB254	B46	40		0
IbMYB27		0		0
IbMYB285		0		0
IcMYB17		0		0
IcMYB179		0		0
IcMYB260		0		0
IcMYB81		0		0
IcMYB98		0		0
InMYB183		0		0
InMYB238		0		0
InMYB51		0		0
InMYB170		0		0
InMYB13		0		0
InMYB143		0		0
IpMYB145		0		0
IpMYB188		0		0
IpMYB37		0		0
IpMYB46		0		0
IpMYB133		0		0
IpMYB9		0		0
ItbMYB279		0		0
ItbMYB30		0		0
ItbMYB87		0		0
ItbMYB233		0		0
ItbMYB138		0		0
ItbMYB173		0		0
ItfMYB288		0		0
ItfMYB30		0		0
ItfMYB87		0		0
ItfMYB246		0		0
ItfMYB156		0		0
ItfMYB185		0		0
IaMYB18		0		0
IaMYB161		0		0
IaMYB175		0		0
IaMYB130		0		0
IcMYB223		0		0
IcMYB243		0		0
IpMYB116		0		0
IaMYB55		0		0
IcMYB10	B5	12		0
IcMYB155		0		0
InMYB217		0		0
InMYB229		0		0
IpMYB171		0		0
IpMYB180		0		0
ItbMYB82		0		0
ItbMYB95		0		0
ItfMYB84		0		0
ItfMYB104		0		0
IaMYB154		0		0
IaMYB190		0		0
IbMYB2	B6	61		0
IbMYB17		0		0
IbMYB44		0		0
IbMYB50		0		0
IbMYB94		0		0
IcMYB15		0		0
IcMYB185		0		0
IcMYB256		0		0
IcMYB272		0		0
IcMYB279		0		0
IcMYB42		0		0
IcMYB128		0		0
IcMYB139		0		0
InMYB188		0		0
InMYB200		0		0
InMYB236		0		0
InMYB34		0		0
InMYB102		0		0
InMYB122		0		0
InMYB129		0		0
InMYB144		0		0
InMYB174		0		0
IpMYB150		0		0
IpMYB158		0		0
IpMYB186		0		0
IpMYB24		0		0
IpMYB66		0		0
IpMYB99		0		0
IpMYB105		0		0
IpMYB29		0		0
IpMYB117		0		0
IpMYB137		0		0
ItbMYB285		0		0
ItbMYB312		0		0
ItbMYB385		0		0
ItbMYB368		0		0
ItbMYB401		0		0
ItbMYB56		0		0
ItbMYB89		0		0
ItbMYB122		0		0
ItbMYB42		0		0
ItbMYB172		0		0
ItfMYB376		0		0
ItfMYB388		0		0
ItfMYB405		0		0
ItfMYB50		0		0
ItfMYB96		0		0
ItfMYB134		0		0
ItfMYB20		0		0
ItfMYB183		0		0
IaMYB12		0		0
IaMYB159		0		0
IaMYB26		0		0
IaMYB1		0		0
IaMYB208		0		0
IaMYB181		0		0
IaMYB96		0		0
IcMYB108		0		0
ItfMYB323		0		0
IaMYB126		0		0
IcMYB222		0		0
IbMYB19	B7	9		0
IbMYB65		0		0
IbMYB18		0		0
IcMYB154		0		0
InMYB216		0		0
IpMYB169		0		0
ItbMYB97		0		0
ItfMYB106		0		0
IaMYB192		0		0
IbMYB6	B9	40		0
IbMYB10		0		0
IbMYB214		0		0
IbMYB38		0		0
IbMYB208		0		0
IbMYB218		0		0
IbMYB83		0		0
IbMYB216		0		0
IcMYB3		0		0
IcMYB217		0		0
IcMYB86		0		0
IcMYB143		0		0
IcMYB146		0		0
InMYB203		0		0
InMYB208		0		0
InMYB221		0		0
InMYB69		0		0
InMYB155		0		0
InMYB153		0		0
ItbMYB72		0		0
ItbMYB108		0		0
ItbMYB116		0		0
ItbMYB186		0		0
ItbMYB240		0		0
ItbMYB301		0		0
ItbMYB189		0		0
ItfMYB70		0		0
ItfMYB124		0		0
ItfMYB130		0		0
ItfMYB200		0		0
ItfMYB251		0		0
ItfMYB312		0		0
ItfMYB198		0		0
IaMYB8		0		0
IaMYB3		0		0
IaMYB148		0		0
IcMYB216		0		0
InMYB154		0		0
IaMYB48		0		0
ItbMYB184		0		0
ItbMYB171	C1	1	3R-MYB	24
IbMYB52	C10	4		0
IbMYB62		0		0
IbMYB149		0		0
IbMYB230		0		0
InMYB62	C2	3		0
IpMYB44		0		0
IaMYB58		0		0
IbMYB275	C3	2		0
ItbMYB222		0		0
ItfMYB231	C4	1		0
IcMYB79	C5	1		0
IcMYB186	C6	6		0
InMYB190		0		0
IpMYB152		0		0
ItbMYB402		0		0
ItfMYB406		0		0
IaMYB182		0		0
IcMYB234	C8	6		0
InMYB4		0		0
IpMYB2		0		0
ItbMYB124		0		0
ItfMYB136		0		0
IaMYB137		0		0
IbMYB291	D2	3	5R-MYB	7
ItbMYB131		0		0
ItfMYB146		0		0
IcMYB237	D3	2		0
IaMYB143		0		0
InMYB7	D4	2		0
IpMYB5		0		0

## Sheet: Table S10
Table S10 Subfamily-based summary of the ortholog Ipomoea MYB gene pairs.
Inter_Types	Inter_Subfamilies	Number of gene pairs between species																					Wheather from the same type	Wheather from the same subfamily	Total number of gene pairs
		I. batatas_I. aquatic	I. batatas_I. cairica	I. batatas_I. nil	I. batatas_I. purpurea	I. batatas_I. triloba	I. batatas_I. trifida	I. cairica_I. aquatic	I. nil_I. aquatic	I. nil_I. cairica	I. nil_I. purpurea	I. purpurea_I. aquatic	I. purpurea_I. cairica	I. triloba_I. aquatic	I. triloba_I. cairica	I. triloba_I. nil	I. triloba_I. purpurea	I. trifida_I. aquatic	I. trifida_I. cairica	I. trifida_I. nil	I. trifida_I. purpurea	I. trifida_I. triloba
MYB-related_MYB-related	A13_A13	5	7	6	5	7	6	10	6	11	9	7	9	9	11	10	7	8	8	9	6	10	Yes	Yes	166
MYB-related_MYB-related	A10_A10	8	7	5	7	8	10	10	6	5	6	10	8	7	9	5	9	9	8	5	8	11	Yes	Yes	161
MYB-related_MYB-related	A4_A4	6	6	6	6	6	6	9	8	8	8	8	9	9	8	8	8	8	8	8	8	10	Yes	Yes	161
MYB-related_MYB-related	A16_A16	6	8	6	9	9	9	6	5	7	9	8	9	5	7	6	8	6	8	7	10	8	Yes	Yes	156
R2R3-MYB_R2R3-MYB	B6_B6	4	4	4	4	4	4	8	7	9	9	7	10	5	10	9	10	6	8	7	8	8	Yes	Yes	145
R2R3-MYB_R2R3-MYB	B45_B45	5	5	4	5	4	5	7	8	7	7	7	7	5	7	7	7	7	7	7	8	8	Yes	Yes	134
MYB-related_MYB-related	A11_A11	6	7	6	6	7	5	8	5	7	7	7	8	6	8	6	7	4	6	3	5	7	Yes	Yes	131
R2R3-MYB_R2R3-MYB	B27_B27	7	10	9	0	9	9	8	9	7	0	0	0	6	9	9	0	9	9	10	0	11	Yes	Yes	131
MYB-related_MYB-related	A26_A26	5	8	5	6	8	8	5	4	5	5	4	6	4	7	6	6	6	7	6	6	9	Yes	Yes	126
MYB-related_MYB-related	A6_A6	4	6	5	6	6	5	6	3	6	7	5	8	4	8	6	7	4	7	6	7	7	Yes	Yes	123
R2R3-MYB_R2R3-MYB	B43_B43	5	6	3	6	6	6	7	4	5	5	7	8	5	8	4	7	6	7	4	7	7	Yes	Yes	123
MYB-related_MYB-related	A15_A15	2	6	4	6	3	5	5	4	7	7	2	6	4	5	6	5	4	7	7	8	9	Yes	Yes	112
R2R3-MYB_R2R3-MYB	B21_B21	4	6	4	2	6	5	6	5	6	2	2	2	6	7	6	2	5	5	4	1	6	Yes	Yes	92
R2R3-MYB_R2R3-MYB	B46_B46	2	3	2	3	3	3	5	4	5	5	5	6	4	5	5	6	4	5	5	6	6	Yes	Yes	92
R2R3-MYB_R2R3-MYB	B38_B38	5	6	2	5	6	5	5	2	3	3	4	5	5	6	3	5	4	5	3	4	5	Yes	Yes	91
R2R3-MYB_R2R3-MYB	B22_B22	3	7	7	1	8	6	4	3	6	1	1	2	3	7	7	1	2	5	5	1	7	Yes	Yes	87
R2R3-MYB_R2R3-MYB	B24_B24	5	5	4	0	5	5	6	5	5	0	0	0	6	6	5	0	6	6	5	0	6	Yes	Yes	80
R2R3-MYB_R2R3-MYB	B9_B9	3	6	6	0	5	5	4	4	6	0	0	0	4	6	6	0	4	5	5	0	7	Yes	Yes	76
MYB-related_MYB-related	A7_A7	2	2	3	3	3	3	4	4	4	5	4	4	1	3	4	4	3	3	4	4	4	Yes	Yes	71
R2R3-MYB_R2R3-MYB	B36_B36	3	5	4	3	3	3	3	3	4	2	2	3	3	4	4	2	3	4	4	2	4	Yes	Yes	68
R2R3-MYB_R2R3-MYB	B31_B31	4	5	3	0	5	4	5	4	5	0	0	0	5	6	4	0	4	5	3	0	5	Yes	Yes	67
R2R3-MYB_R2R3-MYB	B23_B23	4	5	3	1	5	5	4	2	3	1	0	1	2	5	3	1	4	5	3	1	5	Yes	Yes	63
R2R3-MYB_R2R3-MYB	B40_B40	3	3	3	3	3	3	3	3	3	3	3	3	2	3	3	3	3	3	3	3	3	Yes	Yes	62
MYB-related_MYB-related	A18_A18	2	3	3	2	5	5	3	2	4	3	2	4	0	2	2	2	2	3	3	3	4	Yes	Yes	59
R2R3-MYB_R2R3-MYB	B33_B33	1	2	1	2	1	2	3	3	4	3	2	3	3	4	4	3	3	4	3	3	4	Yes	Yes	58
R2R3-MYB_R2R3-MYB	B35_B35	2	3	3	2	3	3	3	3	4	2	2	2	3	4	4	2	2	3	3	2	3	Yes	Yes	58
R2R3-MYB_R2R3-MYB	B25_B25	4	4	4	0	4	3	4	4	4	0	0	0	3	4	4	0	4	4	3	0	4	Yes	Yes	57
MYB-related_MYB-related	A5_A5	2	2	1	2	2	2	3	3	3	3	3	3	3	3	2	3	3	3	2	2	4	Yes	Yes	54
MYB-related_MYB-related	A14_A14	2	3	2	3	3	3	2	1	2	2	2	3	2	3	2	3	2	3	2	3	4	Yes	Yes	52
R2R3-MYB_R2R3-MYB	B11_B11	4	4	3	0	3	2	4	4	4	0	0	0	4	4	4	0	3	3	3	0	3	Yes	Yes	52
R2R3-MYB_R2R3-MYB	B19_B19	3	3	3	0	3	4	3	2	2	0	0	0	4	3	4	0	4	3	3	0	4	Yes	Yes	48
MYB-related_MYB-related	A8_A8	2	1	3	3	2	1	1	3	3	5	3	2	2	1	3	3	1	0	1	1	1	Yes	Yes	42
R2R3-MYB_R2R3-MYB	B16_B16	2	2	1	0	3	1	3	3	2	0	0	0	5	4	3	0	3	2	2	0	5	Yes	Yes	41
R2R3-MYB_R2R3-MYB	B32_B32	1	3	2	0	2	2	3	3	3	0	0	0	2	3	3	0	3	3	3	0	3	Yes	Yes	39
R2R3-MYB_R2R3-MYB	B34_B34	1	1	1	1	1	1	2	2	2	2	2	2	2	2	2	2	2	2	2	2	3	Yes	Yes	37
MYB-related_MYB-related	A17_A17	1	2	2	2	2	2	1	1	2	2	1	2	1	2	2	1	1	2	2	2	2	Yes	Yes	35
MYB-related_MYB-related	A25_A25	2	1	2	1	2	1	2	2	2	1	1	1	2	2	2	1	2	2	2	1	2	Yes	Yes	34
R2R3-MYB_R2R3-MYB	B28_B28	2	2	2	0	2	2	2	2	2	0	0	0	2	2	2	0	2	2	2	0	2	Yes	Yes	30
R2R3-MYB_R2R3-MYB	B5_B5	0	0	0	0	0	0	2	2	2	2	2	2	2	2	2	2	2	2	2	2	2	Yes	Yes	30
MYB-related_MYB-related	A27_A27	1	1	1	2	2	2	2	0	1	1	1	2	0	2	1	2	1	2	1	2	2	Yes	Yes	29
R2R3-MYB_R2R3-MYB	B20_B20	1	1	1	0	1	2	3	3	2	0	0	0	2	2	2	0	3	2	2	0	2	Yes	Yes	29
MYB-related_MYB-related	A21_A21	1	0	1	1	1	1	0	1	1	3	1	1	1	1	2	2	1	1	2	2	1	Yes	Yes	25
MYB-related_MYB-related	A20_A20	1	1	1	1	1	1	1	1	2	2	1	2	1	1	1	1	1	1	1	1	1	Yes	Yes	24
R2R3-MYB_MYB-related	B27_A15	0	1	1	2	1	0	0	1	2	2	0	0	1	2	2	2	1	2	2	2	0	No	No	24
R2R3-MYB_R2R3-MYB	B39_B39	1	1	1	1	1	1	2	2	2	1	1	1	1	1	1	1	1	1	1	1	1	Yes	Yes	24
R2R3-MYB_R2R3-MYB	B14_B14	1	1	1	1	1	1	1	1	1	1	1	1	1	1	1	1	1	1	1	1	1	Yes	Yes	21
R2R3-MYB_R2R3-MYB	B13_B13	1	1	1	0	1	0	2	2	2	0	0	0	2	2	2	0	1	1	1	0	1	Yes	Yes	20
R2R3-MYB_MYB-related	B22_A15	1	1	0	4	0	0	1	0	1	4	0	0	1	0	0	4	1	0	0	2	0	No	No	20
R2R3-MYB_R2R3-MYB	B7_B7	0	1	1	1	1	1	1	1	1	1	1	1	1	1	1	1	1	1	1	1	1	Yes	Yes	20
MYB-related_R2R3-MYB	A15_B27	1	1	2	0	2	2	1	1	2	0	2	2	1	0	0	0	0	0	0	0	0	No	No	17
MYB-related_R2R3-MYB	A12_B6	2	3	2	3	3	3	0	0	0	0	0	0	0	0	0	0	0	0	0	0	0	No	No	16
R2R3-MYB_R2R3-MYB	B30_B30	0	0	0	0	0	0	2	1	1	0	0	0	2	2	1	0	2	2	1	0	2	Yes	Yes	16
R2R3-MYB_R2R3-MYB	B37_B37	1	1	0	0	1	1	1	1	0	1	1	0	2	1	1	1	1	1	0	0	1	Yes	Yes	16
MYB-related_MYB-related	A12_A12	0	0	0	0	0	0	1	1	1	1	1	1	1	1	1	1	1	1	1	1	1	Yes	Yes	15
MYB-related_MYB-related	A19_A19	0	0	0	0	1	2	0	0	1	1	0	1	0	1	1	2	0	1	1	1	2	Yes	Yes	15
MYB-related_MYB-related	A24_A24	0	1	1	1	1	1	0	0	1	1	0	1	0	1	1	1	0	1	1	1	1	Yes	Yes	15
MYB-related_R2R3-MYB	A15_B31	1	1	1	0	1	1	0	1	2	0	1	1	0	0	0	0	1	1	1	0	1	No	No	14
MYB-related_R2R3-MYB	A16_B38	1	1	1	1	1	1	0	1	1	0	1	1	0	0	0	0	1	1	0	1	1	No	No	14
MYB-related_R2R3-MYB	A19_B43	1	1	1	1	0	0	0	1	1	1	0	0	0	1	1	1	1	1	1	1	0	No	No	14
R2R3-MYB_MYB-related	B16_A15	0	0	2	1	0	0	0	0	0	2	0	0	0	1	1	3	0	0	1	3	0	No	No	14
3R-MYB_3R-MYB	C6_C6	0	0	0	0	0	0	1	1	1	1	1	1	0	1	1	1	1	1	1	1	1	Yes	Yes	14
3R-MYB_3R-MYB	C8_C8	0	0	0	0	0	0	1	1	1	1	1	1	0	1	1	1	1	1	1	1	1	Yes	Yes	14
MYB-related_R2R3-MYB	A15_B37	1	0	1	1	1	0	1	1	1	0	1	1	0	0	0	0	1	0	1	1	1	No	No	13
R2R3-MYB_R2R3-MYB	B12_B12	1	1	1	0	0	0	1	1	1	0	0	0	1	1	1	0	1	1	1	0	1	Yes	Yes	13
R2R3-MYB_R2R3-MYB	B26_B26	2	2	2	0	0	2	1	0	1	0	0	0	0	0	0	0	0	2	0	1	0	Yes	Yes	13
MYB-related_R2R3-MYB	A15_B22	1	1	0	1	1	1	0	0	0	0	1	3	1	1	0	1	0	0	0	0	0	No	No	12
R2R3-MYB_R2R3-MYB	B29_B29	0	0	0	0	0	0	1	1	1	0	0	1	1	2	1	1	0	1	0	1	1	Yes	Yes	12
R2R3-MYB_MYB-related	B36_A15	2	0	1	0	2	2	2	0	0	1	1	0	0	0	0	1	0	0	0	0	0	No	No	12
MYB-related_R2R3-MYB	A15_B16	1	0	0	0	1	1	1	1	1	0	3	2	0	0	0	0	0	0	0	0	0	No	No	11
MYB-related_R2R3-MYB	A16_B39	1	1	1	0	0	0	0	0	0	0	1	1	1	1	1	0	1	1	1	0	0	No	No	11
MYB-related_MYB-related	A2_A2	0	0	0	1	0	0	1	1	0	0	0	1	1	1	0	1	1	1	0	1	1	Yes	Yes	11
R2R3-MYB_R2R3-MYB	B18_B18	0	0	0	0	0	0	1	1	1	1	1	1	1	1	1	1	0	0	0	0	1	Yes	Yes	11
3R-MYB_R2R3-MYB	C10_B46	1	2	2	2	2	2	0	0	0	0	0	0	0	0	0	0	0	0	0	0	0	No	No	11
MYB-related_R2R3-MYB	A15_B29	1	2	1	1	2	1	0	0	0	0	1	1	0	0	0	0	0	0	0	0	0	No	No	10
MYB-related_MYB-related	A3_A3	0	1	1	1	1	0	0	0	1	1	0	1	0	1	1	1	0	0	0	0	0	Yes	Yes	10
R2R3-MYB_R2R3-MYB	B17_B17	1	1	1	0	0	1	1	1	1	0	0	0	0	0	0	0	1	1	1	0	0	Yes	Yes	10
R2R3-MYB_MYB-related	B31_A15	0	0	2	1	0	1	0	0	0	1	0	0	0	0	2	1	0	0	2	0	0	No	No	10
MYB-related_R2R3-MYB	A15_B24	1	1	1	0	1	1	0	0	0	0	2	2	0	0	0	0	0	0	0	0	0	No	No	9
R2R3-MYB_MYB-related	B37_A15	0	0	1	1	0	0	0	0	1	0	0	1	0	1	1	1	0	0	1	1	0	No	No	9
MYB-related_R2R3-MYB	A10_B46	1	1	1	1	0	0	0	0	0	0	0	0	0	0	0	0	1	1	1	1	0	No	No	8
MYB-related_R2R3-MYB	A15_B21	1	1	1	0	1	1	0	0	0	0	1	2	0	0	0	0	0	0	0	0	0	No	No	8
MYB-related_R2R3-MYB	A15_B36	0	0	0	0	0	0	0	0	1	0	0	1	0	2	0	1	0	2	0	1	0	No	No	8
R2R3-MYB_MYB-related	B21_A15	0	0	0	3	0	0	0	0	0	1	0	0	0	0	0	2	0	0	0	2	0	No	No	8
R2R3-MYB_MYB-related	B24_A15	0	0	0	2	0	0	0	0	0	2	0	0	0	0	0	2	0	0	0	2	0	No	No	8
R2R3-MYB_MYB-related	B38_A16	0	0	1	1	0	1	0	0	0	1	0	0	0	0	1	1	0	0	1	1	0	No	No	8
R2R3-MYB_MYB-related	B9_A15	1	1	0	0	0	0	1	1	0	0	0	0	1	1	0	0	1	1	0	0	0	No	No	8
MYB-related_R2R3-MYB	A15_B25	1	1	1	0	1	1	0	0	0	0	1	1	0	0	0	0	0	0	0	0	0	No	No	7
MYB-related_R2R3-MYB	A15_B33	1	1	1	0	1	1	0	0	0	0	1	1	0	0	0	0	0	0	0	0	0	No	No	7
R2R3-MYB_MYB-related	B23_A15	0	0	0	2	0	0	0	0	0	1	0	0	0	0	0	2	0	0	0	2	0	No	No	7
R2R3-MYB_MYB-related	B44_A8	0	0	0	0	0	0	0	0	0	0	0	0	0	0	0	0	1	1	2	2	1	No	No	7
MYB-related_R2R3-MYB	A10_B45	0	0	0	0	0	0	0	1	1	1	1	1	1	0	0	0	0	0	0	0	0	No	No	6
MYB-related_R2R3-MYB	A17_B42	1	0	0	0	0	0	1	1	0	0	1	0	1	0	0	0	1	0	0	0	0	No	No	6
MYB-related_R2R3-MYB	A23_B45	1	1	1	1	1	1	0	0	0	0	0	0	0	0	0	0	0	0	0	0	0	No	No	6
MYB-related_R2R3-MYB	A23_B6	1	1	1	1	1	1	0	0	0	0	0	0	0	0	0	0	0	0	0	0	0	No	No	6
R2R3-MYB_3R-MYB	B41_C6	1	1	1	1	1	1	0	0	0	0	0	0	0	0	0	0	0	0	0	0	0	No	No	6
R2R3-MYB_MYB-related	B45_A10	0	0	1	0	0	0	0	0	0	1	0	0	1	0	1	1	0	0	1	0	0	No	No	6
R2R3-MYB_MYB-related	B6_A12	1	1	1	1	1	1	0	0	0	0	0	0	0	0	0	0	0	0	0	0	0	No	No	6
3R-MYB_3R-MYB	C3_C2	1	0	1	1	0	0	0	0	0	0	0	0	1	0	1	1	0	0	0	0	0	Yes	No	6
4(5)R-MYB_4(5)R-MYB	D2_D3	1	1	0	0	0	0	0	0	0	0	0	0	1	1	0	0	1	1	0	0	0	Yes	No	6
4(5)R-MYB_4(5)R-MYB	D2_D4	0	0	1	1	0	0	0	0	0	0	0	0	0	0	1	1	0	0	1	1	0	Yes	No	6
MYB-related_R2R3-MYB	A15_B11	0	0	0	0	0	0	0	0	0	0	0	0	0	0	0	0	1	1	1	0	1	No	No	4
MYB-related_R2R3-MYB	A15_B18	1	1	0	1	1	0	0	0	0	0	0	0	0	0	0	0	0	0	0	0	0	No	No	4
MYB-related_R2R3-MYB	A15_B23	0	0	0	0	0	0	0	0	0	0	2	2	0	0	0	0	0	0	0	0	0	No	No	4
R2R3-MYB_MYB-related	B26_A15	0	0	0	2	0	0	0	0	0	1	0	0	0	0	0	0	0	0	0	1	0	No	No	4
R2R3-MYB_MYB-related	B35_A15	0	0	0	1	0	0	0	0	0	1	0	0	0	0	0	1	0	0	0	1	0	No	No	4
3R-MYB_R2R3-MYB	C10_B45	1	1	1	0	1	0	0	0	0	0	0	0	0	0	0	0	0	0	0	0	0	No	No	4
4(5)R-MYB_4(5)R-MYB	D4_D3	0	0	0	0	0	0	0	1	1	0	1	1	0	0	0	0	0	0	0	0	0	Yes	No	4
MYB-related_R2R3-MYB	A15_B17	0	0	0	0	0	0	0	0	0	0	0	0	1	1	1	0	0	0	0	0	0	No	No	3
MYB-related_R2R3-MYB	A15_B30	0	1	0	0	1	1	0	0	0	0	0	0	0	0	0	0	0	0	0	0	0	No	No	3
MYB-related_R2R3-MYB	A23_B46	0	0	0	0	0	0	0	1	1	1	0	0	0	0	0	0	0	0	0	0	0	No	No	3
R2R3-MYB_MYB-related	B25_A15	0	0	0	1	0	0	0	0	0	1	0	0	0	0	0	1	0	0	0	0	0	No	No	3
R2R3-MYB_MYB-related	B33_A15	0	0	0	0	0	0	0	0	0	1	0	0	0	0	0	1	0	0	0	1	0	No	No	3
R2R3-MYB_MYB-related	B43_A19	0	0	1	0	0	0	0	0	0	0	0	0	0	0	0	1	0	0	1	0	0	No	No	3
R2R3-MYB_R2R3-MYB	B4_B4	0	0	0	0	0	0	0	0	0	0	0	0	1	0	0	0	1	0	0	0	1	Yes	Yes	3
R2R3-MYB_MYB-related	B7_A14	0	0	0	0	1	2	0	0	0	0	0	0	0	0	0	0	0	0	0	0	0	No	No	3
3R-MYB_R2R3-MYB	C10_B4	1	0	0	0	1	1	0	0	0	0	0	0	0	0	0	0	0	0	0	0	0	No	No	3
3R-MYB_MYB-related	C1_A16	0	0	0	0	0	0	0	0	0	0	0	0	0	1	1	1	0	0	0	0	0	No	No	3
3R-MYB_3R-MYB	C2_C2	0	0	0	0	0	0	0	1	0	1	1	0	0	0	0	0	0	0	0	0	0	Yes	Yes	3
3R-MYB_3R-MYB	C4_C2	0	0	0	0	0	0	0	0	0	0	0	0	0	0	0	0	1	0	1	1	0	Yes	No	3
4(5)R-MYB_4(5)R-MYB	D2_D2	0	0	0	0	1	1	0	0	0	0	0	0	0	0	0	0	0	0	0	0	1	Yes	Yes	3
MYB-related_R2R3-MYB	A14_B6	0	0	0	0	0	0	0	0	1	1	0	0	0	0	0	0	0	0	0	0	0	No	No	2
MYB-related_R2R3-MYB	A15_B9	0	0	0	0	0	0	0	0	0	0	0	0	0	0	0	0	0	0	1	0	1	No	No	2
MYB-related_MYB-related	A23_A23	0	0	0	0	0	0	0	0	1	0	0	0	0	0	0	0	0	0	0	1	0	Yes	Yes	2
R2R3-MYB_MYB-related	B17_A15	0	0	0	0	1	0	0	0	0	0	0	0	0	0	0	0	0	0	0	0	1	No	No	2
R2R3-MYB_MYB-related	B29_A15	0	0	0	0	0	0	0	0	0	1	0	0	0	0	0	1	0	0	0	0	0	No	No	2
R2R3-MYB_MYB-related	B46_A23	0	0	0	0	0	0	0	0	0	0	0	0	0	0	1	0	0	0	1	0	0	No	No	2
R2R3-MYB_R2R3-MYB	B4_B1	0	0	0	0	0	0	0	0	0	0	0	0	0	0	0	1	0	0	0	1	0	Yes	No	2
R2R3-MYB_R2R3-MYB	B4_B2	0	0	0	0	0	0	0	0	0	0	0	0	0	0	1	0	0	0	1	0	0	Yes	No	2
R2R3-MYB_R2R3-MYB	B4_B3	0	0	0	0	0	0	0	0	0	0	0	0	0	1	0	0	0	1	0	0	0	Yes	No	2
R2R3-MYB_MYB-related	B6_A14	0	0	0	0	0	0	0	0	0	0	0	0	0	0	1	0	0	0	1	0	0	No	No	2
3R-MYB_3R-MYB	C2_C5	0	0	0	0	0	0	0	0	1	0	0	1	0	0	0	0	0	0	0	0	0	Yes	No	2
3R-MYB_3R-MYB	C3_C5	0	1	0	0	0	0	0	0	0	0	0	0	0	1	0	0	0	0	0	0	0	Yes	No	2
MYB-related_MYB-related	A10_A16	0	0	0	0	0	0	0	0	0	0	0	0	1	0	0	0	0	0	0	0	0	Yes	No	1
MYB-related_R2R3-MYB	A10_B25	0	0	0	0	0	0	0	0	0	0	0	0	1	0	0	0	0	0	0	0	0	No	No	1
MYB-related_MYB-related	A12_A14	0	0	1	0	0	0	0	0	0	0	0	0	0	0	0	0	0	0	0	0	0	Yes	No	1
MYB-related_MYB-related	A13_A18	0	0	0	0	0	0	0	0	0	0	0	0	1	0	0	0	0	0	0	0	0	Yes	No	1
MYB-related_R2R3-MYB	A15_B12	0	0	0	0	0	1	0	0	0	0	0	0	0	0	0	0	0	0	0	0	0	No	No	1
MYB-related_R2R3-MYB	A15_B35	0	0	0	0	0	0	0	0	0	0	0	1	0	0	0	0	0	0	0	0	0	No	No	1
MYB-related_R2R3-MYB	A16_B41	0	0	0	0	0	0	0	0	0	1	0	0	0	0	0	0	0	0	0	0	0	No	No	1
MYB-related_R2R3-MYB	A16_B6	0	0	0	0	0	0	0	0	0	0	0	0	1	0	0	0	0	0	0	0	0	No	No	1
MYB-related_3R-MYB	A16_C1	0	0	0	0	0	0	0	0	0	0	0	0	0	0	0	0	0	0	0	0	1	No	No	1
MYB-related_MYB-related	A18_A6	0	0	0	0	0	0	0	0	0	0	0	0	1	0	0	0	0	0	0	0	0	Yes	No	1
MYB-related_MYB-related	A19_A26	0	0	0	0	0	0	0	0	0	0	0	0	1	0	0	0	0	0	0	0	0	Yes	No	1
MYB-related_MYB-related	A23_A9	0	0	0	0	0	0	0	0	0	0	0	0	0	0	0	0	0	0	1	0	0	Yes	No	1
MYB-related_R2R3-MYB	A26_B27	0	0	0	0	0	0	0	0	0	0	0	0	1	0	0	0	0	0	0	0	0	No	No	1
MYB-related_MYB-related	A27_A10	0	0	0	0	0	0	0	0	0	0	0	0	1	0	0	0	0	0	0	0	0	Yes	No	1
MYB-related_R2R3-MYB	A6_B20	0	0	0	0	0	0	0	0	0	0	0	0	1	0	0	0	0	0	0	0	0	No	No	1
MYB-related_R2R3-MYB	A6_B32	0	0	0	0	0	0	0	0	0	0	0	0	1	0	0	0	0	0	0	0	0	No	No	1
MYB-related_MYB-related	A7_A15	0	0	0	0	0	0	0	0	0	0	0	0	1	0	0	0	0	0	0	0	0	Yes	No	1
MYB-related_R2R3-MYB	A7_B43	0	0	0	0	0	0	0	0	0	0	0	0	1	0	0	0	0	0	0	0	0	No	No	1
MYB-related_R2R3-MYB	A8_B44	0	0	0	0	0	1	0	0	0	0	0	0	0	0	0	0	0	0	0	0	0	No	No	1
MYB-related_MYB-related	A9_A23	0	0	0	0	0	0	0	0	0	1	0	0	0	0	0	0	0	0	0	0	0	Yes	No	1
MYB-related_MYB-related	A9_A9	0	0	0	0	0	0	0	0	0	0	0	0	0	0	0	1	0	0	0	0	0	Yes	Yes	1
R2R3-MYB_MYB-related	B11_A15	0	0	0	0	0	1	0	0	0	0	0	0	0	0	0	0	0	0	0	0	0	No	No	1
R2R3-MYB_MYB-related	B12_A15	0	0	0	0	1	0	0	0	0	0	0	0	0	0	0	0	0	0	0	0	0	No	No	1
R2R3-MYB_R2R3-MYB	B1_B3	0	0	0	0	0	0	0	0	0	0	0	1	0	0	0	0	0	0	0	0	0	Yes	No	1
R2R3-MYB_R2R3-MYB	B1_B4	0	0	0	0	0	0	0	0	0	0	1	0	0	0	0	0	0	0	0	0	0	Yes	No	1
R2R3-MYB_MYB-related	B23_A10	0	0	0	0	0	0	0	0	0	0	0	0	1	0	0	0	0	0	0	0	0	No	No	1
R2R3-MYB_R2R3-MYB	B25_B40	0	0	0	0	0	0	0	0	0	0	0	0	1	0	0	0	0	0	0	0	0	Yes	No	1
R2R3-MYB_R2R3-MYB	B27_B23	0	0	0	0	0	0	0	0	0	0	0	0	1	0	0	0	0	0	0	0	0	Yes	No	1
R2R3-MYB_R2R3-MYB	B27_B6	0	0	0	0	0	0	0	0	0	0	0	0	1	0	0	0	0	0	0	0	0	Yes	No	1
R2R3-MYB_R2R3-MYB	B2_B1	0	0	0	0	0	0	0	0	0	1	0	0	0	0	0	0	0	0	0	0	0	Yes	No	1
R2R3-MYB_R2R3-MYB	B2_B3	0	0	0	0	0	0	0	0	1	0	0	0	0	0	0	0	0	0	0	0	0	Yes	No	1
R2R3-MYB_R2R3-MYB	B2_B4	0	0	0	0	0	0	0	1	0	0	0	0	0	0	0	0	0	0	0	0	0	Yes	No	1
R2R3-MYB_3R-MYB	B32_C6	0	0	0	0	0	0	0	0	0	0	0	0	1	0	0	0	0	0	0	0	0	No	No	1
R2R3-MYB_MYB-related	B39_A16	0	0	0	0	0	0	0	0	0	1	0	0	0	0	0	0	0	0	0	0	0	No	No	1
R2R3-MYB_R2R3-MYB	B3_B4	0	0	0	0	0	0	1	0	0	0	0	0	0	0	0	0	0	0	0	0	0	Yes	No	1
R2R3-MYB_MYB-related	B40_A7	0	0	0	0	0	0	0	0	0	0	0	0	1	0	0	0	0	0	0	0	0	No	No	1
R2R3-MYB_MYB-related	B41_A16	0	0	0	0	0	0	0	0	0	0	0	0	0	0	0	0	0	0	0	0	1	No	No	1
R2R3-MYB_MYB-related	B45_A6	0	0	0	0	0	0	0	0	0	0	0	0	1	0	0	0	0	0	0	0	0	No	No	1
R2R3-MYB_MYB-related	B6_A27	0	0	0	0	0	0	0	0	0	0	0	0	1	0	0	0	0	0	0	0	0	No	No	1
R2R3-MYB_MYB-related	B6_A7	0	0	0	0	0	0	0	0	0	0	0	0	1	0	0	0	0	0	0	0	0	No	No	1
R2R3-MYB_R2R3-MYB	B6_B45	0	0	0	0	0	0	0	0	0	0	0	0	1	0	0	0	0	0	0	0	0	Yes	No	1
3R-MYB_MYB-related	C10_A10	0	0	0	1	0	0	0	0	0	0	0	0	0	0	0	0	0	0	0	0	0	No	No	1
3R-MYB_R2R3-MYB	C10_B1	0	0	0	1	0	0	0	0	0	0	0	0	0	0	0	0	0	0	0	0	0	No	No	1
3R-MYB_R2R3-MYB	C10_B2	0	0	1	0	0	0	0	0	0	0	0	0	0	0	0	0	0	0	0	0	0	No	No	1
3R-MYB_R2R3-MYB	C10_B3	0	1	0	0	0	0	0	0	0	0	0	0	0	0	0	0	0	0	0	0	0	No	No	1
3R-MYB_3R-MYB	C3_C3	0	0	0	0	1	0	0	0	0	0	0	0	0	0	0	0	0	0	0	0	0	Yes	Yes	1
3R-MYB_3R-MYB	C3_C4	0	0	0	0	0	1	0	0	0	0	0	0	0	0	0	0	0	0	0	0	0	Yes	No	1
3R-MYB_3R-MYB	C4_C3	0	0	0	0	0	0	0	0	0	0	0	0	0	0	0	0	0	0	0	0	1	Yes	No	1
3R-MYB_3R-MYB	C4_C5	0	0	0	0	0	0	0	0	0	0	0	0	0	0	0	0	0	1	0	0	0	Yes	No	1
3R-MYB_3R-MYB	C5_C2	0	0	0	0	0	0	1	0	0	0	0	0	0	0	0	0	0	0	0	0	0	Yes	No	1
3R-MYB_R2R3-MYB	C6_B6	0	0	0	0	0	0	0	0	0	0	0	0	1	0	0	0	0	0	0	0	0	No	No	1
4(5)R-MYB_4(5)R-MYB	D3_D3	0	0	0	0	0	0	1	0	0	0	0	0	0	0	0	0	0	0	0	0	0	Yes	Yes	1
4(5)R-MYB_4(5)R-MYB	D4_D4	0	0	0	0	0	0	0	0	0	1	0	0	0	0	0	0	0	0	0	0	0	Yes	Yes	1

[truncated: 8 more sheets: Table S11, Table S12, Table S13, Table S14, Table S15, Table S16, Table S17, Table S18]
